# Supplementary material for: Transcriptome Profiling Associated with Carcass Quality of Loin Muscles in Crossbred Pigs
Source: Animals (Basel). 2020 Jul 27;10(8):1279. doi: 10.3390/ani10081279 (PMC7569835; doi:10.3390/ani10081279)
Supplement: Supplementary file 1 [file animals-10-01279-s001.zip]

Archive with 8 entries (8 files):
- Supplementary Table 1_R1.xlsx
- __MACOSX/._Supplementary Table 1_R1.xlsx
- Supplementary Table 2_R1.xlsx
- __MACOSX/._Supplementary Table 2_R1.xlsx
- Supplementary Table 3_R1.xlsx
- __MACOSX/._Supplementary Table 3_R1.xlsx
- Supplementary Table 4_R1.xlsx
- __MACOSX/._Supplementary Table 4_R1.xlsx
