# Supplementary material for: Transcriptome Profiling Associated with Carcass Quality of Loin Muscles in Crossbred Pigs
Source: Animals (Basel). 2020 Jul 27;10(8):1279. doi: 10.3390/ani10081279 (PMC7569835; doi:10.3390/ani10081279)
Supplement: Supplementary file 1 [file animals-10-01279-s001.zip › Supplementary Table 1_R1.xlsx]

## Sheet: Sheet1
	Table 1S. Basic characteristics of the study all subjects.
		Carcass weight(kg)	Backfat thickness (mm)	pH	CIE color
					L*	a*	b*
	Class I	91	21	5.7	56.74	9.96	3.87
		88	24	5.69	54.04	7.79	2.15
		86	20	5.54	57.45	8.04	3.86
		91	21	5.72	51.77	10.85	2.86
		90	18	5.64	54.67	8.52	2.93
		90	22	5.63	55.01	10.23	2.26
		86	18	5.71	57.98	8.06	3.66
		87	17	5.61	57.85	9.67	3.33
		90	22	5.73	52.03	10.23	2.38
		93	21	5.58	53.07	9.01	2.67
	Class II	97	19	5.61	58.12	8.89	4.25
		99	32	5.58	56.89	7.88	2.98
		95	29	5.55	61.27	7.43	4.23
		94.5	28	5.6	61.26	7.71	3.41
		93.5	24	5.7	61.89	8.91	4.31
		82.9	20	5.6	58.81	8.39	3.87
		94.5	31	5.56	58.74	7.83	3.45
		94.5	30	5.58	60.465	7.81	4.01
		94.5	29	5.63	61.82	8.73	3.98
		95	30	5.58	58.58	7.93	4.03
	CIE: International Commission on Illumination, L*: indicates lightness, a*: the red/green coordinate, b*: the yellow/blue coordinate
