# Supplementary material for: Transcriptome Profiling Associated with Carcass Quality of Loin Muscles in Crossbred Pigs
Source: Animals (Basel). 2020 Jul 27;10(8):1279. doi: 10.3390/ani10081279 (PMC7569835; doi:10.3390/ani10081279)
Supplement: Supplementary file 1 [file animals-10-01279-s001.zip › Supplementary Table 2_R1.xlsx]

## Sheet: Sheet1
Table S2
Probesets	Symbol	Definition	Ensembl_id	Entrez_id	Unigene_id	GO-Process	GO-Function	GO-Component	Pathway_info	Putative microRNA binding sites	Select Cellular Compartments	Select Protein Classes	avg-1	avg-2	log_fold-2_vs_1	fold-2_vs_1	rawp-2_vs_1	adjp-2_vs_1	ANOVA-rawp	ANOVA-adjp	largest fold
ATRX	ATRX	alpha thalassemia/mental retardation syndrome X-linked (RAD54 homolog, S. cerevisiae)	ENSSSCG00000012434	100286857		forebrain development	ATP binding // DNA binding // chromatin binding // chromo shadow domain binding // helicase activity // nucleic acid binding // protein binding // zinc ion binding	heterochromatin // nuclear chromosome // nucleus		hsa-miR-101(pictar), hsa-miR-130a(pictar), hsa-miR-130b(pictar), hsa-miR-139(pictar), hsa-miR-144(pictar), hsa-miR-19a(pictar), hsa-miR-200c(pictar), hsa-miR-25(pictar), hsa-miR-27a(pictar), hsa-miR-27b(pictar), hsa-miR-301(pictar), hsa-miR-32(pictar), hsa-miR-320(pictar), hsa-miR-324-3p(pictar), hsa-miR-367(pictar), hsa-miR-7(pictar), hsa-miR-92(pictar)		protein_coding(ENSSSCG00000012434)	7.23597	7.31102	0.0750565	1.0534	0.755787	1	0.742398	1	0.0750565
LOC100524598													4.36389	4.04992	-0.31397	-1.24312	0.488361	1	0.51559	1	0.31397
TCOF1	TCOF1	Uncharacterized protein [Source:UniProtKB/TrEMBL;Acc:F1RL66]	ENSSSCG00000014450			transcription of nuclear rRNA large RNA polymerase I transcript	protein binding	cytoplasm // nucleolus // nucleus				protein_coding(ENSSSCG00000014450)	7.77303	7.85161	0.0785732	1.05597	0.708696	1	0.674062	1	0.0785732
NSRP1	NSRP1	Uncharacterized protein [Source:UniProtKB/TrEMBL;Acc:F1RN72]	ENSSSCG00000017795			developmental process // nucleocytoplasmic transport // regulation of alternative nuclear mRNA splicing, via spliceosome	mRNA binding // protein binding	nuclear speck // nucleus // ribonucleoprotein complex				protein_coding(ENSSSCG00000017795)	5.78095	6.32283	0.541871	1.45586	0.109678	0.765814	0.120328	0.813892	0.541871
SPPL3	SPPL3	Uncharacterized protein [Source:UniProtKB/TrEMBL;Acc:F1RJH0]	ENSSSCG00000009917				aspartic endopeptidase activity, intramembrane cleaving // aspartic-type endopeptidase activity // protein homodimerization activity	Golgi-associated vesicle membrane // integral to cytosolic side of endoplasmic reticulum membrane // integral to lumenal side of endoplasmic reticulum membrane // integral to membrane // rough endoplasmic reticulum		hsa-miR-132(pictar), hsa-miR-188(pictar), hsa-miR-212(pictar)		protein_coding(ENSSSCG00000009917)	5.98577	5.87683	-0.108941	-1.07844	0.682298	1	0.675332	1	0.108941
OPA3													4.92583	4.5223	-0.403532	-1.32274	0.106519	0.761946	0.0920276	0.759922	0.403532
OPA1	OPA1	Uncharacterized protein [Source:UniProtKB/TrEMBL;Acc:F1SFG7]	ENSSSCG00000011822			GTP catabolic process // cellular senescence // inner mitochondrial membrane organization // mitochondrial fusion // mitochondrion organization // negative regulation of release of cytochrome c from mitochondria // neural tube closure // visual perception	GTP binding // GTPase activity // nucleotide binding // protein binding	mitochondrial crista // mitochondrial inner membrane // mitochondrial outer membrane // mitochondrion				protein_coding(ENSSSCG00000011822)	5.11348	4.94709	-0.166391	-1.12225	0.553997	1	0.550751	1	0.166391
LOC100737016													0	0	0	1	1	1	1	1	0
LOC102157761													0.158496	0	-0.158496	-1.11612	0.412694	0.970451	0.330565	0.881299	0.158496
LOC102157760													1.21737	1.23399	0.0166173	1.01158	0.973903	1	0.97572	1	0.0166173
LOC102157767													0	0.458496	0.458496	1.37411	0.108693	0.76495	0.10717	0.781737	0.458496
LOC102157766													0	0	0	1	1	1	1	1	0
ITGA8	ITGA8	Uncharacterized protein [Source:UniProtKB/TrEMBL;Acc:F1RW86]	ENSSSCG00000011046			cell adhesion // cell projection organization // establishment of protein localization // extracellular matrix organization // inner ear morphogenesis // integrin-mediated signaling pathway // memory // metanephros development // positive regulation of transforming growth factor beta receptor signaling pathway // smooth muscle tissue development		apical part of cell // integral to membrane // integrin complex // membrane				protein_coding(ENSSSCG00000011046)	4.46202	4.58868	0.126668	1.09177	0.736146	1	0.747191	1	0.126668
ITGA9													5.88492	6.30578	0.420862	1.33873	0.0644199	0.682765	0.0451827	0.66648	0.420862
ITGA1	ITGA1	integrin, alpha 1 [Source:HGNC Symbol;Acc:6134]	ENSSSCG00000016885			cell adhesion // cellular extravasation // integrin-mediated signaling pathway // neutrophil chemotaxis	protein binding	basal part of cell // external side of plasma membrane // integral to membrane // integrin complex // membrane				protein_coding(ENSSSCG00000016885)	7.2808	7.27634	-0.00445737	-1.00309	0.986968	1	0.986758	1	0.00445737
ITGA2	ITGA2	integrin, alpha 2 (CD49B, alpha 2 subunit of VLA-2 receptor)	ENSSSCG00000016887	397483		cell adhesion // integrin-mediated signaling pathway	protein binding	basal part of cell // cell surface // external side of plasma membrane // integral to membrane // integrin complex // membrane // plasma membrane		hsa-miR-103(pictar), hsa-miR-107(pictar), hsa-miR-15a(pictar), hsa-miR-15b(pictar), hsa-miR-16(pictar), hsa-miR-195(pictar)		protein_coding(ENSSSCG00000016887)	7.17557	7.12269	-0.0528779	-1.03733	0.844859	1	0.841976	1	0.0528779
ITGA3	ITGA3	integrin, alpha 3 (antigen CD49C, alpha 3 subunit of VLA-3 receptor) [Source:HGNC Symbol;Acc:6139]	ENSSSCG00000017578			cell adhesion // integrin-mediated signaling pathway // memory // neuron migration	protein binding	basolateral plasma membrane // cell surface // integral to membrane // integrin complex // membrane // plasma membrane // synapse		hsa-miR-181a(pictar), hsa-miR-181b(pictar), hsa-miR-181c(pictar), hsa-miR-186(pictar), hsa-miR-24(pictar)		protein_coding(ENSSSCG00000017578)	3.85289	3.44684	-0.406057	-1.32506	0.329677	0.963028	0.35667	0.903493	0.406057
ITGA4	ITGA4	Integrin, alpha 4 (Antigen CD49D, alpha 4 subunit of VLA-4 receptor); Uncharacterized protein [Source:UniProtKB/TrEMBL;Acc:F1RYP4]	ENSSSCG00000016009			blood vessel remodeling // cell adhesion // cell migration // chorio-allantoic fusion // face development // heart development // heterophilic cell-cell adhesion // integrin-mediated signaling pathway // leukocyte cell-cell adhesion	fibronectin binding // protein binding	cell surface // external side of plasma membrane // integral to membrane // integrin complex // membrane				protein_coding(ENSSSCG00000016009)	3.58323	3.26102	-0.322214	-1.25025	0.475375	1	0.502905	1	0.322214
ITGA5	ITGA5	Uncharacterized protein [Source:UniProtKB/TrEMBL;Acc:F1SR53]	ENSSSCG00000000293			cell adhesion // cell-cell adhesion mediated by integrin // cell-substrate junction assembly // heterophilic cell-cell adhesion // integrin-mediated signaling pathway // leukocyte cell-cell adhesion // memory // positive regulation of peptidyl-tyrosine phosphorylation // wound healing, spreading of epidermal cells	integrin binding // protein binding	cell surface // cell-cell junction // external side of plasma membrane // focal adhesion // integral to membrane // integrin complex // membrane // ruffle membrane // synapse		hsa-miR-128a(pictar), hsa-miR-128b(pictar), hsa-miR-130a(pictar), hsa-miR-130b(pictar), hsa-miR-148a(pictar), hsa-miR-148b(pictar), hsa-miR-152(pictar), hsa-miR-25(pictar), hsa-miR-26a(pictar), hsa-miR-26b(pictar), hsa-miR-27a(pictar), hsa-miR-27b(pictar), hsa-miR-301(pictar), hsa-miR-30a-5p(pictar), hsa-miR-30b(pictar), hsa-miR-30c(pictar), hsa-miR-30e(pictar), hsa-miR-32(pictar), hsa-miR-328(pi…		protein_coding(ENSSSCG00000000293)	7.36313	6.94805	-0.415081	-1.33337	0.277111	0.927174	0.299423	0.881299	0.415081
ITGA6	ITGA6	integrin, alpha 6 [Source:HGNC Symbol;Acc:6142]	ENSSSCG00000015955			brown fat cell differentiation // cell adhesion // cell adhesion mediated by integrin // cell-matrix adhesion // cellular response to extracellular stimulus // filopodium assembly // integrin-mediated signaling pathway // leukocyte migration // odontogenesis of dentine-containing tooth // positive regulation of cell-cell adhesion	integrin binding	basal part of cell // basal plasma membrane // basement membrane // basolateral plasma membrane // cell surface // external side of plasma membrane // hemidesmosome // integral to membrane // integrin complex // membrane // plasma membrane		hsa-miR-126(pictar), hsa-miR-129(pictar), hsa-miR-143(pictar), hsa-miR-186(pictar), hsa-miR-19a(pictar), hsa-miR-19b(pictar), hsa-miR-26a(pictar), hsa-miR-26b(pictar), hsa-miR-29a(pictar), hsa-miR-29b(pictar), hsa-miR-29c(pictar), hsa-miR-30e(pictar), hsa-miR-9(pictar)		protein_coding(ENSSSCG00000015955)	5.39148	5.59131	0.199828	1.14856	0.481272	1	0.478677	0.992095	0.199828
ITGA7													10.3869	10.3217	-0.0651578	-1.0462	0.798701	1	0.791608	1	0.0651578
TRHR	TRHR	Sus scrofa thyrotropin-releasing hormone receptor (TRHR), mRNA. [Source:RefSeq mRNA;Acc:NM_001177488]	ENSSSCG00000006030			G-protein coupled receptor protein signaling pathway // signal transduction	G-protein coupled receptor activity // signal transducer activity // thyrotropin-releasing hormone receptor activity	integral to membrane				protein_coding(ENSSSCG00000006030)	0	0	0	1	1	1	1	1	0
UFSP1													0	0	0	1	1	1	1	1	0
UFSP2	UFSP2	Uncharacterized protein [Source:UniProtKB/TrEMBL;Acc:F1RZQ3]	ENSSSCG00000015793				small conjugating protein-specific protease activity // thiolester hydrolase activity	cytoplasm // endoplasmic reticulum // nucleus				protein_coding(ENSSSCG00000015793)	6.58347	6.41967	-0.163796	-1.12023	0.513208	1	0.495333	1	0.163796
LOC106505276													0.816993	1.36382	0.546828	1.46087	0.329814	0.963028	0.367423	0.910351	0.546828
LOC100514834													0.732193	1.21699	0.4848	1.39939	0.246692	0.902733	0.273561	0.881299	0.4848
LOC106505279													0	0	0	1	1	1	1	1	0
FAM212B	FAM212B	Uncharacterized protein [Source:UniProtKB/TrEMBL;Acc:F1SBP1]	ENSSSCG00000006784									protein_coding(ENSSSCG00000006784)	5.8107	5.97085	0.160146	1.1174	0.595422	1	0.598363	1	0.160146
FAM212A	FAM212A	Uncharacterized protein [Source:UniProtKB/TrEMBL;Acc:F1SPR1]	ENSSSCG00000011392			neural tube development						protein_coding(ENSSSCG00000011392)	3.1925	3.92062	0.728122	1.65648	0.114329	0.775379	0.138991	0.825461	0.728122
LOC110255567													0	0	0	1	1	1	1	1	0
CHST8	CHST8	Uncharacterized protein [Source:UniProtKB/TrEMBL;Acc:I3LG71]	ENSSSCG00000024122			carbohydrate biosynthetic process // hormone biosynthetic process // proteoglycan biosynthetic process // sulfur compound metabolic process	N-acetylgalactosamine 4-O-sulfotransferase activity // sulfotransferase activity	integral to membrane		hsa-miR-218(pictar)		protein_coding(ENSSSCG00000024122)	1.74512	2.20765	0.462525	1.37795	0.420367	0.97588	0.456637	0.975502	0.462525
LOC110255565													0.464386	0.822882	0.358496	1.28209	0.41871	0.974371	0.447143	0.966764	0.358496
LOC110255564													0	0	0	1	1	1	1	1	0
LOC110255562													0	0	0	1	1	1	1	1	0
CHST1	CHST1	Uncharacterized protein [Source:UniProtKB/TrEMBL;Acc:F1SHJ6]	ENSSSCG00000013273			carbohydrate metabolic process // galactose metabolic process // keratan sulfate metabolic process // sulfur compound metabolic process	keratan sulfotransferase activity // sulfotransferase activity	Golgi membrane		hsa-miR-124a(pictar), hsa-miR-128a(pictar), hsa-miR-128b(pictar), hsa-miR-130a(pictar), hsa-miR-130b(pictar), hsa-miR-182(pictar), hsa-miR-186(pictar), hsa-miR-199a(pictar), hsa-miR-199b(pictar), hsa-miR-19a(pictar), hsa-miR-19b(pictar), hsa-miR-27a(pictar), hsa-miR-27b(pictar), hsa-miR-301(pictar), hsa-miR-30a-5p(pictar), hsa-miR-30b(pictar), hsa-miR-30c(pictar), hsa-miR-30d(pictar), hsa-miR-30e…		protein_coding(ENSSSCG00000013273)	6.66399	6.46435	-0.199639	-1.14841	0.531339	1	0.539125	1	0.199639
CHST3	CHST3	Uncharacterized protein [Source:UniProtKB/TrEMBL;Acc:I3LKW4]	ENSSSCG00000023662			T cell homeostasis // carbohydrate metabolic process // chondroitin sulfate biosynthetic process // sulfur compound metabolic process	chondroitin 6-sulfotransferase activity // proteoglycan sulfotransferase activity // sulfotransferase activity	Golgi membrane				protein_coding(ENSSSCG00000023662)	3.41335	3.96542	0.55207	1.46619	0.141595	0.817213	0.159609	0.825461	0.55207
CHST2	CHST2	Uncharacterized protein [Source:UniProtKB/TrEMBL;Acc:I3L6A5]	ENSSSCG00000022031			N-acetylglucosamine metabolic process // carbohydrate metabolic process // sulfur compound metabolic process	N-acetylglucosamine 6-O-sulfotransferase activity // sulfotransferase activity	Golgi membrane // trans-Golgi network		hsa-miR-26a(pictar), hsa-miR-26b(pictar), hsa-miR-27a(pictar), hsa-miR-27b(pictar), hsa-miR-30a-5p(pictar), hsa-miR-30d(pictar), hsa-miR-30e(pictar)		protein_coding(ENSSSCG00000022031)	1.34919	1.89728	0.548096	1.46215	0.264315	0.914838	0.297907	0.881299	0.548096
CHST4	CHST4	Uncharacterized protein [Source:UniProtKB/TrEMBL;Acc:F1S3D0]	ENSSSCG00000002737			N-acetylglucosamine metabolic process // carbohydrate metabolic process // leukocyte tethering or rolling // protein sulfation // sulfur compound metabolic process	N-acetylglucosamine 6-O-sulfotransferase activity // sulfotransferase activity	Golgi membrane // trans-Golgi network				protein_coding(ENSSSCG00000002737)	0	0	0	1	1	1	1	1	0
CHST7	CHST7	carbohydrate (N-acetylglucosamine 6-O) sulfotransferase 7 [Source:HGNC Symbol;Acc:13817]	ENSSSCG00000012265			N-acetylglucosamine metabolic process // carbohydrate metabolic process // chondroitin sulfate biosynthetic process // sulfur compound metabolic process	N-acetylglucosamine 6-O-sulfotransferase activity // chondroitin 6-sulfotransferase activity // sulfotransferase activity	Golgi membrane				protein_coding(ENSSSCG00000012265)	4.85008	5.36373	0.513645	1.42765	0.127415	0.796505	0.138462	0.825461	0.513645
LOC110255568													0	0.539232	0.539232	1.4532	0.135729	0.807909	0.15136	0.825461	0.539232
ITGAX													2.40985	2.41916	0.00931094	1.00647	0.983442	1	0.98445	1	0.00931094
BCL2A1	BCL2A1	Sus scrofa BCL2-related protein A1 (BCL2A1), mRNA. [Source:RefSeq mRNA;Acc:NM_001164511]	ENSSSCG00000001778			negative regulation of apoptosis // regulation of apoptosis	protein binding					protein_coding(ENSSSCG00000001778)	1.07549	0.458496	-0.616993	-1.53367	0.120813	0.787086	0.140402	0.825461	0.616993
ITGAV	ITGAV	integrin, alpha V (vitronectin receptor, alpha polypeptide, antigen CD51)	ENSSSCG00000016027	397285		ERK1 and ERK2 cascade // angiogenesis // apoptotic cell clearance // blood vessel development // calcium ion transmembrane transport // cell adhesion // embryo implantation // integrin-mediated signaling pathway // negative regulation of apoptosis // negative regulation of entry of bacterium into host cell // negative regulation of lipid storage // negative regulation of lipid transport // negati…	collagen binding // insulin-like growth factor I binding // opsonin binding // protein binding // protein kinase C binding // transforming growth factor beta binding // voltage-gated calcium channel activity	alphav-beta3 integrin-IGF-1-IGF1R complex // cell surface // external side of plasma membrane // integral to membrane // integrin complex // membrane // plasma membrane		hsa-miR-142-3p(pictar), hsa-miR-25(pictar), hsa-miR-32(pictar), hsa-miR-367(pictar), hsa-miR-92(pictar)		protein_coding(ENSSSCG00000016027)	5.42506	5.45825	0.0331832	1.02327	0.904979	1	0.903926	1	0.0331832
ITGAL	ITGAL	Sus scrofa integrin, alpha L (antigen CD11A (p180), lymphocyte function-associated antigen 1; alpha polypeptide) (ITGAL), mRNA. [Source:RefSeq mRNA;Acc:NM_001044608]	ENSSSCG00000007797			T cell activation via T cell receptor contact with antigen bound to MHC molecule on antigen presenting cell // activated T cell proliferation // cell adhesion // cell surface receptor linked signaling pathway // heterophilic cell-cell adhesion // integrin-mediated signaling pathway // leukocyte cell-cell adhesion // positive regulation of T cell proliferation // positive regulation of calcium-med…	cell adhesion molecule binding // protein binding	external side of plasma membrane // immunological synapse // integral to membrane // integrin complex // membrane				protein_coding(ENSSSCG00000007797)	2.40281	4.32369	1.92088	3.78653	0.000380119	0.232187	0.000978051	0.382188	1.92088
ITGAM	ITGAM	integrin, alpha M (complement component 3 receptor 3 subunit)	ENSSSCG00000007754	397459		cell adhesion // integrin-mediated signaling pathway		integral to membrane // integrin complex // membrane				protein_coding(ENSSSCG00000007754)	0.949185	1.83436	0.885175	1.84699	0.112364	0.771039	0.141831	0.825461	0.885175
ITGAD	ITGAD	Uncharacterized protein [Source:UniProtKB/TrEMBL;Acc:I3LCI7]	ENSSSCG00000024091			activated T cell proliferation	protein binding					protein_coding(ENSSSCG00000024091)	5.25075	4.58457	-0.666181	-1.58687	0.0396378	0.61116	0.044023	0.660423	0.666181
SPR	SPR	Uncharacterized protein [Source:UniProtKB/TrEMBL;Acc:F1SLF0]	ENSSSCG00000008309			metabolic process // nitric oxide biosynthetic process // oxidation-reduction process // tetrahydrobiopterin biosynthetic process	nucleotide binding // oxidoreductase activity // sepiapterin reductase activity	cytoplasm // nucleus				protein_coding(ENSSSCG00000008309)	2.37062	2.20985	-0.160768	-1.11788	0.791436	1	0.807519	1	0.160768
LOC110259909													0	0	0	1	1	1	1	1	0
LOC110259908													0.790689	0	-0.790689	-1.7299	0.0126853	0.48987	0.01429	0.563755	0.790689
LOC110259901													0	0	0	1	1	1	1	1	0
LOC110259900													2.33984	2.74639	0.406548	1.32551	0.434274	0.986152	0.467616	0.982306	0.406548
LOC110259903													2.71441	3.2364	0.521988	1.43593	0.320362	0.960519	0.356237	0.903493	0.521988
LOC110259902													0	0	0	1	1	1	1	1	0
LOC110259905													3.10484	3.08012	-0.0247209	-1.01728	0.9528	1	0.955378	1	0.0247209
LOC110259904													0.575489	0.2	-0.375489	-1.29728	0.237375	0.894606	0.246017	0.881299	0.375489
LOC110259907													0	0	0	1	1	1	1	1	0
LOC110259906													1.79097	2.36688	0.57591	1.49062	0.159275	0.835693	0.182387	0.844526	0.57591
SLC36A4	SLC36A4	Uncharacterized protein [Source:UniProtKB/TrEMBL;Acc:I3LFE6]	ENSSSCG00000024933			L-alanine transport // proline transport // tryptophan transport		integral to membrane // membrane				protein_coding(ENSSSCG00000024933)	4.4122	4.15506	-0.257145	-1.19511	0.45475	1	0.469032	0.983819	0.257145
SLC36A3	SLC36A3	Uncharacterized protein [Source:UniProtKB/TrEMBL;Acc:F1SMD4]	ENSSSCG00000005521					integral to membrane // membrane				protein_coding(ENSSSCG00000005521)	0.458496	0.732193	0.273697	1.2089	0.418566	0.974371	0.432117	0.957492	0.273697
CKS1B	CKS1B	Sus scrofa CDC28 protein kinase regulatory subunit 1B (CKS1B), mRNA. [Source:RefSeq mRNA;Acc:NM_001243542]	ENSSSCG00000029737			cell cycle	cyclin-dependent protein kinase regulator activity // protein binding			hsa-miR-17-5p(pictar)		protein_coding(ENSSSCG00000029737)	5.9766	5.88406	-0.0925474	-1.06625	0.656871	1	0.615113	1	0.0925474
SLC36A1	SLC36A1	Uncharacterized protein [Source:UniProtKB/TrEMBL;Acc:I3LUT9]	ENSSSCG00000023512			L-alanine transport // glycine transport // proline transmembrane transport // proline transport // proton transport	L-alanine transmembrane transporter activity // L-proline transmembrane transporter activity // glycine transmembrane transporter activity	endoplasmic reticulum // integral to membrane // membrane		hsa-miR-103(pictar), hsa-miR-106b(pictar), hsa-miR-107(pictar), hsa-miR-142-5p(pictar), hsa-miR-15a(pictar), hsa-miR-15b(pictar), hsa-miR-16(pictar), hsa-miR-195(pictar), hsa-miR-20(pictar), hsa-miR-214(pictar), hsa-miR-30a-5p(pictar), hsa-miR-30b(pictar), hsa-miR-30c(pictar), hsa-miR-30d(pictar), hsa-miR-30e(pictar)		protein_coding(ENSSSCG00000023512)	2.41797	2.70659	0.288623	1.22147	0.592188	1	0.619503	1	0.288623
ARTN													2.14956	1.35622	-0.793336	-1.73308	0.150802	0.825619	0.183515	0.844526	0.793336
ART1	ART1	ADP-ribosyltransferase 1 [Source:HGNC Symbol;Acc:723]	ENSSSCG00000014795			protein ADP-ribosylation	NAD(P)+-protein-arginine ADP-ribosyltransferase activity // NAD+ ADP-ribosyltransferase activity	cell surface				protein_coding(ENSSSCG00000014795)	7.06164	6.75863	-0.303015	-1.23372	0.360875	0.970451	0.373314	0.912939	0.303015
ART3	ART3	ADP-ribosyltransferase 3	ENSSSCG00000008976	397234		protein ADP-ribosylation	NAD(P)+-protein-arginine ADP-ribosyltransferase activity					protein_coding(ENSSSCG00000008976)	7.48069	7.81594	0.335253	1.2616	0.379944	0.970451	0.401866	0.935251	0.335253
ART5	ART5	ADP-ribosyltransferase 5	ENSSSCG00000014798	397237		protein ADP-ribosylation	NAD(P)+-protein-arginine ADP-ribosyltransferase activity // NAD+ ADP-ribosyltransferase activity // NAD+ nucleosidase activity	extracellular region // membrane				protein_coding(ENSSSCG00000014798)	4.34303	3.33577	-1.00725	-2.01008	0.0419697	0.623027	0.0579989	0.705804	1.00725
ART4	ART4	ADP-ribosyltransferase 4 (Dombrock blood group)	ENSSSCG00000000607	397233		protein ADP-ribosylation	NAD(P)+-protein-arginine ADP-ribosyltransferase activity // transferase activity					protein_coding(ENSSSCG00000000607)	3.2038	3.50289	0.299098	1.23037	0.461976	1	0.485609	0.996495	0.299098
CRTAM	CRTAM	Uncharacterized protein [Source:UniProtKB/TrEMBL;Acc:F1S9Q6]	ENSSSCG00000015137			cell recognition // detection of stimulus // detection of tumor cell // positive regulation of cytokine secretion // positive regulation of natural killer cell mediated cytotoxicity // positive regulation of natural killer cell mediated cytotoxicity directed against tumor cell target	protein binding // receptor binding	integral to membrane // membrane // plasma membrane		hsa-miR-133a(pictar), hsa-miR-133b(pictar), hsa-miR-142-3p(pictar)		protein_coding(ENSSSCG00000015137)	0.358496	0.475489	0.116993	1.08447	0.740223	1	0.749029	1	0.116993
CADPS2	CADPS2	Uncharacterized protein [Source:UniProtKB/TrEMBL;Acc:F1SLX7]	ENSSSCG00000016611			positive regulation of exocytosis // synaptic vesicle priming	phospholipid binding // protein binding	cytoplasmic membrane-bounded vesicle // cytoplasmic vesicle // postsynaptic membrane // presynaptic membrane				protein_coding(ENSSSCG00000016611)	5.3391	5.67353	0.334429	1.26088	0.250486	0.906487	0.25052	0.881299	0.334429
RLF	RLF	Uncharacterized protein [Source:UniProtKB/TrEMBL;Acc:F1SMC2]	ENSSSCG00000003670			DNA integration // chromosome organization	nucleic acid binding // protein binding // zinc ion binding	intracellular		hsa-miR-142-3p(pictar), hsa-miR-181a(pictar), hsa-miR-181b(pictar), hsa-miR-181c(pictar), hsa-miR-200c(pictar), hsa-miR-26a(pictar), hsa-miR-26b(pictar), hsa-miR-29a(pictar), hsa-miR-29b(pictar), hsa-miR-29c(pictar), hsa-miR-323(pictar), hsa-miR-330(pictar), hsa-miR-375(pictar)		protein_coding(ENSSSCG00000003670)	6.27777	6.8869	0.609125	1.52533	0.104209	0.757967	0.119941	0.813892	0.609125
CRTAP	CRTAP	Uncharacterized protein [Source:UniProtKB/TrEMBL;Acc:I3L6R1]	ENSSSCG00000026368			peptidyl-proline hydroxylation to 3-hydroxy-L-proline // spermatogenesis		endoplasmic reticulum				protein_coding(ENSSSCG00000026368)	4.55163	5.17234	0.620706	1.53763	0.0724719	0.696693	0.0820583	0.735936	0.620706
LOC110261432													0	0.158496	0.158496	1.11612	0.412694	0.970451	0.330565	0.881299	0.158496
MDH1	MDH1	malate dehydrogenase 1, NAD (soluble)	ENSSSCG00000023670	396894		carbohydrate metabolic process // cellular carbohydrate metabolic process // malate metabolic process // oxidation-reduction process // tricarboxylic acid cycle	L-malate dehydrogenase activity // catalytic activity // malate dehydrogenase activity // nucleotide binding // oxidoreductase activity // oxidoreductase activity, acting on the CH-OH group of donors, NAD or NADP as acceptor	cytosol				protein_coding(ENSSSCG00000023670)	6.18458	5.61148	-0.573098	-1.48771	0.0668728	0.689792	0.0710622	0.722603	0.573098
LOC100516527													9.61666	9.66994	0.0532837	1.03762	0.762259	1	0.696363	1	0.0532837
CPEB4	CPEB4	Uncharacterized protein [Source:UniProtKB/TrEMBL;Acc:F1SJZ5]	ENSSSCG00000016981				RNA binding // nucleic acid binding // nucleotide binding	synapse		hsa-let-7a(pictar), hsa-let-7b(pictar), hsa-let-7c(pictar), hsa-let-7e(pictar), hsa-let-7f(pictar), hsa-let-7g(pictar), hsa-let-7i(pictar), hsa-miR-125a(pictar), hsa-miR-125b(pictar), hsa-miR-128a(pictar), hsa-miR-128b(pictar), hsa-miR-130a(pictar), hsa-miR-130b(pictar), hsa-miR-134(pictar), hsa-miR-138(pictar), hsa-miR-139(pictar), hsa-miR-141(pictar), hsa-miR-142-5p(pictar), hsa-miR-145(pictar)…		protein_coding(ENSSSCG00000016981)	6.17577	6.30727	0.1315	1.09543	0.627062	1	0.62074	1	0.1315
CPEB1	CPEB1	Sus scrofa cytoplasmic polyadenylation element binding protein 1 (CPEB1), mRNA. [Source:RefSeq mRNA;Acc:NM_001097510]	ENSSSCG00000001808				nucleic acid binding // nucleotide binding			hsa-miR-1(pictar), hsa-miR-101(pictar), hsa-miR-122a(pictar), hsa-miR-144(pictar), hsa-miR-183(pictar), hsa-miR-199a*(pictar), hsa-miR-206(pictar), hsa-miR-22(pictar), hsa-miR-32(pictar), hsa-miR-320(pictar), hsa-miR-33(pictar)		protein_coding(ENSSSCG00000001808)	0.616993	0.633985	0.0169925	1.01185	0.967705	1	0.969485	1	0.0169925
CPEB3	CPEB3	Uncharacterized protein [Source:UniProtKB/TrEMBL;Acc:F1SC99]	ENSSSCG00000010468			negative regulation of translation	RNA binding // nucleic acid binding // nucleotide binding // protein binding	synapse		hsa-let-7a(pictar), hsa-let-7b(pictar), hsa-let-7c(pictar), hsa-let-7e(pictar), hsa-let-7f(pictar), hsa-let-7g(pictar), hsa-let-7i(pictar), hsa-miR-101(pictar), hsa-miR-103(pictar), hsa-miR-107(pictar), hsa-miR-125a(pictar), hsa-miR-125b(pictar), hsa-miR-128a(pictar), hsa-miR-128b(pictar), hsa-miR-144(pictar), hsa-miR-15a(pictar), hsa-miR-15b(pictar), hsa-miR-16(pictar), hsa-miR-195(pictar), hsa-…		protein_coding(ENSSSCG00000010468)	6.06726	6.37961	0.312347	1.24173	0.458449	1	0.483759	0.995316	0.312347
CPEB2	CPEB2	Sus scrofa cytoplasmic polyadenylation element binding protein 2 (CPEB2), mRNA. [Source:RefSeq mRNA;Acc:NM_001185049]	ENSSSCG00000008736			negative regulation of GTP catabolic process // negative regulation of translational elongation	nucleic acid binding // nucleotide binding // poly-pyrimidine tract binding // protein binding	cytoplasm // polysome		hsa-let-7a(pictar), hsa-let-7b(pictar), hsa-let-7c(pictar), hsa-let-7d(pictar), hsa-let-7e(pictar), hsa-let-7f(pictar), hsa-let-7g(pictar), hsa-let-7i(pictar), hsa-miR-101(pictar), hsa-miR-103(pictar), hsa-miR-107(pictar), hsa-miR-126*(pictar), hsa-miR-134(pictar), hsa-miR-136(pictar), hsa-miR-141(pictar), hsa-miR-142-3p(pictar), hsa-miR-142-5p(pictar), hsa-miR-143(pictar), hsa-miR-144(pictar), h…		protein_coding(ENSSSCG00000008736)	3.18468	3.66638	0.481693	1.39638	0.288559	0.936988	0.319409	0.881299	0.481693
SRBD1	SRBD1	Uncharacterized protein [Source:UniProtKB/TrEMBL;Acc:F1S5K6]	ENSSSCG00000008445			nucleobase, nucleoside, nucleotide and nucleic acid metabolic process	hydrolase activity, acting on ester bonds					protein_coding(ENSSSCG00000008445)	4.33563	4.73395	0.398314	1.31797	0.182321	0.849788	0.184879	0.847595	0.398314
ABAT	ABAT	4-aminobutyrate aminotransferase	ENSSSCG00000007909	397500		behavioral response to cocaine // biosynthetic process // gamma-aminobutyric acid catabolic process // gamma-aminobutyric acid metabolic process // neurotransmitter catabolic process	(S)-3-amino-2-methylpropionate transaminase activity // 2 iron, 2 sulfur cluster binding // 4-aminobutyrate transaminase activity // catalytic activity // metal ion binding // protein homodimerization activity // pyridoxal phosphate binding // succinate-semialdehyde dehydrogenase binding // transaminase activity // transferase activity	4-aminobutyrate transaminase complex // cytosol // extracellular vesicular exosome // mitochondrial matrix // mitochondrion		hsa-miR-96(pictar)		protein_coding(ENSSSCG00000007909)	1.16618	2.67679	1.51061	2.84931	0.00466361	0.396566	0.00865558	0.513645	1.51061
TRNAK-CUU													0	0	0	1	1	1	1	1	0
LOC102163918													0	0.480735	0.480735	1.39545	0.147094	0.824644	0.157693	0.825461	0.480735
LOC102163917													0	0	0	1	1	1	1	1	0
LOC110261439													0	0	0	1	1	1	1	1	0
CDH22	CDH22	Uncharacterized protein [Source:UniProtKB/TrEMBL;Acc:F1SC52]	ENSSSCG00000007439			cell adhesion // homophilic cell adhesion	calcium ion binding	integral to membrane // membrane // plasma membrane				protein_coding(ENSSSCG00000007439)	0.4	1.49837	1.09837	2.14113	0.0091749	0.464008	0.0138154	0.563755	1.09837
PHOX2A	PHOX2A	Uncharacterized protein [Source:UniProtKB/TrEMBL;Acc:F1SUV6]	ENSSSCG00000014813			locus ceruleus development // midbrain development // noradrenergic neuron differentiation // oculomotor nerve formation // parasympathetic nervous system development // positive regulation of transcription from RNA polymerase II promoter // regulation of respiratory gaseous exchange // regulation of transcription, DNA-dependent // somatic motor neuron differentiation // sympathetic nervous syste…	DNA binding // RNA polymerase II regulatory region sequence-specific DNA binding // sequence-specific DNA binding // sequence-specific DNA binding transcription factor activity	nuclear chromatin // nucleus				protein_coding(ENSSSCG00000014813)	2.70199	1.90016	-0.801825	-1.74331	0.130498	0.800631	0.160581	0.825461	0.801825
PHOX2B													0	0	0	1	1	1	1	1	0
UPK2	UPK2	uroplakin 2	ENSSSCG00000015100	397075		cellular membrane organization // epithelial cell differentiation // membrane organization		apical plasma membrane // integral to endoplasmic reticulum membrane // plasma membrane				protein_coding(ENSSSCG00000015100)	0.280735	0	-0.280735	-1.21481	0.33131	0.963028	0.330565	0.881299	0.280735
CFI	CFI	complement factor I [Source:HGNC Symbol;Acc:5394]	ENSSSCG00000009138			defense response // proteolysis	catalytic activity // hydrolase activity // peptidase activity // protein binding // scavenger receptor activity // serine-type endopeptidase activity // serine-type peptidase activity	membrane				protein_coding(ENSSSCG00000009138)	1.95542	2.15221	0.196792	1.14615	0.723428	1	0.74332	1	0.196792
ANKFY1	ANKFY1	Uncharacterized protein [Source:UniProtKB/TrEMBL;Acc:F1RGQ6]	ENSSSCG00000017877				metal ion binding // protein binding	endosome membrane // intracellular membrane-bounded organelle		hsa-let-7a(pictar), hsa-let-7b(pictar), hsa-let-7c(pictar), hsa-let-7d(pictar), hsa-let-7e(pictar), hsa-let-7f(pictar), hsa-let-7g(pictar), hsa-let-7i(pictar), hsa-miR-106b(pictar), hsa-miR-10a(pictar), hsa-miR-10b(pictar), hsa-miR-124a(pictar), hsa-miR-17-5p(pictar), hsa-miR-185(pictar), hsa-miR-193(pictar), hsa-miR-20(pictar), hsa-miR-326(pictar), hsa-miR-372(pictar), hsa-miR-7(pictar), hsa-miR…		protein_coding(ENSSSCG00000017877)	4.76995	5.0974	0.327444	1.25479	0.394666	0.970451	0.416815	0.946743	0.327444
CFB													1.94464	2.85403	0.909389	1.87825	0.140019	0.815341	0.174212	0.83737	0.909389
CFP	CFP	Uncharacterized protein [Source:UniProtKB/TrEMBL;Acc:F1RWV1]	ENSSSCG00000012278					extracellular matrix				protein_coding(ENSSSCG00000012278)	2.76131	2.25504	-0.506267	-1.42037	0.257235	0.911803	0.287184	0.881299	0.506267
AAAS	AAAS	Uncharacterized protein [Source:UniProtKB/TrEMBL;Acc:F1SFR0]	ENSSSCG00000000268			fertilization // learning // nucleocytoplasmic transport	protein binding	centrosome // cytoplasm // nuclear membrane // nuclear pore // nucleus				protein_coding(ENSSSCG00000000268)	4.07948	3.63623	-0.443248	-1.35966	0.163373	0.835693	0.171205	0.833691	0.443248
SIDT1	SIDT1	Uncharacterized protein [Source:UniProtKB/TrEMBL;Acc:I3L776]	ENSSSCG00000024429			RNA interference // dsRNA transport	RNA transmembrane transporter activity	integral to membrane		hsa-miR-103(pictar), hsa-miR-107(pictar), hsa-miR-143(pictar), hsa-miR-15a(pictar), hsa-miR-15b(pictar), hsa-miR-16(pictar), hsa-miR-195(pictar), hsa-miR-29b(pictar), hsa-miR-29c(pictar), hsa-miR-34a(pictar), hsa-miR-34b(pictar), hsa-miR-34c(pictar)		protein_coding(ENSSSCG00000024429)	0.907682	2.0224	1.11472	2.16553	0.0415413	0.620269	0.0590383	0.707599	1.11472
C2H5orf24													2.64204	2.47504	-0.167	-1.12272	0.649276	1	0.662571	1	0.167
SIDT2	SIDT2	Uncharacterized protein [Source:UniProtKB/TrEMBL;Acc:F1SJS6]	ENSSSCG00000015074			RNA interference // dsRNA transport	RNA transmembrane transporter activity	integral to membrane // lysosomal membrane				protein_coding(ENSSSCG00000015074)	6.04549	5.34754	-0.697958	-1.62221	0.0460369	0.637982	0.0538522	0.688137	0.697958
LOC106506213													1.13987	1.73696	0.597085	1.51266	0.243444	0.900469	0.278069	0.881299	0.597085
LOC106506214													0	0	0	1	1	1	1	1	0
LOC106506216													0.280735	0	-0.280735	-1.21481	0.33131	0.963028	0.330565	0.881299	0.280735
LOC106506219													0.232193	0.671425	0.439232	1.35588	0.286695	0.935302	0.313212	0.881299	0.439232
UFD1													7.23208	7.36887	0.136797	1.09946	0.585566	1	0.569806	1	0.136797
AAGAB	AAGAB	Uncharacterized protein [Source:UniProtKB/TrEMBL;Acc:F1SJJ1]	ENSSSCG00000004951					cytoplasm				protein_coding(ENSSSCG00000004951)	5.98483	5.77571	-0.209128	-1.15599	0.462642	1	0.460371	0.978843	0.209128
C13H3orf67													4.20242	4.7046	0.502175	1.41635	0.10309	0.757948	0.107341	0.782108	0.502175
LOC102165817													0.1	0	-0.1	-1.07177	0.522574	1	0.330565	0.881299	0.1
C13H3orf62													0	0	0	1	1	1	1	1	0
LOC102165812													0	0	0	1	1	1	1	1	0
LOC102164141													3.08224	1.41737	-1.66487	-3.17086	0.00296143	0.34464	0.00595771	0.489517	1.66487
LOC102164143													0.1	0.258496	0.158496	1.11612	0.483636	1	0.447192	0.966764	0.158496
LOC110256139													0	0.158496	0.158496	1.11612	0.412694	0.970451	0.330565	0.881299	0.158496
LOC110256138													1.48961	2.37651	0.886892	1.84919	0.0600054	0.674649	0.0785318	0.731526	0.886892
LOC102164147													1.85687	1.61212	-0.244746	-1.18488	0.679207	1	0.702858	1	0.244746
LOC110256135													0.258496	0.358496	0.1	1.07177	0.754032	1	0.758565	1	0.1
ETV3L	ETV3L	Uncharacterized protein [Source:UniProtKB/TrEMBL;Acc:F1RHL0]	ENSSSCG00000006460			regulation of transcription, DNA-dependent	DNA binding // sequence-specific DNA binding // sequence-specific DNA binding transcription factor activity	nucleus				protein_coding(ENSSSCG00000006460)	0	0	0	1	1	1	1	1	0
LOC110256131													0.158496	0	-0.158496	-1.11612	0.412694	0.970451	0.330565	0.881299	0.158496
LOC100627879													0.3	1.23399	0.933985	1.91055	0.0263688	0.564359	0.035863	0.638897	0.933985
LOC100152738													4.6145	5.05242	0.437927	1.35466	0.124254	0.792533	0.122345	0.816393	0.437927
LOC102161661													0.158496	0	-0.158496	-1.11612	0.412694	0.970451	0.330565	0.881299	0.158496
LOC102161660													0	0	0	1	1	1	1	1	0
LOC102160390													0.549185	0.158496	-0.390689	-1.31102	0.322032	0.960689	0.346256	0.897591	0.390689
LOC100523244													7.50077	6.73682	-0.763949	-1.69813	0.0323537	0.585188	0.0391909	0.651623	0.763949
LOC100515765													0	0	0	1	1	1	1	1	0
LOC102160393													0.158496	0.1	-0.0584963	-1.04138	0.783416	1	0.758524	1	0.0584963
LOC102160395													1.16211	0.632193	-0.529921	-1.44385	0.229754	0.88936	0.258687	0.881299	0.529921
MKRN2OS													2.05724	1.96517	-0.0920696	-1.0659	0.859448	1	0.869339	1	0.0920696
LOC106506962													0.616993	0.490689	-0.126303	-1.09149	0.710351	1	0.718571	1	0.126303
LOC106506961													0	0	0	1	1	1	1	1	0
LOC106506967													0	0	0	1	1	1	1	1	0
LOC106506966													0.258496	0.316993	0.0584963	1.04138	0.869244	1	0.873922	1	0.0584963
LOC106506965													0	0	0	1	1	1	1	1	0
LOC106506968													0.1	0.358496	0.258496	1.19623	0.273413	0.924133	0.242997	0.881299	0.258496
C17H20orf27													8.48128	8.84147	0.360187	1.28359	0.142708	0.818298	0.123765	0.817334	0.360187
C17H20orf24													9.21913	9.29738	0.0782441	1.05573	0.638692	1	0.517823	1	0.0782441
LOC106509291													1.56618	1.19837	-0.367807	-1.29039	0.449366	0.999436	0.480243	0.993133	0.367807
LOC110260116													0	0	0	1	1	1	1	1	0
LOC110260117													0	0	0	1	1	1	1	1	0
LOC110260112													0.1	0	-0.1	-1.07177	0.522574	1	0.330565	0.881299	0.1
LOC110260113													0	0.158496	0.158496	1.11612	0.412694	0.970451	0.330565	0.881299	0.158496
LOC110260110													2.0046	1.13581	-0.868792	-1.82613	0.111291	0.769054	0.140166	0.825461	0.868792
ZNF114	ZNF114	Uncharacterized protein [Source:UniProtKB/TrEMBL;Acc:I3LEW4]	ENSSSCG00000020988			regulation of transcription, DNA-dependent	metal ion binding // nucleic acid binding // zinc ion binding	intracellular				protein_coding(ENSSSCG00000020988)	2.02061	2.44211	0.421501	1.33932	0.416328	0.973624	0.450127	0.969486	0.421501
ZNF112													4.88295	5.12259	0.23964	1.1807	0.534537	1	0.553679	1	0.23964
SEZ6L	SEZ6L	Uncharacterized protein [Source:UniProtKB/TrEMBL;Acc:F1RG83]	ENSSSCG00000009958									protein_coding(ENSSSCG00000009958)	1.42061	1.28138	-0.139232	-1.10132	0.773998	1	0.788693	1	0.139232
LOC110260119													4.4434	4.40265	-0.0407498	-1.02865	0.905833	1	0.908796	1	0.0407498
LOC100521082													9.31983	9.35022	0.0303897	1.02129	0.897059	1	0.890106	1	0.0303897
PRKAR2A	PRKAR2A	protein kinase, cAMP-dependent, regulatory, type II, alpha	ENSSSCG00000011363	397493		negative regulation of cAMP-dependent protein kinase activity // phosphorylation // regulation of protein phosphorylation // signal transduction	cAMP binding // cAMP-dependent protein kinase regulator activity // kinase activity // protein binding // ubiquitin protein ligase binding	cAMP-dependent protein kinase complex // centrosome // cytoplasm // germinal vesicle // plasma membrane		hsa-miR-15a(pictar), hsa-miR-15b(pictar), hsa-miR-16(pictar), hsa-miR-17-5p(pictar), hsa-miR-185(pictar), hsa-miR-195(pictar)		protein_coding(ENSSSCG00000011363)	6.6237	7.38144	0.757738	1.69084	0.0267237	0.564359	0.0316448	0.634664	0.757738
PRKAR2B	PRKAR2B	protein kinase, cAMP-dependent, regulatory, type II, beta [Source:HGNC Symbol;Acc:9392]	ENSSSCG00000026563			fatty acid metabolic process // learning	cAMP-dependent protein kinase regulator activity // ubiquitin protein ligase binding	centrosome // cytoplasm // plasma membrane		hsa-miR-200c(pictar), hsa-miR-218(pictar), hsa-miR-32(pictar)		protein_coding(ENSSSCG00000026563)	4.58574	5.10333	0.517584	1.43156	0.124243	0.792533	0.135125	0.825461	0.517584
LOC102160539													0.922882	0.358496	-0.564386	-1.47876	0.136653	0.808944	0.154916	0.825461	0.564386
LOC100525978													0.2	0.558496	0.358496	1.28209	0.302394	0.949593	0.318589	0.881299	0.358496
LOC102160537													1.31357	1.89139	0.577821	1.49259	0.242841	0.900022	0.276358	0.881299	0.577821
LOC102164853													0	0	0	1	1	1	1	1	0
LOC102164851													3.3678	3.43826	0.0704548	1.05005	0.875573	1	0.883127	1	0.0704548
MIR363-1													0	0	0	1	1	1	1	1	0
ITGA2B	ITGA2B	Sus scrofa glycoprotein IIb (GPIIB), mRNA. [Source:RefSeq mRNA;Acc:NM_213998]	ENSSSCG00000017357			cell adhesion // cell-matrix adhesion // integrin-mediated signaling pathway	extracellular matrix binding // identical protein binding // protein binding	external side of plasma membrane // focal adhesion // integral to membrane // integrin complex // membrane				protein_coding(ENSSSCG00000017357)	5.87821	5.93455	0.0563421	1.03983	0.810434	1	0.797821	1	0.0563421
PHACTR4	PHACTR4	Uncharacterized protein [Source:UniProtKB/TrEMBL;Acc:I3LRQ5]	ENSSSCG00000027532			Rho protein signal transduction // actin cytoskeleton organization // closure of optic fissure // enteric nervous system development // neural crest cell migration // neural tube closure // positive regulation of catalytic activity // regulation of cell cycle	actin binding // protein phosphatase 1 binding // protein phosphatase type 1 activator activity	intracellular // lamellipodium				protein_coding(ENSSSCG00000027532)	6.3941	6.53829	0.144193	1.10511	0.663221	1	0.671264	1	0.144193
PHACTR1	PHACTR1	Uncharacterized protein [Source:UniProtKB/TrEMBL;Acc:F1RV81]	ENSSSCG00000001052							hsa-miR-182*(pictar), hsa-miR-335(pictar), hsa-miR-34b(pictar), hsa-miR-34c(pictar)		protein_coding(ENSSSCG00000001052)	7.06212	7.02544	-0.0366839	-1.02575	0.889268	1	0.886381	1	0.0366839
NLGN3	NLGN3	Uncharacterized protein [Source:UniProtKB/TrEMBL;Acc:I3LVN7]	ENSSSCG00000027465			cell adhesion		membrane		hsa-miR-136(pictar), hsa-miR-141(pictar), hsa-miR-29b(pictar), hsa-miR-29c(pictar), hsa-miR-9*(pictar)		protein_coding(ENSSSCG00000027465)	2.50655	2.75232	0.245777	1.18573	0.673994	1	0.697809	1	0.245777
PHACTR3	PHACTR3	Sus scrofa phosphatase and actin regulator 3 (PHACTR3), mRNA. [Source:RefSeq mRNA;Acc:NM_001110176]	ENSSSCG00000007528							hsa-miR-101(pictar), hsa-miR-125a(pictar), hsa-miR-125b(pictar), hsa-miR-144(pictar), hsa-miR-199a*(pictar), hsa-miR-200c(pictar), hsa-miR-326(pictar)		protein_coding(ENSSSCG00000007528)	2.6807	2.49371	-0.186988	-1.13838	0.743301	1	0.762183	1	0.186988
PHACTR2													6.62987	6.7204	0.0905271	1.06476	0.636186	1	0.571066	1	0.0905271
LOC100621844													0.532193	0.881378	0.349185	1.27384	0.373786	0.970451	0.397336	0.931309	0.349185
LOC100738744													0	0	0	1	1	1	1	1	0
LOC106509436													2.11916	2.40061	0.281447	1.21541	0.626563	1	0.653198	1	0.281447
LOC106508521													0	0.232193	0.232193	1.17462	0.351628	0.963028	0.330565	0.881299	0.232193
LOC106505735													0.332193	0.390689	0.0584963	1.04138	0.868171	1	0.872735	1	0.0584963
LOC106505733													1.33581	1.39513	0.0593183	1.04197	0.896396	1	0.9028	1	0.0593183
LOC102163309													1.73987	2.0044	0.26453	1.20124	0.630285	1	0.655829	1	0.26453
LOC100525350													4.49382	4.49978	0.00596497	1.00414	0.985704	1	0.986079	1	0.00596497
NR1D1	NR1D1	Uncharacterized protein [Source:UniProtKB/TrEMBL;Acc:F1RXC3]	ENSSSCG00000017481			cellular response to lipopolysaccharide // circadian rhythm // negative regulation of receptor biosynthetic process // negative regulation of toll-like receptor 4 signaling pathway // negative regulation of transcription from RNA polymerase II promoter // regulation of transcription, DNA-dependent // steroid hormone mediated signaling pathway // transcription, DNA-dependent	DNA binding // sequence-specific DNA binding transcription factor activity // steroid hormone receptor activity // transcription regulatory region DNA binding	nuclear chromatin // nucleus		hsa-miR-185(pictar)		protein_coding(ENSSSCG00000017481)	6.58315	6.54741	-0.0357414	-1.02508	0.912736	1	0.914723	1	0.0357414
NR1D2	NR1D2	Uncharacterized protein [Source:UniProtKB/TrEMBL;Acc:I3LL46]	ENSSSCG00000027017			regulation of transcription, DNA-dependent // steroid hormone mediated signaling pathway // transcription, DNA-dependent	DNA binding // metal ion binding // protein binding // sequence-specific DNA binding // sequence-specific DNA binding transcription factor activity // steroid hormone receptor activity // zinc ion binding	nucleus				protein_coding(ENSSSCG00000027017)	6.21967	5.14315	-1.07651	-2.10894	0.00986547	0.467815	0.0146482	0.563755	1.07651
PLPBP													2.93515	3.81555	0.880403	1.84089	0.0605737	0.676056	0.0790756	0.732472	0.880403
LOC100511858													0	0	0	1	1	1	1	1	0
C4H8orf46													0.158496	0.158496	0	1	1	1	1	1	0
LOC100511853													0	0	0	1	1	1	1	1	0
OGFR													6.09291	6.40773	0.314824	1.24386	0.426557	0.980865	0.449704	0.969182	0.314824
ISG12[A]													8.29625	8.82669	0.530436	1.44437	0.0738366	0.702178	0.0750613	0.726018	0.530436
PTCH2													5.58371	5.48189	-0.101826	-1.07313	0.732851	1	0.734306	1	0.101826
PTCH1	PTCH1	Uncharacterized protein [Source:UniProtKB/TrEMBL;Acc:I3LVF2]	ENSSSCG00000027312			brain development // branching involved in ureteric bud morphogenesis // cell differentiation involved in kidney development // cell proliferation involved in metanephros development // cellular response to cholesterol // dorsal/ventral neural tube patterning // dorsal/ventral pattern formation // embryonic limb morphogenesis // epidermis development // glucose homeostasis // heart morphogenesis …	cholesterol binding // cyclin binding // hedgehog receptor activity // heparin binding // patched binding // protein binding // protein complex binding // smoothened binding	Golgi apparatus // caveola // integral to membrane // intracellular membrane-bounded organelle // membrane // midbody // perinuclear region of cytoplasm // plasma membrane // primary cilium				protein_coding(ENSSSCG00000027312)	4.58039	5.01092	0.430535	1.34773	0.227156	0.885702	0.244562	0.881299	0.430535
TIMM44	TIMM44	Uncharacterized protein [Source:UniProtKB/TrEMBL;Acc:F1SA66]	ENSSSCG00000013591			intracellular protein transport	P-P-bond-hydrolysis-driven protein transmembrane transporter activity // protein binding	mitochondrial inner membrane // mitochondrial inner membrane presequence translocase complex // mitochondrial matrix // mitochondrion				protein_coding(ENSSSCG00000013591)	6.98035	7.25499	0.274639	1.20969	0.227464	0.885845	0.191369	0.852512	0.274639
LOC102165484													1.38727	0.52854	-0.858727	-1.81344	0.107958	0.764931	0.135987	0.825461	0.858727
RAD9B	RAD9B	Uncharacterized protein [Source:UniProtKB/TrEMBL;Acc:F1RNM9]	ENSSSCG00000009824			DNA damage checkpoint // DNA repair // cell cycle checkpoint // regulation of DNA replication	DNA binding // DNA polymerase processivity factor activity // protein binding	PCNA complex // checkpoint clamp complex		hsa-miR-221(pictar), hsa-miR-222(pictar)		protein_coding(ENSSSCG00000009824)	5.34854	5.13128	-0.217263	-1.16253	0.461567	1	0.463031	0.979351	0.217263
RAD9A	RAD9A	Uncharacterized protein [Source:UniProtKB/TrEMBL;Acc:F1RUX7]	ENSSSCG00000012914			DNA damage checkpoint // DNA repair // cell cycle checkpoint // cellular response to ionizing radiation // positive regulation of apoptosis // response to DNA damage stimulus	3'-5' exonuclease activity // SH3 domain binding // enzyme binding // histone deacetylase binding // protein binding // protein kinase binding	checkpoint clamp complex // cytoplasm // nucleus				protein_coding(ENSSSCG00000012914)	3.39787	3.49085	0.0929794	1.06657	0.794166	1	0.801516	1	0.0929794
ERGIC2	ERGIC2	Sus scrofa ERGIC and golgi 2 (ERGIC2), mRNA. [Source:RefSeq mRNA;Acc:NM_001243932]	ENSSSCG00000000536									protein_coding(ENSSSCG00000000536)	5.7911	5.40231	-0.388781	-1.30929	0.128051	0.796694	0.114768	0.800266	0.388781
ERGIC3													5.83666	5.90608	0.0694234	1.0493	0.85462	1	0.860997	1	0.0694234
ERGIC1	ERGIC1	Uncharacterized protein [Source:UniProtKB/TrEMBL;Acc:F1SJY1]	ENSSSCG00000016988			ER to Golgi vesicle-mediated transport	protein binding	ER-Golgi intermediate compartment				protein_coding(ENSSSCG00000016988)	8.05572	7.93032	-0.125404	-1.09081	0.666153	1	0.666107	1	0.125404
B3GAT3	B3GAT3	beta-1,3-glucuronyltransferase 3 (glucuronosyltransferase I)	ENSSSCG00000020809	397642		chondroitin sulfate proteoglycan biosynthetic process // dermatan sulfate proteoglycan biosynthetic process // heparan sulfate proteoglycan biosynthetic process	galactosylgalactosylxylosylprotein 3-beta-glucuronosyltransferase activity // glucuronosyltransferase activity	Golgi apparatus // cis-Golgi network // membrane		hsa-miR-198(pictar), hsa-miR-34a(pictar), hsa-miR-34b(pictar), hsa-miR-34c(pictar)		protein_coding(ENSSSCG00000020809)	5.75437	5.91649	0.162122	1.11893	0.553056	1	0.54685	1	0.162122
B3GAT2	B3GAT2	Uncharacterized protein [Source:UniProtKB/TrEMBL;Acc:I3LR31]	ENSSSCG00000026246				galactosylgalactosylxylosylprotein 3-beta-glucuronosyltransferase activity	membrane				protein_coding(ENSSSCG00000026246)	1.57062	2.68797	1.11735	2.16949	0.0351814	0.592289	0.0506348	0.683688	1.11735
B3GAT1	B3GAT1	Uncharacterized protein [Source:UniProtKB/TrEMBL;Acc:F1S6C4]	ENSSSCG00000015259				UDP-galactose // galactosylgalactosylxylosylprotein 3-beta-glucuronosyltransferase activity	membrane				protein_coding(ENSSSCG00000015259)	3.05224	3.70053	0.648293	1.56731	0.205487	0.869564	0.239068	0.881299	0.648293
CALM2	CALM2	Sus scrofa calmodulin 3 (CALM3), mRNA. [Source:RefSeq mRNA;Acc:NM_001244209]	ENSSSCG00000022545|ENSSSCG00000025768|ENSSSCG00000008433			detection of calcium ion // positive regulation of cyclic nucleotide metabolic process // positive regulation of cyclic-nucleotide phosphodiesterase activity // positive regulation of phosphoprotein phosphatase activity // positive regulation of protein dephosphorylation // positive regulation of ryanodine-sensitive calcium-release channel activity // regulation of cardiac muscle contraction // r…	N-terminal myristoylation domain binding // calcium ion binding // ion channel binding // metal ion binding // phospholipase binding // protein binding // protein domain specific binding // protein phosphatase activator activity // thioesterase binding // titin binding	calcium channel complex // centrosome // sarcomere // spindle microtubule // spindle pole		hsa-miR-1(pictar), hsa-miR-130a(pictar), hsa-miR-130b(pictar), hsa-miR-136(pictar), hsa-miR-206(pictar), hsa-miR-301(pictar), hsa-miR-99b(pictar)		protein_coding(ENSSSCG00000022545)	10.3909	10.1687	-0.222214	-1.16652	0.251733	0.907711	0.173971	0.83737	0.222214
CALM3													11.3672	11.4068	0.0396154	1.02784	0.843316	1	0.818807	1	0.0396154
SPG21	SPG21	Uncharacterized protein [Source:UniProtKB/TrEMBL;Acc:F1S1X1]	ENSSSCG00000004544				CD4 receptor binding	cytoplasm // cytosol // nucleus // trans-Golgi network transport vesicle				protein_coding(ENSSSCG00000004544)	4.68771	4.59394	-0.0937689	-1.06715	0.741626	1	0.740297	1	0.0937689
SPG20	SPG20	Uncharacterized protein [Source:UniProtKB/TrEMBL;Acc:F1RSR1]	ENSSSCG00000009353							hsa-miR-130a(pictar), hsa-miR-130b(pictar), hsa-miR-19a(pictar), hsa-miR-19b(pictar), hsa-miR-21(pictar), hsa-miR-301(pictar)		protein_coding(ENSSSCG00000009353)	4.22929	3.57017	-0.659123	-1.57912	0.133138	0.806129	0.157607	0.825461	0.659123
LOC102162701													1.66915	2.63944	0.97029	1.95923	0.131461	0.801998	0.165636	0.827598	0.97029
GSDMA													0.158496	0.458496	0.3	1.23114	0.383575	0.970451	0.398743	0.932674	0.3
GSDMB													0.878463	0.72854	-0.149923	-1.10951	0.775327	1	0.79103	1	0.149923
GSDMD	GSDMD	Uncharacterized protein [Source:UniProtKB/TrEMBL;Acc:F1SEV7]	ENSSSCG00000006955			cellular response to extracellular stimulus						protein_coding(ENSSSCG00000006955)	6.33302	6.59717	0.264146	1.20092	0.408932	0.970451	0.418091	0.94721	0.264146
UPK1A	UPK1A	uroplakin 1a	ENSSSCG00000002901	397335		epithelial cell differentiation	monosaccharide binding // protein binding	apical plasma membrane // integral to membrane // membrane				protein_coding(ENSSSCG00000002901)	0.671425	0.280735	-0.390689	-1.31102	0.369898	0.970451	0.398543	0.932445	0.390689
UPK1B	UPK1B	Uroplakin 1B	ENSSSCG00000011904	100144488		epithelial cell differentiation		apical plasma membrane // integral to membrane // membrane				protein_coding(ENSSSCG00000011904)	0.675489	0.390689	-0.2848	-1.21824	0.416894	0.974054	0.433037	0.958396	0.2848
DLGAP2	DLGAP2	Sus scrofa discs, large (Drosophila) homolog-associated protein 2 (DLGAP2), mRNA. [Source:RefSeq mRNA;Acc:NM_001244586]	ENSSSCG00000015746			cell-cell signaling	protein binding			hsa-miR-106b(pictar), hsa-miR-10a(pictar), hsa-miR-10b(pictar), hsa-miR-124a(pictar), hsa-miR-129(pictar), hsa-miR-135a(pictar), hsa-miR-135b(pictar), hsa-miR-153(pictar), hsa-miR-17-5p(pictar), hsa-miR-182(pictar), hsa-miR-20(pictar), hsa-miR-217(pictar), hsa-miR-23a(pictar), hsa-miR-25(pictar), hsa-miR-32(pictar), hsa-miR-326(pictar), hsa-miR-367(pictar), hsa-miR-372(pictar), hsa-miR-9(pictar),…		protein_coding(ENSSSCG00000015746)	2.75619	3.25724	0.501053	1.41525	0.318275	0.960519	0.352765	0.901414	0.501053
DLGAP3	DLGAP3	Uncharacterized protein [Source:UniProtKB/TrEMBL;Acc:I3LTS0]	ENSSSCG00000021686			cell-cell signaling	beta-amyloid binding // protein binding	synapse				protein_coding(ENSSSCG00000021686)	0	0.939874	0.939874	1.91836	0.0226808	0.555818	0.0309556	0.631463	0.939874
DLGAP1	DLGAP1	Uncharacterized protein [Source:UniProtKB/TrEMBL;Acc:F1SM80]	ENSSSCG00000003690			cell-cell signaling	protein binding	postsynaptic density // synapse		hsa-miR-146(pictar)		protein_coding(ENSSSCG00000003690)	5.24863	5.98297	0.734339	1.66364	0.00307396	0.34464	0.00188412	0.384679	0.734339
DLGAP4	DLGAP4	Uncharacterized protein [Source:UniProtKB/TrEMBL;Acc:F1S482]	ENSSSCG00000007317			cell-cell signaling	protein binding	synapse		hsa-miR-24(pictar), hsa-miR-30a-5p(pictar), hsa-miR-30b(pictar), hsa-miR-30c(pictar), hsa-miR-30d(pictar), hsa-miR-30e(pictar), hsa-miR-9*(pictar)		protein_coding(ENSSSCG00000007317)	6.42637	5.85243	-0.573943	-1.48859	0.0791985	0.711227	0.0863711	0.744893	0.573943
DLGAP5	DLGAP5	Uncharacterized protein [Source:UniProtKB/TrEMBL;Acc:F1SSN9]	ENSSSCG00000005056			M phase of mitotic cell cycle // cell-cell signaling	phosphoprotein phosphatase activity // protein binding	nucleus // spindle pole centrosome				protein_coding(ENSSSCG00000005056)	1.49546	1.55321	0.0577583	1.04085	0.923776	1	0.929738	1	0.0577583
CYP27B1	CYP27B1	25-hydroxyvitamin D3 1alpha-hydroxylase	ENSSSCG00000028637	397055		G1 to G0 transition // bone mineralization // calcium ion homeostasis // calcium ion transport // decidualization // negative regulation of calcidiol 1-monooxygenase activity // negative regulation of cell growth // negative regulation of cell proliferation // oxidation-reduction process // positive regulation of keratinocyte differentiation // positive regulation of vitamin D 24-hydroxylase acti…	calcidiol 1-monooxygenase activity // electron carrier activity // heme binding // iron ion binding // metal ion binding // monooxygenase activity // oxidoreductase activity // oxidoreductase activity, acting on paired donors, with incorporation or reduction of molecular oxygen	cytoplasm // mitochondrion				protein_coding(ENSSSCG00000028637)	0.939874	0.358496	-0.581378	-1.49628	0.146207	0.82312	0.167611	0.828706	0.581378
OIP5													0.1	0	-0.1	-1.07177	0.522574	1	0.330565	0.881299	0.1
LOC106504955													5.79854	6.04518	0.246639	1.18644	0.277184	0.927174	0.238933	0.881299	0.246639
LOC106504956													2.98294	3.58716	0.604226	1.52016	0.174659	0.843362	0.202094	0.864078	0.604226
MIR2411													0	0	0	1	1	1	1	1	0
FAM169A	FAM169A	Uncharacterized protein [Source:UniProtKB/TrEMBL;Acc:F1S2J5]	ENSSSCG00000014076									protein_coding(ENSSSCG00000014076)	2.51335	2.3214	-0.191952	-1.14231	0.801522	1	0.818318	1	0.191952
LOC100524757													0	0	0	1	1	1	1	1	0
PTPN18	PTPN18	Uncharacterized protein [Source:UniProtKB/TrEMBL;Acc:F1RXX2]	ENSSSCG00000015735			dephosphorylation // peptidyl-tyrosine dephosphorylation // protein dephosphorylation	hydrolase activity // non-membrane spanning protein tyrosine phosphatase activity // phosphatase activity // phosphoprotein phosphatase activity // protein binding // protein tyrosine phosphatase activity	cytoplasm // nucleus		hsa-miR-125a(pictar), hsa-miR-125b(pictar)		protein_coding(ENSSSCG00000015735)	2.66985	3.46802	0.798169	1.73889	0.14147	0.817204	0.173054	0.835979	0.798169
LOC100524752													0	0	0	1	1	1	1	1	0
MIR505													0	0	0	1	1	1	1	1	0
PTPN13	PTPN13	Uncharacterized protein [Source:UniProtKB/TrEMBL;Acc:I3LMD8]	ENSSSCG00000026655			dephosphorylation // peptidyl-tyrosine dephosphorylation // protein dephosphorylation	phosphatase activity // protein binding // protein tyrosine phosphatase activity	cytoplasm // cytoskeleton // lamellipodium // nucleus // plasma membrane		hsa-miR-136(pictar), hsa-miR-194(pictar), hsa-miR-200c(pictar), hsa-miR-26a(pictar), hsa-miR-26b(pictar), hsa-miR-30e(pictar)		protein_coding(ENSSSCG00000026655)	5.48622	5.84134	0.35512	1.27909	0.271377	0.921719	0.281595	0.881299	0.35512
PTPN12	PTPN12	Uncharacterized protein [Source:UniProtKB/TrEMBL;Acc:F1SB86]	ENSSSCG00000015411			peptidyl-tyrosine dephosphorylation // protein dephosphorylation	SH3 domain binding // phosphoprotein phosphatase activity // protein tyrosine phosphatase activity	cytoplasm // cytosol // plasma membrane // podosome		hsa-miR-124a(pictar), hsa-miR-126*(pictar), hsa-miR-133a(pictar), hsa-miR-133b(pictar), hsa-miR-194(pictar), hsa-miR-338(pictar), hsa-miR-369(pictar)		protein_coding(ENSSSCG00000015411)	4.84115	4.69836	-0.142794	-1.10404	0.666414	1	0.674412	1	0.142794
PTPN11	PTPN11	Uncharacterized protein [Source:UniProtKB/TrEMBL;Acc:I3L916]	ENSSSCG00000030289			DNA damage checkpoint // activation of MAPK activity // axonogenesis // brain development // dephosphorylation // ephrin receptor signaling pathway // face morphogenesis // genitalia development // glucose homeostasis // heart development // hormone metabolic process // hormone-mediated signaling pathway // inner ear development // lipid metabolic process // multicellular organismal reproductive …	SH3/SH2 adaptor activity // hydrolase activity // insulin receptor binding // non-membrane spanning protein tyrosine phosphatase activity // peptide hormone receptor binding // phosphatase activity // phosphoprotein phosphatase activity // protein binding // protein tyrosine phosphatase activity // receptor tyrosine kinase binding	cytoplasm // nucleus				protein_coding(ENSSSCG00000030289)	5.19809	5.92429	0.726199	1.65427	0.0433056	0.626983	0.0517415	0.684053	0.726199
PTPN14	PTPN14	Uncharacterized protein [Source:UniProtKB/TrEMBL;Acc:F1S2Y4]	ENSSSCG00000015582			dephosphorylation // lymphangiogenesis // peptidyl-tyrosine dephosphorylation // protein dephosphorylation	hydrolase activity // phosphatase activity // phosphoprotein phosphatase activity // protein tyrosine phosphatase activity // protein tyrosine/serine/threonine phosphatase activity // receptor tyrosine kinase binding	cytoskeleton				protein_coding(ENSSSCG00000015582)	5.1051	5.25149	0.146393	1.1068	0.578749	1	0.568901	1	0.146393
LYAR	LYAR	Uncharacterized protein [Source:UniProtKB/TrEMBL;Acc:F1S5G4]	ENSSSCG00000008729					nucleolus				protein_coding(ENSSSCG00000008729)	4.81607	4.70316	-0.112911	-1.08141	0.722801	1	0.727735	1	0.112911
DMRTB1	DMRTB1	Uncharacterized protein [Source:UniProtKB/TrEMBL;Acc:F1S768]	ENSSSCG00000003847			regulation of transcription, DNA-dependent // sex differentiation	protein binding // sequence-specific DNA binding	nucleus				protein_coding(ENSSSCG00000003847)	0.390689	0.512928	0.122239	1.08842	0.769583	1	0.781836	1	0.122239
LOC102166828													0	0	0	1	1	1	1	1	0
LOC102166826													0.158496	0.3	0.141504	1.10305	0.606246	1	0.60105	1	0.141504
MSMP													0	0.2	0.2	1.1487	0.260867	0.911803	0.15095	0.825461	0.2
LOC110262235													0.158496	0.549185	0.390689	1.31102	0.353524	0.964531	0.38084	0.91922	0.390689
LOC110262234													0	0	0	1	1	1	1	1	0
MZB1	MZB1	marginal zone B and B1 cell-specific protein [Source:HGNC Symbol;Acc:30125]	ENSSSCG00000029239			integrin activation // positive regulation of cell proliferation // positive regulation of immunoglobulin biosynthetic process // regulation of B cell proliferation // regulation of cell proliferation	protein binding	cytoplasm // endoplasmic reticulum chaperone complex // endoplasmic reticulum lumen // extracellular region				protein_coding(ENSSSCG00000029239)	0	0	0	1	1	1	1	1	0
LOC110262230													3.6731	2.95026	-0.722841	-1.65043	0.107272	0.764523	0.130399	0.825461	0.722841
LOC110262233													3.96107	4.04218	0.0811148	1.05784	0.851432	1	0.859953	1	0.0811148
LOC100620490													0	0	0	1	1	1	1	1	0
MSMB	MSMB	microseminoprotein, beta-	ENSSSCG00000010400	396852				extracellular region			extracellular	protein_coding(ENSSSCG00000010400)	2.53094	2.17241	-0.358529	-1.28212	0.446441	0.996799	0.476359	0.990375	0.358529
LOC100620498													5.84712	6.3202	0.473087	1.38808	0.0698005	0.693759	0.0618896	0.712501	0.473087
LOC102165730													0	0	0	1	1	1	1	1	0
LOC102165734													8.23128	6.97778	-1.2535	-2.38419	0.00041495	0.232187	0.000645232	0.35687	1.2535
LOC102164468													0	0.849185	0.849185	1.80148	0.0137294	0.49229	0.0169485	0.569635	0.849185
CDK7	CDK7	cyclin-dependent kinase 7 [Source:HGNC Symbol;Acc:1778]	ENSSSCG00000017110|ENSSSCG00000016961			phosphorylation // positive regulation of transcription from RNA polymerase II promoter // protein phosphorylation // transcription from RNA polymerase II promoter	ATP binding // DNA-dependent ATPase activity // RNA polymerase II carboxy-terminal domain kinase activity // kinase activity // nucleotide binding // protein C-terminus binding // protein binding // protein kinase activity // protein serine/threonine kinase activity // protein tyrosine kinase activity // transferase activity, transferring phosphorus-containing groups	cytoplasm // holo TFIIH complex // mitochondrion // nucleus				protein_coding(ENSSSCG00000017110)	6.78497	6.78079	-0.00418451	-1.0029	0.982802	1	0.979623	1	0.00418451
FOXS1													3.17688	3.97249	0.795611	1.73581	0.00215396	0.323472	0.00150005	0.384679	0.795611
HAPLN4													2.24431	1.72102	-0.523292	-1.43723	0.289953	0.938645	0.323971	0.881299	0.523292
CHST9	CHST9	Uncharacterized protein [Source:UniProtKB/TrEMBL;Acc:F1SBA1]	ENSSSCG00000003721			carbohydrate biosynthetic process // sulfur compound metabolic process	N-acetylgalactosamine 4-O-sulfotransferase activity // sulfotransferase activity	integral to membrane		hsa-miR-137(pictar)		protein_coding(ENSSSCG00000003721)	6.5507	6.46757	-0.0831396	-1.05932	0.74424	1	0.735148	1	0.0831396
CAMKK2	CAMKK2	Uncharacterized protein [Source:UniProtKB/TrEMBL;Acc:F1RNP6]	ENSSSCG00000009815			phosphorylation // protein autophosphorylation // protein phosphorylation	ATP binding // calcium ion binding // kinase activity // nucleotide binding // protein kinase activity // protein serine/threonine kinase activity // protein tyrosine kinase activity // transferase activity // transferase activity, transferring phosphorus-containing groups	cytoplasm		hsa-miR-153(pictar), hsa-miR-18(pictar), hsa-miR-182*(pictar), hsa-miR-29a(pictar), hsa-miR-29b(pictar), hsa-miR-29c(pictar), hsa-miR-30a-5p(pictar), hsa-miR-30b(pictar), hsa-miR-30c(pictar), hsa-miR-30d(pictar), hsa-miR-30e(pictar), hsa-miR-32(pictar), hsa-miR-342(pictar), hsa-miR-9(pictar), hsa-miR-92(pictar)		protein_coding(ENSSSCG00000009815)	4.62013	5.30387	0.683739	1.6063	0.0488495	0.645953	0.0566549	0.700973	0.683739
CAMKK1	CAMKK1	Uncharacterized protein [Source:UniProtKB/TrEMBL;Acc:F1RGR1]	ENSSSCG00000017873			phosphorylation // protein phosphorylation	ATP binding // kinase activity // nucleotide binding // protein kinase activity // protein serine/threonine kinase activity // protein tyrosine kinase activity // transferase activity // transferase activity, transferring phosphorus-containing groups			hsa-miR-218(pictar)		protein_coding(ENSSSCG00000017873)	7.62901	6.59919	-1.02982	-2.04177	0.08991	0.727851	0.118158	0.8104	1.02982
MYDGF													6.23718	6.79915	0.561968	1.47628	0.0307235	0.585188	0.0258863	0.616475	0.561968
LOC733579	LOC733579	tripartite motif protein TRIM5		733579									6.18752	7.01162	0.824102	1.77043	0.00619938	0.415059	0.00652938	0.494717	0.824102
CHMP3	CHMP3	Uncharacterized protein [Source:UniProtKB/TrEMBL;Acc:F1SVC7]	ENSSSCG00000008222			protein transport						protein_coding(ENSSSCG00000008222)	7.52353	7.57599	0.0524604	1.03703	0.747817	1	0.648272	1	0.0524604
RPL36AL	RPL36AL	ribosomal protein L36a-like		396952		biological_process // translation	molecular_function // structural constituent of ribosome	cytosolic large ribosomal subunit					8.33235	8.4333	0.100952	1.07248	0.520635	1	0.332567	0.883541	0.100952
CHMP7													5.25911	5.34835	0.0892388	1.06381	0.737527	1	0.731699	1	0.0892388
CHMP6	CHMP6	Uncharacterized protein [Source:UniProtKB/TrEMBL;Acc:F1RZY6]	ENSSSCG00000017140			protein transport	protein N-terminus binding					protein_coding(ENSSSCG00000017140)	7.85453	7.96364	0.109116	1.07857	0.655685	1	0.639223	1	0.109116
CHMP5	CHMP5	Uncharacterized protein [Source:UniProtKB/TrEMBL;Acc:F1SE87]	ENSSSCG00000010995			endosome to lysosome transport // lysosome organization // protein transport // regulation of receptor recycling	protein binding	nucleus				protein_coding(ENSSSCG00000010995)	6.8702	6.72069	-0.149509	-1.10919	0.536714	1	0.514277	1	0.149509
LY6G6C													1.10444	0.416993	-0.687447	-1.61043	0.175733	0.843362	0.207742	0.869335	0.687447
LY6G6D													0.1	0	-0.1	-1.07177	0.522574	1	0.330565	0.881299	0.1
LY6G6F													0	0	0	1	1	1	1	1	0
HOXA10	HOXA10	homeobox A10 [Source:HGNC Symbol;Acc:5100]	ENSSSCG00000016699|ENSSSCG00000021204			anterior/posterior pattern formation // embryonic limb morphogenesis // multicellular organismal development // proximal/distal pattern formation // regulation of transcription, DNA-dependent // skeletal system development	DNA binding // protein binding // sequence-specific DNA binding // sequence-specific DNA binding transcription factor activity	nucleus // transcription factor complex		hsa-miR-103(pictar), hsa-miR-107(pictar), hsa-miR-128a(pictar), hsa-miR-128b(pictar), hsa-miR-135a(pictar), hsa-miR-135b(pictar), hsa-miR-144(pictar), hsa-miR-15a(pictar), hsa-miR-15b(pictar), hsa-miR-16(pictar), hsa-miR-182(pictar), hsa-miR-195(pictar), hsa-miR-214(pictar), hsa-miR-218(pictar), hsa-miR-27a(pictar), hsa-miR-27b(pictar)		protein_coding(ENSSSCG00000016699)	0	0	0	1	1	1	1	1	0
GALNTL5	GALNTL5	Uncharacterized protein [Source:UniProtKB/TrEMBL;Acc:F1SSN3]	ENSSSCG00000016431				transferase activity // transferase activity, transferring glycosyl groups					protein_coding(ENSSSCG00000016431)	2.92444	3.2718	0.34736	1.27223	0.565896	1	0.596786	1	0.34736
GALNTL6													2.86659	3.55207	0.685485	1.60824	0.239955	0.896641	0.278047	0.881299	0.685485
LOC100152475													0	0	0	1	1	1	1	1	0
IFN-ALPHA-10	IFN-ALPHA-10	Sus scrofa interferon-alpha-10 (IFN-ALPHA-10), mRNA. [Source:RefSeq mRNA;Acc:NM_001166310]	ENSSSCG00000023524|ENSSSCG00000028296			defense response // defense response to virus	cytokine activity // cytokine receptor binding	extracellular region // extracellular space				protein_coding(ENSSSCG00000023524)	0	0	0	1	1	1	1	1	0
TDH	TDH	L-threonine 3-dehydrogenase	ENSSSCG00000021767	397065		cellular metabolic process // extracellular polysaccharide biosynthetic process // oxidation-reduction process // steroid biosynthetic process // threonine catabolic process // threonine catabolic process to glycine	3-beta-hydroxy-delta5-steroid dehydrogenase activity // L-threonine 3-dehydrogenase activity // catalytic activity // coenzyme binding // dTDP-4-dehydrorhamnose reductase activity // nucleotide binding // oxidoreductase activity // oxidoreductase activity, acting on the CH-OH group of donors, NAD or NADP as acceptor	mitochondrion				protein_coding(ENSSSCG00000021767)	0.4	0.1	-0.3	-1.23114	0.173354	0.843362	0.134596	0.825461	0.3
TDG	TDG	Uncharacterized protein [Source:UniProtKB/TrEMBL;Acc:F1SRK8]	ENSSSCG00000000847			DNA repair // base-excision repair // mismatch repair // negative regulation of chromatin binding // negative regulation of protein binding // negative regulation of transcription from RNA polymerase II promoter	DNA N-glycosylase activity // RNA polymerase II transcription cofactor activity // SUMO binding // double-stranded DNA binding // hydrolase activity, acting on glycosyl bonds // hydrolase activity, hydrolyzing N-glycosyl compounds // mismatched DNA binding // protein binding // protein homodimerization activity // protein kinase C binding // pyrimidine-specific mismatch base pair DNA N-glycosylas…	PML body // nucleus		hsa-miR-1(pictar), hsa-miR-125a(pictar), hsa-miR-125b(pictar), hsa-miR-206(pictar), hsa-miR-214(pictar), hsa-miR-29b(pictar), hsa-miR-29c(pictar), hsa-miR-30b(pictar), hsa-miR-30e(pictar), hsa-miR-320(pictar), hsa-miR-330(pictar)		protein_coding(ENSSSCG00000000847)	2.72829	3.51454	0.786245	1.72458	0.0834109	0.721272	0.104323	0.776673	0.786245
LIMS1	LIMS1	Sus scrofa LIM and senescent cell antigen-like domains 1 (LIMS1), mRNA. [Source:RefSeq mRNA;Acc:NM_001243858]	ENSSSCG00000008137			cell-cell adhesion // cell-cell junction organization // cell-matrix adhesion // chordate embryonic development // establishment or maintenance of cell polarity	metal ion binding // protein binding // zinc ion binding	focal adhesion				protein_coding(ENSSSCG00000008137)	6.35244	6.45953	0.107091	1.07705	0.668963	1	0.655665	1	0.107091
LOC110257356													0	0.439232	0.439232	1.35588	0.162326	0.835693	0.169205	0.828706	0.439232
LOC100621455													7.15231	6.98961	-0.162702	-1.11938	0.487263	1	0.457626	0.976653	0.162702
IFN-ALPHA-15	IFN-ALPHA-15	Sus scrofa interferon-alpha-15 (IFN-ALPHA-15), mRNA. [Source:RefSeq mRNA;Acc:NM_001164845]	ENSSSCG00000027736			defense response // defense response to virus	cytokine activity // cytokine receptor binding	extracellular region // extracellular space				protein_coding(ENSSSCG00000027736)	0	0	0	1	1	1	1	1	0
IFN-ALPHA-17	IFN-ALPHA-17	Sus scrofa interferon-alpha-17 (IFN-ALPHA-17), mRNA. [Source:RefSeq mRNA;Acc:NM_001195375]	ENSSSCG00000022426			defense response // defense response to virus	cytokine activity // cytokine receptor binding	extracellular region // extracellular space				protein_coding(ENSSSCG00000022426)	0	0	0	1	1	1	1	1	0
LRRC27	LRRC27	Uncharacterized protein [Source:UniProtKB/TrEMBL;Acc:F1SDI7]	ENSSSCG00000010764				protein binding					protein_coding(ENSSSCG00000010764)	1.10768	1.8528	0.745121	1.67611	0.125726	0.794425	0.153054	0.825461	0.745121
LRRC25													0.649185	0	-0.649185	-1.56828	0.0324208	0.585188	0.0339677	0.634664	0.649185
LRRC24	LRRC24	Uncharacterized protein [Source:UniProtKB/TrEMBL;Acc:F1RSP9]	ENSSSCG00000005896				protein binding					protein_coding(ENSSSCG00000005896)	5.03881	4.86866	-0.170147	-1.12517	0.677018	1	0.693093	1	0.170147
KIAA1522	KIAA1522	Uncharacterized protein [Source:UniProtKB/TrEMBL;Acc:I3L804]	ENSSSCG00000030369									protein_coding(ENSSSCG00000030369)	1.75395	2.01257	0.258613	1.19633	0.657348	1	0.6822	1	0.258613
MPDU1													3.99337	4.26399	0.270617	1.20632	0.486284	1	0.507122	1	0.270617
LRRC20	LRRC20	Uncharacterized protein [Source:UniProtKB/TrEMBL;Acc:F1SUC9]	ENSSSCG00000010267				protein binding			hsa-miR-32(pictar)		protein_coding(ENSSSCG00000010267)	5.31452	4.56872	-0.745804	-1.67691	0.0836659	0.721272	0.103019	0.772602	0.745804
LRRC29													7.20001	6.78207	-0.417938	-1.33602	0.0776878	0.707359	0.0602746	0.708493	0.417938
LRRC28	LRRC28	Uncharacterized protein [Source:UniProtKB/TrEMBL;Acc:F1SRX9]	ENSSSCG00000004814									protein_coding(ENSSSCG00000004814)	6.83402	7.16012	0.326102	1.25362	0.150538	0.825619	0.119065	0.812282	0.326102
GCNT4	GCNT4	Uncharacterized protein [Source:UniProtKB/TrEMBL;Acc:I3LAJ3]	ENSSSCG00000029710			homeostasis of number of cells // inter-male aggressive behavior // kidney morphogenesis // thyroid hormone metabolic process // tissue morphogenesis	acetylglucosaminyltransferase activity	membrane				protein_coding(ENSSSCG00000029710)	0.704439	0.690689	-0.0137504	-1.00958	0.97644	1	0.977943	1	0.0137504
GCNT7	GCNT7	Sus scrofa glucosaminyl (N-acetyl) transferase family member 7 (GCNT7), mRNA. [Source:RefSeq mRNA;Acc:NM_001113699]	ENSSSCG00000007497			protein glycosylation	acetylglucosaminyltransferase activity // transferase activity // transferase activity, transferring glycosyl groups	Golgi apparatus // Golgi membrane // integral to membrane // membrane				protein_coding(ENSSSCG00000007497)	0.3	0.2	-0.1	-1.07177	0.656146	1	0.627837	1	0.1
GCNT1	GCNT1	Uncharacterized protein [Source:UniProtKB/TrEMBL;Acc:F1SIN0]	ENSSSCG00000005277			kidney morphogenesis // tissue morphogenesis	acetylglucosaminyltransferase activity	membrane		hsa-miR-182(pictar), hsa-miR-96(pictar)		protein_coding(ENSSSCG00000005277)	3.53415	3.5524	0.0182477	1.01273	0.967128	1	0.969095	1	0.0182477
GCNT3	GCNT3	Uncharacterized protein [Source:UniProtKB/TrEMBL;Acc:F1S070]	ENSSSCG00000004584			immunoglobulin production in mucosal tissue // intestinal absorption // kidney morphogenesis // tissue morphogenesis	acetylgalactosaminyl-O-glycosyl-glycoprotein beta-1,6-N-acetylglucosaminyltransferase activity // acetylglucosaminyltransferase activity	membrane				protein_coding(ENSSSCG00000004584)	4.1732	4.3307	0.157506	1.11536	0.66298	1	0.675161	1	0.157506
LPCAT4	LPCAT4	Lysophosphatidylcholine acyltransferase 4	ENSSSCG00000002235	100152542		metabolic process	transferase activity, transferring acyl groups					protein_coding(ENSSSCG00000002235)	5.15213	5.0504	-0.101729	-1.07306	0.740157	1	0.743029	1	0.101729
LPCAT2	LPCAT2	Uncharacterized protein [Source:UniProtKB/TrEMBL;Acc:F1RF12]	ENSSSCG00000002828			cellular membrane organization // metabolic process // platelet activating factor biosynthetic process	1-acylglycerophosphocholine O-acyltransferase activity // 1-alkylglycerophosphocholine O-acetyltransferase activity // calcium ion binding // metal ion binding // transferase activity, transferring acyl groups	Golgi stack // endoplasmic reticulum				protein_coding(ENSSSCG00000002828)	4.39691	5.12467	0.727767	1.65607	0.00586901	0.413614	0.00463898	0.461698	0.727767
LPCAT3	LPCAT3	Uncharacterized protein [Source:UniProtKB/TrEMBL;Acc:I3LS35]	ENSSSCG00000027205			regulation of plasma lipoprotein particle levels	1-acylglycerophosphocholine O-acyltransferase activity	integral to membrane // membrane				protein_coding(ENSSSCG00000027205)	7.25761	7.65965	0.402041	1.32138	0.0938459	0.737602	0.0758775	0.727504	0.402041
LPCAT1	LPCAT1	Uncharacterized protein [Source:UniProtKB/TrEMBL;Acc:F1S029]	ENSSSCG00000017116			metabolic process // phospholipid biosynthetic process // positive regulation of protein catabolic process // retina development in camera-type eye // surfactant homeostasis	1-acylglycerophosphocholine O-acyltransferase activity // calcium ion binding // transferase activity, transferring acyl groups	Golgi apparatus // endoplasmic reticulum				protein_coding(ENSSSCG00000017116)	5.62421	5.74381	0.119596	1.08643	0.624484	1	0.606582	1	0.119596
TAGLN	TAGLN	Sus scrofa transgelin (TAGLN), mRNA. [Source:RefSeq mRNA;Acc:NM_001244150]	ENSSSCG00000015073			muscle organ development	protein binding			hsa-miR-22(pictar)		protein_coding(ENSSSCG00000015073)	6.35643	6.96097	0.604547	1.5205	0.147238	0.824644	0.170567	0.833337	0.604547
CCDC178													3.31839	3.38583	0.0674449	1.04786	0.844071	1	0.848833	1	0.0674449
CCDC179													0.1	0.464386	0.364386	1.28733	0.266002	0.916759	0.27743	0.881299	0.364386
CCDC170	CCDC170	Uncharacterized protein [Source:UniProtKB/TrEMBL;Acc:F1S7W4]	ENSSSCG00000004087									protein_coding(ENSSSCG00000004087)	3.80587	4.23358	0.427703	1.34509	0.245708	0.90191	0.26553	0.881299	0.427703
CCDC171													3.66933	4.08911	0.419787	1.33773	0.360084	0.970451	0.390965	0.926308	0.419787
CCDC172	CCDC172	Uncharacterized protein [Source:UniProtKB/TrEMBL;Acc:F1S4U1]	ENSSSCG00000010656									protein_coding(ENSSSCG00000010656)	1.34512	1.44691	0.101792	1.07311	0.84368	1	0.854591	1	0.101792
CCDC173	CCDC173	Uncharacterized protein [Source:UniProtKB/TrEMBL;Acc:F1S1V4]	ENSSSCG00000015935				nucleotide binding					protein_coding(ENSSSCG00000015935)	3.30213	3.17683	-0.125298	-1.09073	0.779048	1	0.792111	1	0.125298
CCDC174													5.05026	4.99065	-0.0596049	-1.04218	0.789897	1	0.77133	1	0.0596049
CCDC175													2.44058	2.91807	0.477493	1.39232	0.300536	0.947034	0.332048	0.883127	0.477493
CCDC177													0	0	0	1	1	1	1	1	0
PDK1	PDK1	Sus scrofa pyruvate dehydrogenase kinase, isozyme 1 (PDK1), nuclear gene encoding mitochondrial protein, mRNA. [Source:RefSeq mRNA;Acc:NM_001159608]	ENSSSCG00000015958			cell proliferation // induction of apoptosis by oxidative stress // protein phosphorylation // regulation of acetyl-CoA biosynthetic process from pyruvate // regulation of glucose metabolic process	ATP binding // protein kinase activity // pyruvate dehydrogenase (acetyl-transferring) kinase activity	mitochondrial pyruvate dehydrogenase complex // mitochondrion		hsa-miR-9*(pictar)		protein_coding(ENSSSCG00000015958)	3.42888	1.90281	-1.52607	-2.88001	0.0101297	0.467911	0.0176823	0.575263	1.52607
PDK3	PDK3	Uncharacterized protein [Source:UniProtKB/TrEMBL;Acc:F1SPY2]	ENSSSCG00000012181			cellular response to fatty acid // peptidyl-serine phosphorylation // peroxisome proliferator activated receptor signaling pathway // phosphorylation // protein phosphorylation // regulation of acetyl-CoA biosynthetic process from pyruvate // regulation of glucose metabolic process // regulation of reactive oxygen species metabolic process	ATP binding // kinase activity // protein binding // protein kinase activity // protein serine/threonine kinase activity // pyruvate dehydrogenase (acetyl-transferring) kinase activity	mitochondrion				protein_coding(ENSSSCG00000012181)	5.59538	5.23668	-0.358697	-1.28227	0.218169	0.875166	0.218293	0.881299	0.358697
PDK2	PDK2	Uncharacterized protein [Source:UniProtKB/TrEMBL;Acc:I3LQV5]	ENSSSCG00000027198			cellular response to nutrient // cellular response to reactive oxygen species // glucose homeostasis // insulin receptor signaling pathway // regulation of acetyl-CoA biosynthetic process from pyruvate // regulation of cellular ketone metabolic process // regulation of gluconeogenesis // regulation of glucose metabolic process // regulation of pH // signal transduction by p53 class mediator resul…	ATP binding // protein binding // protein homodimerization activity // pyruvate dehydrogenase (acetyl-transferring) kinase activity	cytoplasm // mitochondrial pyruvate dehydrogenase complex // mitochondrion // nucleus				protein_coding(ENSSSCG00000027198)	6.71119	6.4801	-0.231084	-1.17372	0.411024	0.970451	0.407159	0.93945	0.231084
EBP	EBP	Sus scrofa emopamil binding protein (sterol isomerase) (EBP), mRNA. [Source:RefSeq mRNA;Acc:NM_001167646]	ENSSSCG00000020738			hemopoiesis // sterol biosynthetic process // sterol metabolic process	C-8 sterol isomerase activity // cholestenol delta-isomerase activity // isomerase activity	endoplasmic reticulum // integral to membrane				protein_coding(ENSSSCG00000020738)	3.57506	3.62093	0.0458683	1.0323	0.901878	1	0.90599	1	0.0458683
PDK4	PDK4	pyruvate dehydrogenase kinase, isozyme 4	ENSSSCG00000015334	100286778		cellular response to fatty acid // cellular response to starvation // glucose homeostasis // insulin receptor signaling pathway // phosphorylation // protein phosphorylation // reactive oxygen species metabolic process // regulation of acetyl-CoA biosynthetic process from pyruvate // regulation of bone resorption // regulation of cellular ketone metabolic process // regulation of fatty acid biosy…	ATP binding // kinase activity // protein kinase activity	mitochondrial inner membrane // mitochondrion		hsa-miR-103(pictar), hsa-miR-107(pictar), hsa-miR-130a(pictar), hsa-miR-130b(pictar), hsa-miR-148a(pictar), hsa-miR-148b(pictar), hsa-miR-152(pictar), hsa-miR-15a(pictar), hsa-miR-15b(pictar), hsa-miR-16(pictar), hsa-miR-181a(pictar), hsa-miR-181b(pictar), hsa-miR-181c(pictar), hsa-miR-195(pictar), hsa-miR-301(pictar), hsa-miR-9(pictar)		protein_coding(ENSSSCG00000015334)	4.03751	3.56988	-0.467628	-1.38283	0.372014	0.970451	0.407148	0.93945	0.467628
LNPEP	LNPEP	Sus scrofa leucyl/cystinyl aminopeptidase (LNPEP), mRNA. [Source:RefSeq mRNA;Acc:NM_001105291]	ENSSSCG00000014173			protein catabolic process // proteolysis	aminopeptidase activity // metallopeptidase activity // protein binding // zinc ion binding	intracellular // membrane // perinuclear region of cytoplasm // plasma membrane		hsa-miR-125a(pictar), hsa-miR-125b(pictar), hsa-miR-130a(pictar), hsa-miR-130b(pictar), hsa-miR-19a(pictar), hsa-miR-19b(pictar), hsa-miR-301(pictar)		protein_coding(ENSSSCG00000014173)	4.35414	4.8488	0.49466	1.40899	0.0785807	0.71072	0.0760857	0.727504	0.49466
SEC61A1													4.4256	4.52433	0.0987233	1.07083	0.792276	1	0.801024	1	0.0987233
SEC61A2	SEC61A2	Uncharacterized protein [Source:UniProtKB/TrEMBL;Acc:F2Z5D0]	ENSSSCG00000011114			protein transport // transport	ribosome binding	integral to membrane // membrane		hsa-miR-124a(pictar), hsa-miR-204(pictar), hsa-miR-211(pictar), hsa-miR-30b(pictar), hsa-miR-30e(pictar)		protein_coding(ENSSSCG00000011114)	6.49449	6.09687	-0.397612	-1.31733	0.124487	0.792533	0.112861	0.797419	0.397612
ALPL	ALPL	alkaline phosphatase, liver/bone/kidney	ENSSSCG00000026431	100170147		cellular response to organic cyclic compound // dephosphorylation // developmental process involved in reproduction // endochondral ossification // metabolic process // response to antibiotic // response to vitamin D	alkaline phosphatase activity // catalytic activity // hydrolase activity // phosphatase activity // pyrophosphatase activity	extracellular matrix part // plasma membrane		hsa-miR-204(pictar), hsa-miR-211(pictar)		protein_coding(ENSSSCG00000026431)	5.16293	5.22105	0.0581207	1.04111	0.828163	1	0.824536	1	0.0581207
PECR	PECR	Uncharacterized protein [Source:UniProtKB/TrEMBL;Acc:I3L8Q5]	ENSSSCG00000022758			metabolic process // oxidation-reduction process // phytol metabolic process	nucleotide binding // oxidoreductase activity // receptor binding // trans-2-enoyl-CoA reductase (NADPH) activity	intracellular membrane-bounded organelle // mitochondrion // peroxisome				protein_coding(ENSSSCG00000022758)	4.83111	4.80741	-0.023695	-1.01656	0.953363	1	0.955771	1	0.023695
MIR193A													0	0	0	1	1	1	1	1	0
LOC100736974													7.72204	7.69035	-0.0316848	-1.02221	0.917164	1	0.917995	1	0.0316848
LOC100736972													3.79255	4.21682	0.424269	1.34189	0.232843	0.892461	0.250167	0.881299	0.424269
DDIT3	DDIT3	DNA-damage-inducible transcript 3	ENSSSCG00000022482	100240743		ER overload response // apoptosis // apoptosis in response to endoplasmic reticulum stress // blood vessel maturation // cell redox homeostasis // endoplasmic reticulum unfolded protein response // mRNA transcription from RNA polymerase II promoter // negative regulation of canonical Wnt receptor signaling pathway // negative regulation of determination of dorsal identity // negative regulation o…	DNA binding // protein binding // sequence-specific DNA binding // sequence-specific DNA binding transcription factor activity // transcription factor binding	late endosome // nucleus				protein_coding(ENSSSCG00000022482)	8.61271	7.31794	-1.29477	-2.45337	0.00177226	0.301892	0.00306912	0.43426	1.29477
DDIT4													9.47337	9.26949	-0.203883	-1.15179	0.433854	0.985637	0.420291	0.948892	0.203883
RIIAD1													0.549185	0.907682	0.358496	1.28209	0.39678	0.970451	0.423683	0.951728	0.358496
AFTPH	AFTPH	Uncharacterized protein [Source:UniProtKB/TrEMBL;Acc:F1SIY7]	ENSSSCG00000008363				clathrin binding	AP-1 adaptor complex // Golgi apparatus // cytoplasm // cytosol // intracellular membrane-bounded organelle // nucleus				protein_coding(ENSSSCG00000008363)	5.61561	5.06143	-0.554185	-1.46834	0.0581379	0.670671	0.0583712	0.705945	0.554185
PTPMT1	PTPMT1	Sus scrofa protein tyrosine phosphatase, mitochondrial 1 (PTPMT1), nuclear gene encoding mitochondrial protein, mRNA. [Source:RefSeq mRNA;Acc:NM_001244377]	ENSSSCG00000013226			dephosphorylation // peptidyl-tyrosine dephosphorylation // protein dephosphorylation	hydrolase activity // phosphatase activity // phosphatidylinositol-4,5-bisphosphate 5-phosphatase activity // protein tyrosine phosphatase activity // protein tyrosine/serine/threonine phosphatase activity	mitochondrion				protein_coding(ENSSSCG00000013226)	3.26739	3.57792	0.310534	1.24017	0.523872	1	0.552044	1	0.310534
VMO1	VMO1	Uncharacterized protein [Source:UniProtKB/TrEMBL;Acc:F1RFV3]	ENSSSCG00000017915			vitelline membrane formation						protein_coding(ENSSSCG00000017915)	0.922882	1.01033	0.0874469	1.06249	0.868473	1	0.877855	1	0.0874469
ATP5C1													11.3007	11.4378	0.137093	1.09969	0.512489	1	0.459721	0.97793	0.137093
IGF2R	IGF2R	insulin-like growth factor 2 receptor	ENSSSCG00000004044	397214		transport	transporter activity	cytoplasm // integral to membrane		hsa-miR-103(pictar), hsa-miR-107(pictar), hsa-miR-124a(pictar), hsa-miR-15a(pictar), hsa-miR-15b(pictar), hsa-miR-16(pictar), hsa-miR-185(pictar), hsa-miR-195(pictar), hsa-miR-19a(pictar), hsa-miR-19b(pictar), hsa-miR-204(pictar), hsa-miR-211(pictar), hsa-miR-30a-5p(pictar), hsa-miR-30b(pictar), hsa-miR-30c(pictar), hsa-miR-30d(pictar), hsa-miR-30e(pictar), hsa-miR-328(pictar)		protein_coding(ENSSSCG00000004044)	7.77595	7.42184	-0.354113	-1.2782	0.176118	0.843362	0.164154	0.826423	0.354113
NPC2	NPC2	Niemann-Pick disease, type C2	ENSSSCG00000002366	397410		cholesterol efflux // cholesterol homeostasis // cholesterol metabolic process // cholesterol transport // intracellular cholesterol transport // intracellular sterol transport // lipid metabolic process // response to virus // steroid metabolic process	cholesterol binding // enzyme binding // protein binding	endoplasmic reticulum // extracellular region // extracellular vesicular exosome // lysosome			extracellular	protein_coding(ENSSSCG00000002366)	6.33289	6.47981	0.146918	1.1072	0.581231	1	0.572565	1	0.146918
NPC1	NPC1	Niemann-Pick disease, type C1	ENSSSCG00000003707	397591		adult walking behavior // autophagy // bile acid metabolic process // cellular response to low-density lipoprotein particle stimulus // cellular response to steroid hormone stimulus // cholesterol efflux // cholesterol homeostasis // cholesterol metabolic process // cholesterol transport // endocytosis // lysosomal transport // negative regulation of macroautophagy // protein glycosylation // res…	cholesterol binding // hedgehog receptor activity // protein binding	Golgi apparatus // endoplasmic reticulum // endosome // extracellular region // integral to membrane // integral to plasma membrane // late endosome membrane // lysosomal membrane // lysosome // membrane // membrane raft // nuclear envelope // perinuclear region of cytoplasm // plasma membrane // vesicle		hsa-miR-181b(pictar), hsa-miR-200c(pictar), hsa-miR-32(pictar), hsa-miR-9*(pictar), hsa-miR-92(pictar)		protein_coding(ENSSSCG00000003707)	5.21964	5.66343	0.443788	1.36017	0.0742851	0.703133	0.061914	0.712501	0.443788
RAB3GAP2	RAB3GAP2	Uncharacterized protein [Source:UniProtKB/TrEMBL;Acc:F1S9J9]	ENSSSCG00000010824			regulation of GTPase activity	protein binding	cytoplasm // plasma membrane				protein_coding(ENSSSCG00000010824)	7.55021	7.12533	-0.424883	-1.34246	0.0703358	0.694409	0.0530799	0.686291	0.424883
BHLHA15	BHLHA15	Uncharacterized protein [Source:UniProtKB/TrEMBL;Acc:F1RFL0]	ENSSSCG00000007600			G-protein coupled receptor protein signaling pathway // Golgi organization // calcium-mediated signaling // cell maturation // cell-cell signaling // glucose homeostasis // intracellular distribution of mitochondria // mitochondrial calcium ion transport // positive regulation of transcription from RNA polymerase II promoter	DNA binding // protein dimerization activity // protein homodimerization activity	nucleus				protein_coding(ENSSSCG00000007600)	0	0	0	1	1	1	1	1	0
RAB3GAP1	RAB3GAP1	Uncharacterized protein [Source:UniProtKB/TrEMBL;Acc:F1S0D4]	ENSSSCG00000015695			positive regulation of Rab GTPase activity	Rab GTPase activator activity	centrosome // cytoplasm // nucleus				protein_coding(ENSSSCG00000015695)	6.88577	7.03791	0.152143	1.11122	0.589514	1	0.586738	1	0.152143
DAG1	DAG1	Dystroglycan [Source:UniProtKB/TrEMBL;Acc:I3LD20]	ENSSSCG00000030708			NLS-bearing substrate import into nucleus // Schwann cell development // branching involved in salivary gland morphogenesis // cytoskeletal anchoring at plasma membrane // epithelial tube branching involved in lung morphogenesis // membrane protein ectodomain proteolysis // microtubule anchoring // morphogenesis of an epithelial sheet // myelination in peripheral nervous system // negative regula…	SH2 domain binding // actin binding // alpha-actinin binding // calcium ion binding // protein binding // structural constituent of muscle // tubulin binding // vinculin binding	basement membrane // cell outer membrane // contractile ring // cytoplasm // dystroglycan complex // dystrophin-associated glycoprotein complex // extracellular space // filopodium // focal adhesion // integral to membrane // lamellipodium // membrane // membrane raft // node of Ranvier // nucleoplasm // plasma membrane // sarcolemma		hsa-miR-101(pictar), hsa-miR-125a(pictar), hsa-miR-125b(pictar), hsa-miR-126*(pictar), hsa-miR-132(pictar), hsa-miR-135a(pictar), hsa-miR-135b(pictar), hsa-miR-137(pictar), hsa-miR-140(pictar), hsa-miR-145(pictar), hsa-miR-190(pictar), hsa-miR-19a(pictar), hsa-miR-19b(pictar), hsa-miR-200c(pictar), hsa-miR-204(pictar), hsa-miR-211(pictar), hsa-miR-212(pictar), hsa-miR-214(pictar), hsa-miR-223(pic…		protein_coding(ENSSSCG00000030708)	6.86028	7.24146	0.381177	1.3024	0.200414	0.867243	0.202736	0.864078	0.381177
ETHE1													7.17601	7.70825	0.532243	1.44618	0.0230574	0.558718	0.0149615	0.563755	0.532243
LOC110259714													0	0	0	1	1	1	1	1	0
LOC110259715													0	0	0	1	1	1	1	1	0
LOC110259716													0	0	0	1	1	1	1	1	0
LOC110259717													0	0	0	1	1	1	1	1	0
LOC110259710													0	0.1	0.1	1.07177	0.522574	1	0.330565	0.881299	0.1
LOC110259711													0.2	0	-0.2	-1.1487	0.372068	0.970451	0.330565	0.881299	0.2
LOC110259712													0.158496	0.5	0.341504	1.26708	0.230981	0.890164	0.228742	0.881299	0.341504
LOC110259713													1.07142	1.54571	0.474281	1.38923	0.414929	0.972139	0.451668	0.970262	0.474281
SGSM3	SGSM3	Uncharacterized protein [Source:UniProtKB/TrEMBL;Acc:F1SRA4]	ENSSSCG00000000076			Rap protein signal transduction // positive regulation of Rab GTPase activity // positive regulation of protein catabolic process // regulation of Rab GTPase activity // regulation of Rab protein signal transduction	Rab GTPase activator activity // Rab GTPase binding // protein binding	gap junction // intracellular				protein_coding(ENSSSCG00000000076)	7.10332	6.61557	-0.487753	-1.40226	0.0743391	0.703133	0.069817	0.72156	0.487753
LOC110259718													0	0	0	1	1	1	1	1	0
LOC110259719													0	0	0	1	1	1	1	1	0
LOC110257576													4.3752	4.67011	0.294909	1.22681	0.326733	0.963028	0.330295	0.881299	0.294909
LOC110257577													0.258496	0	-0.258496	-1.19623	0.216752	0.875166	0.163112	0.825461	0.258496
KDM1B	KDM1B	Uncharacterized protein [Source:UniProtKB/TrEMBL;Acc:F1RUH6]	ENSSSCG00000001074			DNA methylation involved in gamete generation // histone H3-K4 demethylation // oxidation-reduction process // regulation of DNA methylation // regulation of gene expression by genetic imprinting	DNA binding // flavin adenine dinucleotide binding // histone demethylase activity (H3-dimethyl-K4 specific) // histone demethylase activity (H3-monomethyl-K4 specific) // oxidoreductase activity // protein binding // zinc ion binding	nucleus				protein_coding(ENSSSCG00000001074)	4.06525	4.22956	0.164309	1.12063	0.624248	1	0.63381	1	0.164309
LOC110257575													0	0	0	1	1	1	1	1	0
LOC110257572													4.49015	4.75296	0.262811	1.19981	0.507828	1	0.529074	1	0.262811
LOC110257573													0	0	0	1	1	1	1	1	0
LOC110257570													2.62505	2.73936	0.114308	1.08246	0.834178	1	0.846245	1	0.114308
LOC110257571													0.280735	0.622882	0.342146	1.26764	0.409048	0.970451	0.434772	0.96027	0.342146
LOC110257578													0.158496	0.785175	0.626679	1.54401	0.157005	0.835693	0.183328	0.844526	0.626679
SLC36A2													2.56954	3.42016	0.850621	1.80328	0.0462382	0.638964	0.0600229	0.708493	0.850621
FCER1G	FCER1G	Fc fragment of IgE, high affinity I, receptor for; gamma polypeptide	ENSSSCG00000006357	397406		Fc receptor mediated stimulatory signaling pathway // T cell differentiation involved in immune response // antigen processing and presentation of exogenous peptide antigen via MHC class I // antigen processing and presentation of exogenous peptide antigen via MHC class II // cell surface receptor linked signaling pathway // defense response to bacterium // immunoglobulin mediated immune response…	IgE binding // IgE receptor activity // IgG binding // protein binding // transmembrane receptor activity	Fc-epsilon receptor I complex // external side of plasma membrane // integral to membrane // integral to plasma membrane // membrane // plasma membrane				protein_coding(ENSSSCG00000006357)	4.3829	5.32342	0.940518	1.91922	0.0195846	0.530029	0.0267115	0.622288	0.940518
BTG4	BTG4	Uncharacterized protein [Source:UniProtKB/TrEMBL;Acc:F1SUZ9]	ENSSSCG00000015020			negative regulation of mitotic cell cycle						protein_coding(ENSSSCG00000015020)	0	0.464386	0.464386	1.37973	0.143609	0.818445	0.15095	0.825461	0.464386
FCER1A	FCER1A	Fc fragment of IgE, high affinity I, receptor for; alpha polypeptide [Source:HGNC Symbol;Acc:3609]	ENSSSCG00000006413			activation of JUN kinase activity // activation of MAPK activity // cell surface receptor linked signaling pathway // leukotriene biosynthetic process // positive regulation of calcium-mediated signaling // positive regulation of granulocyte macrophage colony-stimulating factor biosynthetic process // positive regulation of interleukin-3 biosynthetic process // positive regulation of mast cell de…	IgE binding // IgE receptor activity // protein binding	external side of plasma membrane // integral to plasma membrane				protein_coding(ENSSSCG00000006413)	0.380735	0.1	-0.280735	-1.21481	0.362393	0.970451	0.368375	0.911019	0.280735
BTG2	BTG2	BTG family, member 2	ENSSSCG00000028322	100048932		anterior/posterior pattern formation // associative learning // central nervous system neuron development // dentate gyrus development // negative regulation of cell proliferation // negative regulation of neural precursor cell proliferation // negative regulation of translation // neuron projection development // positive regulation of nuclear-transcribed mRNA poly(A) tail shortening // protein …	protein binding			hsa-let-7a(pictar), hsa-let-7b(pictar), hsa-let-7c(pictar), hsa-let-7e(pictar), hsa-let-7f(pictar), hsa-let-7g(pictar), hsa-let-7i(pictar), hsa-miR-103(pictar), hsa-miR-106b(pictar), hsa-miR-107(pictar), hsa-miR-128a(pictar), hsa-miR-128b(pictar), hsa-miR-132(pictar), hsa-miR-149(pictar), hsa-miR-15a(pictar), hsa-miR-15b(pictar), hsa-miR-16(pictar), hsa-miR-195(pictar), hsa-miR-20(pictar), hsa-mi…		protein_coding(ENSSSCG00000028322)	5.39141	4.42478	-0.966626	-1.95426	0.0909299	0.728761	0.118259	0.8104	0.966626
BTG1	BTG1	B-cell translocation gene 1, anti-proliferative	ENSSSCG00000000914	100101473		negative regulation of cell proliferation // positive regulation of angiogenesis // positive regulation of endothelial cell differentiation // positive regulation of myoblast differentiation // protein methylation // regulation of apoptosis	enzyme binding // protein binding	cytoplasm // nucleus		hsa-miR-106b(pictar), hsa-miR-130a(pictar), hsa-miR-130b(pictar), hsa-miR-138(pictar), hsa-miR-183(pictar), hsa-miR-19a(pictar), hsa-miR-19b(pictar), hsa-miR-20(pictar), hsa-miR-22(pictar), hsa-miR-26a(pictar), hsa-miR-26b(pictar), hsa-miR-27a(pictar), hsa-miR-27b(pictar), hsa-miR-301(pictar), hsa-miR-302a(pictar), hsa-miR-302b(pictar), hsa-miR-302c(pictar), hsa-miR-302d(pictar), hsa-miR-372(pict…		protein_coding(ENSSSCG00000000914)	0	0	0	1	1	1	1	1	0
SRD5A2	SRD5A2	Sus scrofa steroid 5-alpha-reductase 2 (ST5AR2), mRNA. [Source:RefSeq mRNA;Acc:NM_213988]	ENSSSCG00000008521			androgen biosynthetic process // cell differentiation // lipid metabolic process // male genitalia development // oxidation-reduction process // sex differentiation // steroid biosynthetic process // steroid metabolic process	3-oxo-5-alpha-steroid 4-dehydrogenase activity // cholestenone 5-alpha-reductase activity // oxidoreductase activity // oxidoreductase activity, acting on the CH-CH group of donors	cytoplasm // endoplasmic reticulum // endoplasmic reticulum membrane // integral to membrane // intracellular membrane-bounded organelle // membrane // organelle membrane			transmembrane	protein_coding(ENSSSCG00000008521)	0.980735	1.50768	0.526946	1.44088	0.254289	0.910248	0.285556	0.881299	0.526946
SRD5A1	SRD5A1	Uncharacterized protein [Source:UniProtKB/TrEMBL;Acc:F1S0R8]	ENSSSCG00000017103			androgen biosynthetic process // lipid metabolic process // oxidation-reduction process // steroid metabolic process	3-oxo-5-alpha-steroid 4-dehydrogenase activity // oxidoreductase activity, acting on the CH-CH group of donors	cytoplasm // integral to membrane // membrane				protein_coding(ENSSSCG00000017103)	3.99777	3.00643	-0.991338	-1.98803	0.0293703	0.579619	0.0409748	0.654422	0.991338
LOC100524254													7.92837	8.18857	0.260198	1.19764	0.194719	0.866469	0.133029	0.825461	0.260198
ARMT1													3.43788	3.19175	-0.246133	-1.18602	0.540968	1	0.561818	1	0.246133
GGA1	GGA1	Uncharacterized protein [Source:UniProtKB/TrEMBL;Acc:I3L8E1]	ENSSSCG00000024895			intracellular protein transport // positive regulation of protein catabolic process	protein binding	intracellular		hsa-miR-124a(pictar), hsa-miR-135a(pictar), hsa-miR-135b(pictar), hsa-miR-338(pictar)		protein_coding(ENSSSCG00000024895)	6.17787	6.17657	-0.00129695	-1.0009	0.996307	1	0.996273	1	0.00129695
GGA3	GGA3	Uncharacterized protein [Source:UniProtKB/TrEMBL;Acc:F1RVX3]	ENSSSCG00000017211			intracellular protein transport // positive regulation of protein catabolic process // vesicle-mediated transport	ADP-ribosylation factor binding // protein binding	Golgi apparatus part // clathrin adaptor complex // intracellular // trans-Golgi network		hsa-let-7a(pictar), hsa-let-7b(pictar), hsa-let-7c(pictar), hsa-let-7d(pictar), hsa-let-7e(pictar), hsa-let-7f(pictar), hsa-let-7g(pictar), hsa-let-7i(pictar), hsa-miR-103(pictar), hsa-miR-107(pictar), hsa-miR-15a(pictar), hsa-miR-15b(pictar), hsa-miR-16(pictar), hsa-miR-195(pictar), hsa-miR-196a(pictar), hsa-miR-196b(pictar), hsa-miR-26a(pictar), hsa-miR-26b(pictar), hsa-miR-98(pictar)		protein_coding(ENSSSCG00000017211)	5.4072	5.55314	0.14594	1.10645	0.559809	1	0.542995	1	0.14594
GGA2	GGA2	Uncharacterized protein [Source:UniProtKB/TrEMBL;Acc:F1SAB3]	ENSSSCG00000010798			intracellular protein transport // vesicle-mediated transport	ADP-ribosylation factor binding // protein binding	Golgi apparatus part // clathrin adaptor complex // clathrin-coated vesicle // intracellular // trans-Golgi network				protein_coding(ENSSSCG00000010798)	4.75446	4.41374	-0.340721	-1.26639	0.287945	0.93579	0.297609	0.881299	0.340721
FHOD1	FHOD1	Uncharacterized protein [Source:UniProtKB/TrEMBL;Acc:I3LJ91]	ENSSSCG00000026116			actin cytoskeleton organization // cellular component organization	actin binding			hsa-miR-200c(pictar)		protein_coding(ENSSSCG00000026116)	10.4153	9.90693	-0.508322	-1.4224	0.0871686	0.721372	0.0886283	0.750349	0.508322
FHOD3	FHOD3	Uncharacterized protein [Source:UniProtKB/TrEMBL;Acc:I3LBC3]	ENSSSCG00000027935			actin cytoskeleton organization // cellular component organization // negative regulation of actin filament polymerization // sarcomere organization	actin binding // binding // protein binding	cytoplasm // nucleolus // nucleus				protein_coding(ENSSSCG00000027935)	7.9398	8.08537	0.145561	1.10616	0.731835	1	0.746383	1	0.145561
GJC2	GJC2	Gap junction protein [Source:UniProtKB/TrEMBL;Acc:F1S5S0]	ENSSSCG00000013989			cell communication // cell-cell signaling // response to toxin	gap junction channel activity	cell junction // connexon complex // gap junction // integral to membrane // membrane // myelin sheath // plasma membrane				protein_coding(ENSSSCG00000013989)	1.30768	1.30992	0.00223678	1.00155	0.996085	1	0.996328	1	0.00223678
GJC3													1.02288	1.27142	0.248543	1.18801	0.599414	1	0.62334	1	0.248543
GJC1	GJC1	Sus scrofa gap junction protein, delta 3, 31.9kDa (GJD3), mRNA. [Source:RefSeq mRNA;Acc:NM_001097519]	ENSSSCG00000021306			cardiac muscle tissue development // cell communication // cell development // cell-cell signaling // heart development // synaptic transmission // vasculogenesis // visual perception	ion channel activity // protein binding	cell junction // connexon complex // gap junction // integral to membrane // membrane // plasma membrane				protein_coding(ENSSSCG00000021306)	4.57332	5.15277	0.579458	1.49429	0.0879683	0.721488	0.0976687	0.767471	0.579458
PSMB9													5.86341	6.04108	0.17767	1.13106	0.580604	1	0.588339	1	0.17767
PSMB8	PSMB8	Sus scrofa proteasome (prosome, macropain) subunit, beta type, 8 (large multifunctional peptidase 7) (PSMB8), mRNA. [Source:RefSeq mRNA;Acc:NM_213935]	ENSSSCG00000026951|ENSSSCG00000028872			proteolysis // proteolysis involved in cellular protein catabolic process	endopeptidase activity // hydrolase activity // peptidase activity // threonine-type endopeptidase activity	cytoplasm // nucleus // proteasome complex // proteasome core complex				protein_coding(ENSSSCG00000026951)	6.40727	6.82122	0.413952	1.33233	0.199395	0.867243	0.208933	0.870259	0.413952
PSMB7	PSMB7	proteasome (prosome, macropain) subunit, beta type, 7	ENSSSCG00000005590	100037992		proteasomal ubiquitin-dependent protein catabolic process // proteasomal ubiquitin-independent protein catabolic process // proteolysis // proteolysis involved in cellular protein catabolic process	endopeptidase activity // hydrolase activity // peptidase activity // protein binding // threonine-type endopeptidase activity	cytoplasm // extracellular vesicular exosome // nucleoplasm // nucleus // proteasome complex // proteasome core complex			extracellular|nucleus	protein_coding(ENSSSCG00000005590)	7.93281	8.45039	0.517579	1.43155	0.0180585	0.523416	0.00900731	0.520943	0.517579
LOC102167422													2.20362	2.91492	0.7113	1.63728	0.092617	0.734685	0.112287	0.796516	0.7113
PSMB5													6.99388	6.88349	-0.110386	-1.07952	0.659457	1	0.64585	1	0.110386
PSMB4	PSMB4	Sus scrofa proteasome (prosome, macropain) subunit, beta type, 4 (PSMB4), mRNA. [Source:RefSeq mRNA;Acc:NM_001244455]	ENSSSCG00000006623			negative regulation of inflammatory response to antigenic stimulus // proteolysis // proteolysis involved in cellular protein catabolic process	endopeptidase activity // hydrolase activity // lipopolysaccharide binding // peptidase activity // threonine-type endopeptidase activity	cytoplasm // nucleus // proteasome complex // proteasome core complex				protein_coding(ENSSSCG00000006623)	9.87605	9.79603	-0.0800168	-1.05703	0.690685	1	0.645361	1	0.0800168
LOC102167427													0	0	0	1	1	1	1	1	0
PSMB2													7.90522	7.92654	0.0213145	1.01488	0.91275	1	0.896861	1	0.0213145
PSMB1	PSMB1	Sus scrofa proteasome (prosome, macropain) subunit, beta type, 1 (PSMB1), mRNA. [Source:RefSeq mRNA;Acc:NM_001244353]	ENSSSCG00000027257			proteolysis // proteolysis involved in cellular protein catabolic process	endopeptidase activity // hydrolase activity // peptidase activity // protein binding // threonine-type endopeptidase activity	cytoplasm // nucleus // proteasome complex // proteasome core complex				protein_coding(ENSSSCG00000027257)	7.76124	7.62207	-0.139168	-1.10127	0.495405	1	0.434796	0.96027	0.139168
LMBR1L	LMBR1L	Uncharacterized protein [Source:UniProtKB/TrEMBL;Acc:F1SJ09]	ENSSSCG00000000189									protein_coding(ENSSSCG00000000189)	6.56085	6.37397	-0.186885	-1.1383	0.455619	1	0.436535	0.961232	0.186885
TDGF1	TDGF1	Uncharacterized protein [Source:UniProtKB/TrEMBL;Acc:I3LUB6]	ENSSSCG00000023395			BMP signaling pathway // activation of MAPK activity // anterior/posterior axis specification // anterior/posterior axis specification, embryo // canonical Wnt receptor signaling pathway // cardiac muscle cell differentiation // cell migration involved in sprouting angiogenesis // cellular response to epidermal growth factor stimulus // cellular response to fibroblast growth factor stimulus // ce…	growth factor activity // protein binding // receptor binding	Golgi apparatus // apical plasma membrane // cell surface // cytoplasm // extracellular space // extrinsic to plasma membrane // membrane raft // nucleus // perinuclear region of cytoplasm				protein_coding(ENSSSCG00000023395)	1.28317	1.37911	0.0959358	1.06876	0.846524	1	0.85686	1	0.0959358
LOC100515358													0	0	0	1	1	1	1	1	0
LTN1	LTN1	Uncharacterized protein [Source:UniProtKB/TrEMBL;Acc:I3L9S9]	ENSSSCG00000030528			protein autoubiquitination	binding // metal ion binding // protein binding // ubiquitin-protein ligase activity // zinc ion binding					protein_coding(ENSSSCG00000030528)	4.53826	4.50264	-0.0356281	-1.025	0.892314	1	0.889468	1	0.0356281
TRIML2													0.1	0.258496	0.158496	1.11612	0.483636	1	0.447192	0.966764	0.158496
LOC102167394													0	0	0	1	1	1	1	1	0
LOC102167397													1.19069	2.3002	1.10951	2.15772	0.0234266	0.558884	0.0344831	0.634664	1.10951
TRIML1													0.158496	0	-0.158496	-1.11612	0.412694	0.970451	0.330565	0.881299	0.158496
VPS13D	VPS13D	Uncharacterized protein [Source:UniProtKB/TrEMBL;Acc:F1RF72]	ENSSSCG00000003438				protein binding					protein_coding(ENSSSCG00000003438)	6.45317	6.3973	-0.0558695	-1.03949	0.855391	1	0.857014	1	0.0558695
NACC1	NACC1	Uncharacterized protein [Source:UniProtKB/TrEMBL;Acc:F1SD83]	ENSSSCG00000013751			negative regulation of transcription, DNA-dependent // positive regulation of cell proliferation // protein homooligomerization	protein binding	intracellular membrane-bounded organelle // nuclear body // nucleus				protein_coding(ENSSSCG00000013751)	3.21588	2.57504	-0.640841	-1.55924	0.105	0.759618	0.123168	0.816393	0.640841
VPS13A	VPS13A	Uncharacterized protein [Source:UniProtKB/TrEMBL;Acc:F1SIL5]	ENSSSCG00000005282			locomotory behavior // nervous system development // social behavior	protein binding	dense core granule		hsa-miR-124a(pictar), hsa-miR-9*(pictar)		protein_coding(ENSSSCG00000005282)	7.33083	7.47112	0.140296	1.10213	0.51793	1	0.47413	0.988728	0.140296
SH3KBP1	SH3KBP1	Uncharacterized protein [Source:UniProtKB/TrEMBL;Acc:F1SQN7]	ENSSSCG00000012160			cell migration // cytoskeleton organization // regulation of cell shape	protein binding			hsa-miR-129(pictar), hsa-miR-138(pictar), hsa-miR-153(pictar), hsa-miR-25(pictar), hsa-miR-26b(pictar), hsa-miR-320(pictar)		protein_coding(ENSSSCG00000012160)	7.82812	6.82498	-1.00313	-2.00435	0.0110598	0.481299	0.0156207	0.563755	1.00313
VPS13C	VPS13C	Uncharacterized protein [Source:UniProtKB/TrEMBL;Acc:I3LQF3]	ENSSSCG00000025747									protein_coding(ENSSSCG00000025747)	4.26724	4.66115	0.393914	1.31395	0.126984	0.796505	0.114939	0.800784	0.393914
VPS13B	VPS13B	Uncharacterized protein [Source:UniProtKB/TrEMBL;Acc:F1S0N9]	ENSSSCG00000006071|ENSSSCG00000006072									protein_coding(ENSSSCG00000006071)	7.24903	7.41912	0.170092	1.12513	0.444521	0.995108	0.403041	0.936189	0.170092
BEX5	BEX5	brain expressed, X-linked 5 [Source:HGNC Symbol;Acc:27990]	ENSSSCG00000012514									protein_coding(ENSSSCG00000012514)	0.1	0	-0.1	-1.07177	0.522574	1	0.330565	0.881299	0.1
BEX4	BEX4	Uncharacterized protein [Source:UniProtKB/TrEMBL;Acc:I3LIH1]	ENSSSCG00000022635									protein_coding(ENSSSCG00000022635)	2.2475	2.36795	0.120443	1.08707	0.813193	1	0.826025	1	0.120443
BEX3													3.51337	3.90576	0.392392	1.31257	0.534469	1	0.567759	1	0.392392
BEX1	BEX1	Uncharacterized protein [Source:UniProtKB/TrEMBL;Acc:F1RYE5]	ENSSSCG00000012525									protein_coding(ENSSSCG00000012525)	3.71073	3.37983	-0.330902	-1.2578	0.489579	1	0.518596	1	0.330902
LOC100627471													1.64947	0.545943	-1.10352	-2.14879	0.0543769	0.660309	0.0754879	0.726018	1.10352
TMEM160	TMEM160	Uncharacterized protein [Source:UniProtKB/TrEMBL;Acc:F1RM05]	ENSSSCG00000003109					mitochondrion				protein_coding(ENSSSCG00000003109)	2.4397	2.77532	0.335627	1.26193	0.564561	1	0.594869	1	0.335627
TMEM163	TMEM163	transmembrane protein 163 [Source:HGNC Symbol;Acc:25380]	ENSSSCG00000015700					integral to synaptic vesicle membrane				protein_coding(ENSSSCG00000015700)	2.28435	2.83798	0.553625	1.46777	0.315201	0.960163	0.352451	0.901414	0.553625
TMEM165	TMEM165	Uncharacterized protein [Source:UniProtKB/TrEMBL;Acc:I3LA04]	ENSSSCG00000023731			Golgi calcium ion transport // cellular calcium ion homeostasis // protein N-linked glycosylation // regulation of lysosomal lumen pH		Golgi apparatus // endosome membrane // lysosomal membrane // membrane // trans-Golgi network membrane				protein_coding(ENSSSCG00000023731)	6.72664	6.83402	0.107375	1.07727	0.636786	1	0.609166	1	0.107375
TMEM164													7.00269	6.91877	-0.0839182	-1.05989	0.8274	1	0.83525	1	0.0839182
EVI2A													0.2	0.590689	0.390689	1.31102	0.201915	0.868597	0.206921	0.868985	0.390689
TMEM168	TMEM168	Uncharacterized protein [Source:UniProtKB/TrEMBL;Acc:F1SJB3]	ENSSSCG00000016643					transport vesicle				protein_coding(ENSSSCG00000016643)	5.98853	6.19739	0.208857	1.15577	0.403597	0.970451	0.383468	0.922096	0.208857
EVI2B	EVI2B	Uncharacterized protein [Source:UniProtKB/TrEMBL;Acc:F1RJ56]	ENSSSCG00000017750					cytoplasm				protein_coding(ENSSSCG00000017750)	0.833985	0.764386	-0.0695994	-1.04943	0.85081	1	0.856924	1	0.0695994
FOXN1													0.158496	0.158496	0	1	1	1	1	1	0
FOXN2	FOXN2	Uncharacterized protein [Source:UniProtKB/TrEMBL;Acc:I3LTD2]	ENSSSCG00000029593			regulation of transcription, DNA-dependent // transcription, DNA-dependent	DNA binding // sequence-specific DNA binding // sequence-specific DNA binding transcription factor activity	intracellular membrane-bounded organelle // nucleus				protein_coding(ENSSSCG00000029593)	4.2591	4.56093	0.301828	1.23271	0.415279	0.972612	0.434941	0.960507	0.301828
FOXN3	FOXN3	forkhead box N3	ENSSSCG00000002429	733584		cell cycle // negative regulation of transcription, DNA-dependent // regulation of transcription, DNA-dependent // transcription, DNA-dependent	DNA binding // protein C-terminus binding // protein binding // sequence-specific DNA binding // sequence-specific DNA binding transcription factor activity	nucleus				protein_coding(ENSSSCG00000002429)	7.96183	8.25958	0.297752	1.22923	0.119993	0.787086	0.0625544	0.713816	0.297752
NICN1	NICN1	nicolin 1 [Source:HGNC Symbol;Acc:18317]	ENSSSCG00000027418									protein_coding(ENSSSCG00000027418)	4.959	5.23238	0.273377	1.20863	0.403716	0.970451	0.414847	0.945571	0.273377
COL14A1	COL14A1	Uncharacterized protein [Source:UniProtKB/TrEMBL;Acc:F1S285]	ENSSSCG00000005997			collagen fibril organization // homeostasis of number of cells within a tissue // regulation of cell growth involved in cardiac muscle cell development // ventricular cardiac muscle tissue development	protein binding	extracellular matrix // extracellular space // interstitial matrix				protein_coding(ENSSSCG00000005997)	6.19921	6.28156	0.0823461	1.05874	0.760479	1	0.756084	1	0.0823461
LOC106508090													0	0	0	1	1	1	1	1	0
LOC106508097													0	0	0	1	1	1	1	1	0
TAP1	TAP1	Transporter 1, ATP-binding cassette, sub-family B (MDR/TAP)		733649									5.3907	5.97265	0.581953	1.49687	0.0159247	0.505818	0.0107291	0.53074	0.581953
TAP2													4.89777	4.4735	-0.424273	-1.3419	0.312111	0.958123	0.339535	0.890467	0.424273
LOC100627212													0	0	0	1	1	1	1	1	0
SNAP91	SNAP91	Uncharacterized protein [Source:UniProtKB/TrEMBL;Acc:F1RQM6]	ENSSSCG00000004453			clathrin coat assembly	1-phosphatidylinositol binding // clathrin binding // phospholipid binding	clathrin coat				protein_coding(ENSSSCG00000004453)	3.17975	3.08183	-0.0979186	-1.07023	0.799548	1	0.808659	1	0.0979186
MIR181B-2													0	0	0	1	1	1	1	1	0
LOC100628051													1.51997	1.32143	-0.198535	-1.14753	0.654375	1	0.673871	1	0.198535
LOC102163894													6.61666	5.80411	-0.812557	-1.75632	0.0082445	0.456853	0.00896994	0.520943	0.812557
MACROD2	MACROD2	MACRO domain containing 2 [Source:HGNC Symbol;Acc:16126]	ENSSSCG00000021368			brain development // protein de-ADP-ribosylation // purine nucleoside metabolic process // response to DNA damage stimulus	deacetylase activity // hydrolase activity, acting on glycosyl bonds	nucleus				protein_coding(ENSSSCG00000021368)	5.48609	6.00646	0.520366	1.43432	0.05315	0.658622	0.048451	0.676613	0.520366
MACROD1	MACROD1	Sus scrofa MACRO domain containing 1 (MACROD1), mRNA. [Source:RefSeq mRNA;Acc:NM_001204770]	ENSSSCG00000013043			protein de-ADP-ribosylation // purine nucleoside metabolic process // response to DNA damage stimulus	deacetylase activity // hydrolase activity, acting on glycosyl bonds // protein binding	mitochondrion // nucleus				protein_coding(ENSSSCG00000013043)	13.0186	13.3285	0.309967	1.23968	0.149686	0.825619	0.109059	0.786162	0.309967
ODF2	ODF2	Uncharacterized protein [Source:UniProtKB/TrEMBL;Acc:F1RR82]	ENSSSCG00000005651				protein binding	centriole // centrosome // cilium		hsa-miR-27a(pictar), hsa-miR-27b(pictar)		protein_coding(ENSSSCG00000005651)	5.59347	5.5428	-0.0506676	-1.03574	0.82337	1	0.808882	1	0.0506676
KRR1	KRR1	KRR1 small subunit processome component [Source:UniProtKB/TrEMBL;Acc:F1SGD9]	ENSSSCG00000000520			rRNA processing // ribosome biogenesis	RNA binding	nucleolus // nucleus // ribonucleoprotein complex				protein_coding(ENSSSCG00000000520)	3.3608	3.66342	0.30262	1.23338	0.405104	0.970451	0.423731	0.951728	0.30262
LOC100626407													3.47423	3.91147	0.437234	1.35401	0.211102	0.875166	0.226914	0.881299	0.437234
LOC100626402													0	0	0	1	1	1	1	1	0
TP53I3	TP53I3	Uncharacterized protein [Source:UniProtKB/TrEMBL;Acc:F1SDJ3]	ENSSSCG00000008586			NADP metabolic process // oxidation-reduction process	NADPH // NADPH binding // nucleotide binding // oxidoreductase activity // protein homodimerization activity // quinone binding // transferase activity, transferring acyl groups other than amino-acyl groups // zinc ion binding					protein_coding(ENSSSCG00000008586)	0.2	0.1	-0.1	-1.07177	0.613996	1	0.555985	1	0.1
KBTBD4	KBTBD4	Uncharacterized protein [Source:UniProtKB/TrEMBL;Acc:F1SIF4]	ENSSSCG00000013227				protein binding			hsa-miR-103(pictar), hsa-miR-107(pictar), hsa-miR-138(pictar), hsa-miR-149(pictar), hsa-miR-15a(pictar), hsa-miR-15b(pictar), hsa-miR-16(pictar), hsa-miR-195(pictar)		protein_coding(ENSSSCG00000013227)	3.08578	2.58582	-0.499965	-1.41418	0.226452	0.884884	0.25235	0.881299	0.499965
LOC106507370													0	0	0	1	1	1	1	1	0
LOC106507373													3.9753	5.21234	1.23704	2.35715	0.0214085	0.549398	0.0328909	0.634664	1.23704
SLC18A3													0	0	0	1	1	1	1	1	0
LOC102165132													0	0	0	1	1	1	1	1	0
SLC18A1	SLC18A1	Uncharacterized protein [Source:UniProtKB/TrEMBL;Acc:F1RMZ9]	ENSSSCG00000009601			drug transmembrane transport // drug transport // transmembrane transport	drug transmembrane transporter activity	integral to membrane				protein_coding(ENSSSCG00000009601)	1.31699	1.27846	-0.038529	-1.02707	0.943049	1	0.947204	1	0.038529
LOC102164266													0	0	0	1	1	1	1	1	0
RALBP1	RALBP1	Uncharacterized protein [Source:UniProtKB/TrEMBL;Acc:F1SMA1]	ENSSSCG00000003680			signal transduction		intracellular		hsa-miR-130a(pictar), hsa-miR-130b(pictar), hsa-miR-135a(pictar), hsa-miR-135b(pictar), hsa-miR-143(pictar), hsa-miR-148a(pictar), hsa-miR-148b(pictar), hsa-miR-152(pictar), hsa-miR-299(pictar), hsa-miR-301(pictar)		protein_coding(ENSSSCG00000003680)	5.52432	6.21148	0.687167	1.61012	0.0141623	0.49229	0.0132002	0.563755	0.687167
ZNF831													0.733985	1.35687	0.622882	1.53995	0.140842	0.816972	0.164376	0.826423	0.622882
ZNF835													1.98615	1.20217	-0.783978	-1.72187	0.134747	0.807755	0.1649	0.826709	0.783978
LOC102162853													0	0	0	1	1	1	1	1	0
LRIF1	LRIF1	Uncharacterized protein [Source:UniProtKB/TrEMBL;Acc:F1S629]	ENSSSCG00000006799			regulation of transcription, DNA-dependent	protein binding // retinoic acid receptor binding	nucleus				protein_coding(ENSSSCG00000006799)	3.15092	3.46879	0.317871	1.24649	0.42105	0.976363	0.44419	0.966574	0.317871
PHAX	PHAX	Uncharacterized protein [Source:UniProtKB/TrEMBL;Acc:F1RKM4]	ENSSSCG00000014244			snRNA export from nucleus		cytoplasm // nucleus		hsa-miR-1(pictar), hsa-miR-206(pictar)		protein_coding(ENSSSCG00000014244)	4.38649	3.83704	-0.549449	-1.46353	0.179322	0.844777	0.203314	0.864078	0.549449
LOC110257960													0	0	0	1	1	1	1	1	0
LOC100155138	LOC100155138	similar to Tubulin alpha-3 chain (Tubulin alpha-3/alpha-7 chain) (Alpha-tubulin 3/7) (Alpha-tubulin isotype M-alpha-3/7)		100155138									2.29203	1.72288	-0.569153	-1.48365	0.257477	0.911803	0.291758	0.881299	0.569153
SUGCT													6.98712	7.47702	0.489904	1.40435	0.0504608	0.645953	0.0412264	0.654422	0.489904
LOC106507955													1.57504	1.42288	-0.15216	-1.11123	0.790929	1	0.806529	1	0.15216
LOC106507954													1.88842	2.05687	0.16845	1.12385	0.714561	1	0.73182	1	0.16845
LOC106507952													0.3	0.2	-0.1	-1.07177	0.703438	1	0.695775	1	0.1
SBSPON	SBSPON	Uncharacterized protein [Source:UniProtKB/TrEMBL;Acc:F1RWI4]	ENSSSCG00000006183					extracellular matrix				protein_coding(ENSSSCG00000006183)	1.82732	3.09875	1.27142	2.414	0.0167928	0.512804	0.026495	0.621918	1.27142
ZPBP	ZPBP	zona pellucida binding protein	ENSSSCG00000015627	397194		acrosome assembly // binding of sperm to zona pellucida		acrosomal vesicle // extracellular region				protein_coding(ENSSSCG00000015627)	0.707682	1.20768	0.5	1.41421	0.298753	0.945579	0.331844	0.882772	0.5
LOC100518957													0	0	0	1	1	1	1	1	0
SLC17A9													4.05707	3.91114	-0.145925	-1.10644	0.800437	1	0.815408	1	0.145925
RAB33B	RAB33B	Uncharacterized protein [Source:UniProtKB/TrEMBL;Acc:I3LK86]	ENSSSCG00000020711			GTP catabolic process // intracellular protein transport // nucleocytoplasmic transport // protein transport // regulation of retrograde vesicle-mediated transport, Golgi to ER // signal transduction // small GTPase mediated signal transduction	GTP binding // GTPase activity // nucleotide binding // protein binding	Golgi apparatus // Golgi lumen // cytoplasm // intracellular // membrane // nucleus		hsa-miR-19a(pictar), hsa-miR-19b(pictar)		protein_coding(ENSSSCG00000020711)	2.42765	1.46211	-0.965535	-1.95279	0.0692361	0.691763	0.091847	0.75908	0.965535
SLC17A4	SLC17A4	Uncharacterized protein [Source:UniProtKB/TrEMBL;Acc:F1RTQ4]	ENSSSCG00000001106			transmembrane transport		integral to membrane				protein_coding(ENSSSCG00000001106)	0	0.390689	0.390689	1.31102	0.163267	0.835693	0.159439	0.825461	0.390689
SLC17A5	SLC17A5	Uncharacterized protein [Source:UniProtKB/TrEMBL;Acc:F1RQG9]	ENSSSCG00000004486			sialic acid transport // transmembrane transport	sialic acid transmembrane transporter activity	cytoplasmic membrane-bounded vesicle // integral to membrane // lysosomal membrane // plasma membrane		hsa-miR-22(pictar), hsa-miR-368(pictar)		protein_coding(ENSSSCG00000004486)	3.17094	3.54114	0.3702	1.29253	0.451315	1	0.482466	0.994609	0.3702
SLC17A6	SLC17A6	Uncharacterized protein [Source:UniProtKB/TrEMBL;Acc:F1SFZ2]	ENSSSCG00000013343			L-glutamate transport // neurotransmitter uptake // transmembrane transport	L-glutamate transmembrane transporter activity	integral to membrane // synaptic vesicle		hsa-miR-137(pictar), hsa-miR-141(pictar), hsa-miR-19a(pictar), hsa-miR-19b(pictar), hsa-miR-200a(pictar), hsa-miR-203(pictar), hsa-miR-25(pictar), hsa-miR-31(pictar), hsa-miR-32(pictar), hsa-miR-367(pictar), hsa-miR-92(pictar)		protein_coding(ENSSSCG00000013343)	0	0.332193	0.332193	1.25893	0.200919	0.867243	0.187387	0.847595	0.332193
SLC17A7	SLC17A7	Uncharacterized protein [Source:UniProtKB/TrEMBL;Acc:F1RHZ7]	ENSSSCG00000003170			L-glutamate import // long-term memory // regulation of excitatory postsynaptic membrane potential // sequestering of neurotransmitter // synaptic transmission // synaptic transmission, glutamatergic // transmembrane transport	sodium	excitatory synapse // integral to membrane // presynaptic active zone // synapse // synaptic vesicle // synaptic vesicle membrane		hsa-miR-106b(pictar), hsa-miR-125a(pictar), hsa-miR-125b(pictar), hsa-miR-138(pictar), hsa-miR-17-5p(pictar), hsa-miR-20(pictar), hsa-miR-204(pictar), hsa-miR-211(pictar), hsa-miR-331(pictar), hsa-miR-93(pictar)		protein_coding(ENSSSCG00000003170)	0.258496	0.432193	0.173697	1.12794	0.571479	1	0.575947	1	0.173697
SLC17A1													0.158496	0.929921	0.771425	1.70695	0.0678603	0.691763	0.0846378	0.740267	0.771425
SLC17A2													0	0.158496	0.158496	1.11612	0.412694	0.970451	0.330565	0.881299	0.158496
SLC17A3													0	0	0	1	1	1	1	1	0
LOC106506022													0	0.345943	0.345943	1.27098	0.315067	0.960135	0.330565	0.881299	0.345943
LOC106506028													0	0	0	1	1	1	1	1	0
AP5B1	AP5B1	Uncharacterized protein [Source:UniProtKB/TrEMBL;Acc:F1RRK6]	ENSSSCG00000012978			endosome transport	protein binding	AP-type membrane coat adaptor complex				protein_coding(ENSSSCG00000012978)	4.70229	4.75161	0.049315	1.03477	0.866445	1	0.866692	1	0.049315
CHMP4A													4.91618	5.36319	0.447005	1.36321	0.127969	0.796694	0.128746	0.825461	0.447005
CHMP4B	CHMP4B	Uncharacterized protein [Source:UniProtKB/TrEMBL;Acc:F1S4Z2]	ENSSSCG00000007272			protein transport	protein binding	midbody				protein_coding(ENSSSCG00000007272)	9.32152	9.28834	-0.0331726	-1.02326	0.885983	1	0.877532	1	0.0331726
CHMP4C	CHMP4C	charged multivesicular body protein 4c [Source:RefSeq peptide;Acc:NP_001177119]	ENSSSCG00000025980			protein transport		midbody				protein_coding(ENSSSCG00000025980)	0.158496	0.736632	0.578136	1.49292	0.171204	0.843362	0.196314	0.858115	0.578136
LOC100152678													0	0	0	1	1	1	1	1	0
COBLL1	COBLL1	Uncharacterized protein [Source:UniProtKB/TrEMBL;Acc:I3LHJ6]	ENSSSCG00000025598							hsa-miR-103(pictar), hsa-miR-107(pictar), hsa-miR-126*(pictar), hsa-miR-15a(pictar), hsa-miR-15b(pictar), hsa-miR-16(pictar), hsa-miR-195(pictar), hsa-miR-203(pictar), hsa-miR-30a-3p(pictar)		protein_coding(ENSSSCG00000025598)	6.07523	5.79797	-0.277264	-1.21189	0.230784	0.890164	0.197764	0.859598	0.277264
TMEM255B													0.662936	0.232193	-0.430743	-1.34793	0.312722	0.958806	0.340915	0.891226	0.430743
TMEM255A	TMEM255A	transmembrane protein 255A [Source:HGNC Symbol;Acc:26086]	ENSSSCG00000012607									protein_coding(ENSSSCG00000012607)	0.590689	0.3	-0.290689	-1.22322	0.413286	0.970756	0.430331	0.956263	0.290689
LOC110261477													0	0	0	1	1	1	1	1	0
LOC110261474													0.929921	1.35098	0.421057	1.33891	0.37042	0.970451	0.402068	0.935448	0.421057
LOC110261475													0.158496	0.316993	0.158496	1.11612	0.562072	1	0.555985	1	0.158496
LOC110261472													0.358496	0.258496	-0.1	-1.07177	0.71024	1	0.704725	1	0.1
LOC110261473													0	0	0	1	1	1	1	1	0
LOC110261470													0.464386	1.14691	0.682528	1.60495	0.127764	0.796622	0.152595	0.825461	0.682528
LOC110261471													0	0	0	1	1	1	1	1	0
LOC110261478													0	0	0	1	1	1	1	1	0
LOC110261479													0	0	0	1	1	1	1	1	0
LOC110260707													0	0.549185	0.549185	1.46326	0.0691873	0.691763	0.0714797	0.722603	0.549185
LOC110260706													1.26147	1.67911	0.417635	1.33574	0.406637	0.970451	0.43981	0.964235	0.417635
LOC110260704													0	0	0	1	1	1	1	1	0
LOC110260703													0	0.1	0.1	1.07177	0.522574	1	0.330565	0.881299	0.1
LOC110260702													0	0	0	1	1	1	1	1	0
LOC110260701													1.49773	0.997728	-0.5	-1.41421	0.267613	0.9188	0.298065	0.881299	0.5
LOC110260700													0	0	0	1	1	1	1	1	0
LOC102167984													0.258496	0.390689	0.132193	1.09596	0.678714	1	0.684491	1	0.132193
LOC102167986													2.40054	1.77911	-0.621432	-1.5384	0.289421	0.938159	0.328252	0.881299	0.621432
ZNF304													5.91858	5.59658	-0.322	-1.25006	0.223232	0.880273	0.21173	0.874183	0.322
LOC110260709													1.95135	2.96072	1.00937	2.01303	0.0463717	0.638964	0.0637647	0.714163	1.00937
LOC110260708													0	0.439232	0.439232	1.35588	0.162326	0.835693	0.169205	0.828706	0.439232
LOC110257039													3.18012	2.51236	-0.66776	-1.5886	0.186496	0.856298	0.218902	0.881299	0.66776
LOC110257038													1.26294	0.997728	-0.265208	-1.20181	0.582259	1	0.607507	1	0.265208
LOC110257037													0	0	0	1	1	1	1	1	0
LOC110257036													0	0	0	1	1	1	1	1	0
LOC110257035													0.332193	1.26382	0.931628	1.90743	0.0701818	0.694399	0.0922978	0.760276	0.931628
LOC110257034													0.158496	0	-0.158496	-1.11612	0.412694	0.970451	0.330565	0.881299	0.158496
LOC110257033													0.390689	0.539232	0.148543	1.10845	0.705323	1	0.718976	1	0.148543
C1H14orf28													4.66263	3.95705	-0.70558	-1.6308	0.0722355	0.696693	0.0870847	0.746021	0.70558
HOXB13	HOXB13	Uncharacterized protein [Source:UniProtKB/TrEMBL;Acc:F1RWF9]	ENSSSCG00000017541			angiogenesis // epithelial cell maturation involved in prostate gland development // morphogenesis of an epithelium // prostate epithelial cord arborization involved in prostate glandular acinus morphogenesis // regulation of growth // regulation of transcription, DNA-dependent	DNA binding // protein binding // sequence-specific DNA binding // sequence-specific DNA binding transcription factor activity	nucleus // transcription factor complex				protein_coding(ENSSSCG00000017541)	0	0	0	1	1	1	1	1	0
RPL14	RPL14	ribosomal protein L14	ENSSSCG00000011272	100037994		translation	structural constituent of ribosome	intracellular // ribosome				protein_coding(ENSSSCG00000011272)	7.47147	7.59337	0.121904	1.08817	0.543974	1	0.482523	0.994609	0.121904
LOC102161303													0	0.1	0.1	1.07177	0.522574	1	0.330565	0.881299	0.1
LOC100519606													0.424793	0.316993	-0.1078	-1.07758	0.829558	1	0.841116	1	0.1078
FBXO17	FBXO17	Uncharacterized protein [Source:UniProtKB/TrEMBL;Acc:F1RI32]	ENSSSCG00000002972|ENSSSCG00000026261			protein catabolic process // seryl-tRNA aminoacylation // tRNA aminoacylation for protein translation	ATP binding // aminoacyl-tRNA ligase activity // glycoprotein binding // nucleotide binding // protein binding // serine-tRNA ligase activity	SCF ubiquitin ligase complex // cytoplasm				protein_coding(ENSSSCG00000002972)	5.95168	6.24142	0.28974	1.22242	0.20314	0.869564	0.168373	0.828706	0.28974
LOC110261737													0	0	0	1	1	1	1	1	0
RPL17	RPL17	Sus scrofa ribosomal protein L17 (RPL17), mRNA. [Source:RefSeq mRNA;Acc:NM_001244558]	ENSSSCG00000029642			translation	structural constituent of ribosome	cytosolic large ribosomal subunit // intracellular // large ribosomal subunit // ribonucleoprotein complex // ribosome				protein_coding(ENSSSCG00000029642)	9.28805	9.57888	0.290825	1.22334	0.177667	0.843362	0.134365	0.825461	0.290825
LOC100624113													9.60907	9.44078	-0.168289	-1.12373	0.441551	0.99264	0.396049	0.930217	0.168289
PPP3CA	PPP3CA	Protein phosphatase 3 (formerly 2B), catalytic subunit, alpha isoform	ENSSSCG00000009172	397241		G1/S transition of mitotic cell cycle // calcineurin-NFAT signaling pathway // calcium ion transport // calcium-mediated signaling // cellular response to drug // dephosphorylation // positive regulation of transcription from RNA polymerase II promoter // protein dephosphorylation // protein import into nucleus // regulation of excitatory postsynaptic membrane potential // regulation of synaptic …	calmodulin-dependent protein phosphatase activity // drug binding // enzyme binding // hydrolase activity // phosphoprotein phosphatase activity // protein dimerization activity	Z disc // calcineurin complex // cytoplasm // cytosol // mitochondrion // nucleus		hsa-let-7a(pictar), hsa-let-7b(pictar), hsa-let-7c(pictar), hsa-let-7e(pictar), hsa-let-7f(pictar), hsa-let-7g(pictar), hsa-let-7i(pictar), hsa-miR-106b(pictar), hsa-miR-142-3p(pictar), hsa-miR-145(pictar), hsa-miR-153(pictar), hsa-miR-17-5p(pictar), hsa-miR-20(pictar), hsa-miR-21(pictar), hsa-miR-30a-5p(pictar), hsa-miR-30b(pictar), hsa-miR-30c(pictar), hsa-miR-30d(pictar), hsa-miR-30e(pictar), …		protein_coding(ENSSSCG00000009172)	8.53438	8.52886	-0.00551606	-1.00383	0.983664	1	0.983342	1	0.00551606
PPP3CB	PPP3CB	Serine/threonine-protein phosphatase [Source:UniProtKB/TrEMBL;Acc:F1SU57]	ENSSSCG00000010301			T cell differentiation // T cell homeostasis // calcium ion-dependent exocytosis // cellular response to drug // heart development // negative regulation of T cell mediated cytotoxicity // positive regulation of insulin secretion involved in cellular response to glucose stimulus // protein dephosphorylation // protein phosphorylation // regulation of gene expression // response to cytokine stimul…	calcium ion binding // calmodulin binding // calmodulin-dependent protein phosphatase activity // drug binding // enzyme binding // hydrolase activity // phosphoprotein phosphatase activity // protein binding // protein dimerization activity // protein phosphatase 2B binding // protein serine/threonine phosphatase activity	calcineurin complex // plasma membrane		hsa-miR-103(pictar), hsa-miR-107(pictar), hsa-miR-137(pictar), hsa-miR-139(pictar), hsa-miR-15a(pictar), hsa-miR-15b(pictar), hsa-miR-16(pictar), hsa-miR-195(pictar), hsa-miR-26a(pictar), hsa-miR-26b(pictar), hsa-miR-30a-5p(pictar), hsa-miR-30b(pictar), hsa-miR-30e(pictar), hsa-miR-326(pictar)		protein_coding(ENSSSCG00000010301)	7.19017	6.93472	-0.255453	-1.19371	0.281691	0.929862	0.252153	0.881299	0.255453
PPP3CC													6.42116	6.72833	0.307172	1.23728	0.352159	0.96349	0.364271	0.909298	0.307172
LOC110261730													4.83158	3.81371	-1.01787	-2.02492	0.0729583	0.698924	0.0974074	0.767471	1.01787
LIF	LIF	leukemia inhibitory factor	ENSSSCG00000009996	399503		blood vessel remodeling // decidualization // embryo implantation // immune response // leukemia inhibitory factor signaling pathway // lung alveolus development // lung development // lung lobe morphogenesis // lung vasculature development // maternal process involved in female pregnancy // muscle organ morphogenesis // negative regulation of ERK1 and ERK2 cascade // negative regulation of cell …	RNA polymerase II transcription factor recruiting transcription factor activity // cytokine activity // growth factor activity // leukemia inhibitory factor receptor binding // receptor binding	cytoplasm // extracellular region				protein_coding(ENSSSCG00000009996)	0.675489	0	-0.675489	-1.59714	0.0340944	0.59177	0.0375236	0.644483	0.675489
RPL12	RPL12	ribosomal protein L12	ENSSSCG00000005612	414416		translation	structural constituent of ribosome	ribonucleoprotein complex // ribosome				protein_coding(ENSSSCG00000005612)	12.1704	12.315	0.144587	1.10541	0.402358	0.970451	0.269519	0.881299	0.144587
LOC100522787													0.836632	2.26815	1.43151	2.6973	0.0158569	0.505818	0.0260647	0.618411	1.43151
LOC100522784													1.07993	1.22143	0.141504	1.10305	0.78402	1	0.798933	1	0.141504
LOC100521322													4.88302	5.51941	0.636388	1.55443	0.076022	0.703727	0.0875879	0.747147	0.636388
LOC100525835													0.416993	0.856224	0.439232	1.35588	0.292071	0.941633	0.319157	0.881299	0.439232
FBXO15	FBXO15	Uncharacterized protein [Source:UniProtKB/TrEMBL;Acc:F1SNL4]	ENSSSCG00000004873				protein binding	SCF ubiquitin ligase complex				protein_coding(ENSSSCG00000004873)	1.59837	1.34167	-0.256704	-1.19475	0.651166	1	0.675999	1	0.256704
RPL18	RPL18	ribosomal protein L18	ENSSSCG00000028369|ENSSSCG00000025928	751868		translation	structural constituent of ribosome	cytosolic large ribosomal subunit // intracellular // ribonucleoprotein complex // ribosome				protein_coding(ENSSSCG00000028369)	12.2307	12.4017	0.171041	1.12587	0.379644	0.970451	0.298876	0.881299	0.171041
ADRA2A	ADRA2A	adrenergic, alpha-2A-, receptor	ENSSSCG00000010629	399501		G-protein coupled receptor protein signaling pathway // activation of MAPK activity by adrenergic receptor signaling pathway // activation of phospholipase C activity by adrenergic receptor signaling pathway // activation of protein kinase B activity // activation of protein kinase activity // adrenergic receptor signaling pathway // cell-cell signaling // cellular response to hormone stimulus //…	G-protein coupled receptor activity // adrenergic receptor activity // alpha-1B adrenergic receptor binding // alpha-2C adrenergic receptor binding // alpha2-adrenergic receptor activity // epinephrine binding // heterotrimeric G-protein binding // norepinephrine binding // protein binding // protein heterodimerization activity // protein homodimerization activity // protein kinase binding // sig…	cytoplasm // integral to membrane // integral to plasma membrane // membrane // plasma membrane // receptor complex				GPCR(Gi)|protein_coding(ENSSSCG00000010629)	0	0	0	1	1	1	1	1	0
ADRA2B													0	0	0	1	1	1	1	1	0
ADRA2C	ADRA2C	Uncharacterized protein [Source:UniProtKB/TrEMBL;Acc:I3LFJ1]	ENSSSCG00000008703			G-protein coupled receptor protein signaling pathway // activation of MAPK activity by adrenergic receptor signaling pathway // activation of protein kinase B activity // adrenergic receptor signaling pathway // epidermal growth factor receptor transactivation by G-protein coupled receptor signaling pathway // positive regulation of neuron differentiation // signal transduction	G-protein coupled receptor activity // adrenergic receptor activity // alpha-2A adrenergic receptor binding // alpha2-adrenergic receptor activity // epinephrine binding // protein binding // protein heterodimerization activity // protein homodimerization activity // signal transducer activity	cytoplasm // integral to membrane // integral to plasma membrane // membrane // plasma membrane		hsa-miR-182(pictar), hsa-miR-96(pictar)		protein_coding(ENSSSCG00000008703)	0	0	0	1	1	1	1	1	0
TEX26	TEX26	Uncharacterized protein [Source:UniProtKB/TrEMBL;Acc:F1RST3]	ENSSSCG00000009332									protein_coding(ENSSSCG00000009332)	3.77019	5.07088	1.30069	2.46347	0.0249172	0.563359	0.0383503	0.646381	1.30069
LOC100523787													0.516993	0.2	-0.316993	-1.24573	0.241994	0.898753	0.233543	0.881299	0.316993
TEX28													0	0.52854	0.52854	1.44247	0.167595	0.839887	0.187791	0.848089	0.52854
TEX29	TEX29	Uncharacterized protein [Source:UniProtKB/TrEMBL;Acc:I3LLF8]	ENSSSCG00000024763									protein_coding(ENSSSCG00000024763)	6.08963	6.08245	-0.00717835	-1.00499	0.983884	1	0.984465	1	0.00717835
SYT8	SYT8	synaptotagmin VIII [Source:HGNC Symbol;Acc:19264]	ENSSSCG00000023537			acrosome reaction // transport	calcium-dependent protein binding // protein binding // transporter activity	cytoplasm // membrane // membrane-bounded vesicle // synaptic vesicle		hsa-miR-103(pictar), hsa-miR-107(pictar), hsa-miR-15a(pictar), hsa-miR-15b(pictar), hsa-miR-16(pictar), hsa-miR-195(pictar), hsa-miR-199a(pictar), hsa-miR-199b(pictar), hsa-miR-29b(pictar), hsa-miR-29c(pictar), hsa-miR-338(pictar), hsa-miR-346(pictar)		protein_coding(ENSSSCG00000023537)	0.432193	0.604439	0.172247	1.12681	0.68271	1	0.699438	1	0.172247
SYT9	SYT9	Uncharacterized protein [Source:UniProtKB/TrEMBL;Acc:F1RNF4]	ENSSSCG00000014599			transport	identical protein binding // protein binding // transporter activity	dense core granule // membrane // synaptic vesicle		hsa-miR-196a(pictar), hsa-miR-196b(pictar), hsa-miR-29a(pictar), hsa-miR-29b(pictar), hsa-miR-29c(pictar), hsa-miR-9(pictar)		protein_coding(ENSSSCG00000014599)	3.8649	3.9546	0.0896957	1.06415	0.843306	1	0.85288	1	0.0896957
MTCH2	MTCH2	Uncharacterized protein [Source:UniProtKB/TrEMBL;Acc:F1SIE0]	ENSSSCG00000013232			transport		integral to membrane // membrane // mitochondrial inner membrane // mitochondrion		hsa-miR-126*(pictar), hsa-miR-150(pictar), hsa-miR-181a(pictar), hsa-miR-181b(pictar), hsa-miR-181c(pictar), hsa-miR-182(pictar), hsa-miR-96(pictar)		protein_coding(ENSSSCG00000013232)	8.09142	8.16606	0.0746414	1.0531	0.68318	1	0.611776	1	0.0746414
MTCH1	MTCH1	Sus scrofa mitochondrial carrier 1 (MTCH1), nuclear gene encoding mitochondrial protein, transcript variant 1, mRNA. [Source:RefSeq mRNA;Acc:NM_001244166]	ENSSSCG00000001571			activation of caspase activity // positive regulation of apoptosis // transport	protein binding	integral to membrane // membrane // mitochondrion		hsa-miR-330(pictar)		protein_coding(ENSSSCG00000001571)	6.45766	6.53529	0.0776241	1.05528	0.796471	1	0.797974	1	0.0776241
SYT1	SYT1	Uncharacterized protein [Source:UniProtKB/TrEMBL;Acc:F1RYK1]	ENSSSCG00000000948			neurotransmitter secretion // synaptic vesicle exocytosis // transport	calcium ion binding // calcium-dependent protein binding // low-density lipoprotein particle receptor binding // protein binding // transporter activity	membrane // neuron projection // presynaptic membrane // stored secretory granule // synaptic vesicle // synaptic vesicle membrane		hsa-let-7a(pictar), hsa-let-7b(pictar), hsa-let-7c(pictar), hsa-let-7e(pictar), hsa-let-7f(pictar), hsa-let-7g(pictar), hsa-let-7i(pictar), hsa-miR-1(pictar), hsa-miR-128a(pictar), hsa-miR-128b(pictar), hsa-miR-129(pictar), hsa-miR-130a(pictar), hsa-miR-130b(pictar), hsa-miR-133a(pictar), hsa-miR-133b(pictar), hsa-miR-135a(pictar), hsa-miR-135b(pictar), hsa-miR-137(pictar), hsa-miR-146(pictar), h…		protein_coding(ENSSSCG00000000948)	5.56414	5.6741	0.109961	1.0792	0.613157	1	0.576128	1	0.109961
SYT2	SYT2	Uncharacterized protein [Source:UniProtKB/TrEMBL;Acc:F1S5A0]	ENSSSCG00000010926			transport	calcium ion binding // calcium-dependent phospholipid binding // protein binding // transporter activity	intracellular membrane-bounded organelle // membrane // plasma membrane // synaptic vesicle				protein_coding(ENSSSCG00000010926)	2.82741	2.40847	-0.418943	-1.33695	0.470414	1	0.505128	1	0.418943
SYT3	SYT3	Uncharacterized protein [Source:UniProtKB/TrEMBL;Acc:F1RH13]	ENSSSCG00000003222			transport	protein binding // transporter activity	endosome // membrane // synaptic vesicle				protein_coding(ENSSSCG00000003222)	4.01478	3.91102	-0.10376	-1.07457	0.813686	1	0.824563	1	0.10376
SYT4													0	0	0	1	1	1	1	1	0
SYT5	SYT5	Uncharacterized protein [Source:UniProtKB/TrEMBL;Acc:I3LR36]	ENSSSCG00000021843			transport	protein binding // protein heterodimerization activity // transporter activity	dense core granule // membrane // neuron projection // neuronal cell body // perinuclear region of cytoplasm // synaptic vesicle				protein_coding(ENSSSCG00000021843)	0.316993	1.58435	1.26736	2.40721	0.0131322	0.49229	0.0210422	0.591608	1.26736
SYT6	SYT6	Uncharacterized protein [Source:UniProtKB/TrEMBL;Acc:F1SBR7]	ENSSSCG00000006758			acrosomal vesicle exocytosis // acrosome reaction // transport	calcium-dependent protein binding // clathrin binding // identical protein binding // protein binding // protein heterodimerization activity // protein homodimerization activity // syntaxin binding // transporter activity	cytosol // extrinsic to membrane // integral to membrane // membrane // perinuclear endoplasmic reticulum // plasma membrane // synaptic vesicle		hsa-miR-103(pictar), hsa-miR-107(pictar), hsa-miR-140(pictar)		protein_coding(ENSSSCG00000006758)	1.19837	1.01472	-0.18365	-1.13575	0.708981	1	0.727854	1	0.18365
SYT7	SYT7	Uncharacterized protein [Source:UniProtKB/TrEMBL;Acc:I3LEZ0]	ENSSSCG00000021906			plasma membrane repair // transport	protein binding // transporter activity	lysosome // membrane // synaptic vesicle		hsa-miR-29a(pictar), hsa-miR-29b(pictar), hsa-miR-29c(pictar), hsa-miR-331(pictar)		protein_coding(ENSSSCG00000021906)	3.76835	3.93956	0.171202	1.126	0.75157	1	0.769223	1	0.171202
TIAL1													7.41635	7.25582	-0.16053	-1.1177	0.438116	0.989492	0.378427	0.916715	0.16053
FUBP3	FUBP3	Sus scrofa far upstream element (FUSE) binding protein 3 (FUBP3), mRNA. [Source:RefSeq mRNA;Acc:NM_001244285]	ENSSSCG00000005702			positive regulation of gene expression // positive regulation of transcription, DNA-dependent // transcription, DNA-dependent	RNA binding	cytoplasm // nucleus				protein_coding(ENSSSCG00000005702)	6.69353	6.21291	-0.480616	-1.39534	0.0963051	0.742782	0.0957329	0.764685	0.480616
FUBP1	FUBP1	Uncharacterized protein [Source:UniProtKB/TrEMBL;Acc:F1S9S5]	ENSSSCG00000003771			positive regulation of gene expression	RNA binding // protein binding	nucleus				protein_coding(ENSSSCG00000003771)	6.64219	6.45851	-0.183675	-1.13577	0.437917	0.989388	0.408914	0.940491	0.183675
MARCO	MARCO	macrophage receptor with collagenous structure [Source:HGNC Symbol;Acc:6895]	ENSSSCG00000015716			apoptotic cell clearance // endocytosis	scavenger receptor activity	membrane				protein_coding(ENSSSCG00000015716)	0.416993	0.516993	0.1	1.07177	0.767901	1	0.774467	1	0.1
LOC100520491													1.94871	2.02316	0.0744579	1.05297	0.89686	1	0.904683	1	0.0744579
LOC100737572													0	0.258496	0.258496	1.19623	0.33942	0.963028	0.330565	0.881299	0.258496
NBL1	NBL1	Uncharacterized protein [Source:UniProtKB/TrEMBL;Acc:I3LKM2]	ENSSSCG00000024669			determination of dorsal identity // negative regulation of BMP signaling pathway by extracellular sequestering of BMP // negative regulation of monocyte chemotaxis // nervous system development // neuron projection morphogenesis // positive regulation of neuron differentiation	morphogen activity // protein binding			hsa-miR-106b(pictar), hsa-miR-17-5p(pictar), hsa-miR-20(pictar), hsa-miR-214(pictar), hsa-miR-372(pictar), hsa-miR-93(pictar)		protein_coding(ENSSSCG00000024669)	7.0166	7.62701	0.610415	1.5267	0.0535659	0.658735	0.0577642	0.704967	0.610415
SYP	SYP	Uncharacterized protein [Source:UniProtKB/TrEMBL;Acc:F1RW46]	ENSSSCG00000012292			cellular response to organic substance // regulation of long-term neuronal synaptic plasticity // regulation of short-term neuronal synaptic plasticity // transport	SH2 domain binding // cholesterol binding // identical protein binding // protein binding // transporter activity	integral to membrane // membrane // neuron projection terminus // presynaptic active zone // presynaptic membrane // synapse // synaptic vesicle // synaptic vesicle membrane		hsa-miR-24(pictar)		protein_coding(ENSSSCG00000012292)	3.53332	3.21273	-0.320591	-1.24884	0.438762	0.990241	0.463802	0.979825	0.320591
LOC100156775													0	0	0	1	1	1	1	1	0
DRC7													0.316993	0.458496	0.141504	1.10305	0.676077	1	0.684962	1	0.141504
LOC100739463													7.6527	7.18204	-0.470661	-1.38574	0.142975	0.818319	0.151195	0.825461	0.470661
DRC3													6.45143	6.59278	0.141352	1.10294	0.57436	1	0.558699	1	0.141352
DRC1													2.08906	1.54691	-0.542146	-1.45614	0.33647	0.963028	0.374141	0.914097	0.542146
LOC102166321													0.658496	0.632193	-0.0263034	-1.0184	0.951655	1	0.954462	1	0.0263034
LOC102166328													0	0	0	1	1	1	1	1	0
2019-03-01	2019-03-01	Uncharacterized protein [Source:UniProtKB/TrEMBL;Acc:F1S9I6]	ENSSSCG00000010829			nitrate metabolic process // oxidation-reduction process	molybdenum ion binding // molybdopterin cofactor binding // nitrate reductase activity	mitochondrial inner membrane				protein_coding(ENSSSCG00000010829)	7.38883	7.39833	0.00950492	1.00661	0.969013	1	0.96742	1	0.00950492
2019-03-02	2019-03-02	MOSC domain-containing protein 2, mitochondrial [Source:UniProtKB/TrEMBL;Acc:F1S9I9]	ENSSSCG00000010826			nitrate metabolic process // oxidation-reduction process	catalytic activity // molybdenum ion binding // molybdopterin cofactor binding // nitrate reductase activity // pyridoxal phosphate binding	mitochondrial inner membrane // mitochondrion				protein_coding(ENSSSCG00000010826)	8.14585	7.87252	-0.273328	-1.20859	0.315003	0.960135	0.306841	0.881299	0.273328
LOC102163669													4.25431	4.65081	0.396498	1.31631	0.25093	0.906778	0.26639	0.881299	0.396498
LOC106508676													6.35172	6.45594	0.104221	1.07491	0.663759	1	0.645109	1	0.104221
LOC102159752													0	0.280735	0.280735	1.21481	0.33131	0.963028	0.330565	0.881299	0.280735
LOC102163665													0.158496	0.316993	0.158496	1.11612	0.562072	1	0.555985	1	0.158496
LOC100513559													0	0	0	1	1	1	1	1	0
LOC100513553													0	0	0	1	1	1	1	1	0
LOC100513557													0	0	0	1	1	1	1	1	0
FGD2	FGD2	Uncharacterized protein [Source:UniProtKB/TrEMBL;Acc:F1RVS7]	ENSSSCG00000001572			regulation of Rho protein signal transduction	Rho guanyl-nucleotide exchange factor activity // metal ion binding // phospholipid binding // protein binding	intracellular				protein_coding(ENSSSCG00000001572)	3.5945	4.29475	0.700257	1.62479	0.229293	0.889178	0.267085	0.881299	0.700257
SMPD5													2.34285	2.46708	0.124228	1.08992	0.839738	1	0.85227	1	0.124228
SMPD4	SMPD4	Uncharacterized protein [Source:UniProtKB/TrEMBL;Acc:F1RK95]	ENSSSCG00000010105			cellular response to tumor necrosis factor // ceramide biosynthetic process // glycerophospholipid catabolic process // sphingomyelin catabolic process	sphingomyelin phosphodiesterase D activity	Golgi apparatus // endoplasmic reticulum // trans-Golgi network				protein_coding(ENSSSCG00000010105)	7.26347	7.2499	-0.0135645	-1.00945	0.954041	1	0.950961	1	0.0135645
SMPD1	SMPD1	Uncharacterized protein [Source:UniProtKB/TrEMBL;Acc:F1RMN6]	ENSSSCG00000014627			negative regulation of MAP kinase activity // positive regulation of protein dephosphorylation // sphingomyelin catabolic process // termination of signal transduction	hydrolase activity // sphingomyelin phosphodiesterase activity					protein_coding(ENSSSCG00000014627)	3.62272	3.76116	0.138444	1.10072	0.734438	1	0.747875	1	0.138444
SMPD3	SMPD3	Uncharacterized protein [Source:UniProtKB/TrEMBL;Acc:F1S2K9]	ENSSSCG00000002764			peptide hormone secretion // sphingomyelin metabolic process	sphingomyelin phosphodiesterase activity	Golgi apparatus // Golgi cis cisterna		hsa-miR-182*(pictar), hsa-miR-183(pictar), hsa-miR-186(pictar), hsa-miR-218(pictar), hsa-miR-29b(pictar), hsa-miR-29c(pictar), hsa-miR-9(pictar)		protein_coding(ENSSSCG00000002764)	3.03762	4.00231	0.964689	1.95164	0.043887	0.63016	0.0597119	0.708493	0.964689
SMPD2	SMPD2	Uncharacterized protein [Source:UniProtKB/TrEMBL;Acc:F1RSY4]	ENSSSCG00000004408				sphingomyelin phosphodiesterase activity					protein_coding(ENSSSCG00000004408)	4.08119	4.48294	0.401751	1.32111	0.149676	0.825619	0.145464	0.825461	0.401751
BRIP1	BRIP1	Uncharacterized protein [Source:UniProtKB/TrEMBL;Acc:I3LBL1]	ENSSSCG00000021384			regulation of transcription from RNA polymerase II promoter	ATP binding // ATP-dependent DNA helicase activity // ATP-dependent helicase activity // DNA binding // hydrolase activity, acting on acid anhydrides // hydrolase activity, acting on acid anhydrides, in phosphorus-containing anhydrides // nucleic acid binding // protein binding	cytoplasm // nuclear membrane				protein_coding(ENSSSCG00000021384)	2.23987	3.43594	1.19606	2.29113	0.0165988	0.512207	0.0256269	0.616038	1.19606
PDE11A	PDE11A	Uncharacterized protein [Source:UniProtKB/TrEMBL;Acc:F1RZE3]	ENSSSCG00000015994			signal transduction	3',5'-cyclic-nucleotide phosphodiesterase activity // cGMP-stimulated cyclic-nucleotide phosphodiesterase activity					protein_coding(ENSSSCG00000015994)	3.92636	4.57293	0.646572	1.56544	0.0205474	0.53897	0.0192036	0.578566	0.646572
LOC100739286													0	0	0	1	1	1	1	1	0
LOC106504562													0.1	0.316993	0.216993	1.16231	0.38583	0.970451	0.365617	0.909298	0.216993
LOC106504565													4.82598	5.26362	0.437637	1.35438	0.190033	0.858863	0.202142	0.864078	0.437637
LOC106504564													0	0	0	1	1	1	1	1	0
TTC28	TTC28	Uncharacterized protein [Source:UniProtKB/TrEMBL;Acc:F1RG65]	ENSSSCG00000009968				protein binding					protein_coding(ENSSSCG00000009968)	6.67458	6.52909	-0.145493	-1.10611	0.492463	1	0.441678	0.965342	0.145493
TTC29	TTC29	Uncharacterized protein [Source:UniProtKB/TrEMBL;Acc:F1RS68]	ENSSSCG00000009033									protein_coding(ENSSSCG00000009033)	2.64845	2.13436	-0.514095	-1.4281	0.340733	0.963028	0.37719	0.915658	0.514095
TTC24													0	0.158496	0.158496	1.11612	0.412694	0.970451	0.330565	0.881299	0.158496
TTC25	TTC25	Uncharacterized protein [Source:UniProtKB/TrEMBL;Acc:F1S0P7]	ENSSSCG00000017415				protein binding					protein_coding(ENSSSCG00000017415)	5.01507	4.86149	-0.153581	-1.11233	0.623813	1	0.629199	1	0.153581
TTC26	TTC26	Uncharacterized protein [Source:UniProtKB/TrEMBL;Acc:F1SR18]	ENSSSCG00000016511			cilium assembly	protein binding	cilium // primary cilium				protein_coding(ENSSSCG00000016511)	2.5866	2.56808	-0.0185266	-1.01292	0.972115	1	0.974125	1	0.0185266
TTC27	TTC27	tetratricopeptide repeat domain 27 [Source:HGNC Symbol;Acc:25986]	ENSSSCG00000008512									protein_coding(ENSSSCG00000008512)	7.49392	7.14523	-0.348695	-1.27341	0.0798503	0.711903	0.0412339	0.654422	0.348695
TTC22	TTC22	Uncharacterized protein [Source:UniProtKB/TrEMBL;Acc:F1S782]	ENSSSCG00000003842				protein binding					protein_coding(ENSSSCG00000003842)	0	0.2	0.2	1.1487	0.372068	0.970451	0.330565	0.881299	0.2
PATL1	PATL1	Uncharacterized protein [Source:UniProtKB/TrEMBL;Acc:F1RI83]	ENSSSCG00000013124			cytoplasmic mRNA processing body assembly // deadenylation-dependent decapping of nuclear-transcribed mRNA	RNA binding // poly(G) RNA binding // poly(U) RNA binding // protein binding	CCR4-NOT complex // cytoplasmic mRNA processing body // intracellular membrane-bounded organelle				protein_coding(ENSSSCG00000013124)	6.93987	6.40366	-0.53621	-1.45016	0.100898	0.75527	0.109004	0.786162	0.53621
LOC102165678													1.90768	2.79719	0.889504	1.85254	0.0244073	0.561463	0.0322824	0.634664	0.889504
LOC102165671													0.1	0	-0.1	-1.07177	0.522574	1	0.330565	0.881299	0.1
ENO1	ENO1	enolase 1, (alpha) [Source:HGNC Symbol;Acc:3350]	ENSSSCG00000022343			glycolysis // negative regulation of cell growth // negative regulation of transcription, DNA-dependent // response to virus	lyase activity // magnesium ion binding // phosphopyruvate hydratase activity // protein binding	cytoplasm // extracellular vesicular exosome // phosphopyruvate hydratase complex				protein_coding(ENSSSCG00000022343)	8.57356	8.17527	-0.398291	-1.31795	0.139033	0.813866	0.131274	0.825461	0.398291
NPY2R	NPY2R	neuropeptide Y receptor Y2	ENSSSCG00000008993	397291		G-protein coupled receptor protein signaling pathway // cardiac left ventricle morphogenesis // neuropeptide signaling pathway // outflow tract morphogenesis // signal transduction	G-protein coupled receptor activity // neuropeptide Y receptor activity // peptide YY receptor activity // signal transducer activity	integral to membrane // plasma membrane		hsa-miR-30a-3p(pictar), hsa-miR-9(pictar)		protein_coding(ENSSSCG00000008993)	0	0.158496	0.158496	1.11612	0.412694	0.970451	0.330565	0.881299	0.158496
ENO3	ENO3	enolase 3 (beta, muscle)	ENSSSCG00000017904	692156		glycolysis	magnesium ion binding // phosphopyruvate hydratase activity	cytoplasm // phosphopyruvate hydratase complex				protein_coding(ENSSSCG00000017904)	16.2364	16.4799	0.243518	1.18388	0.277521	0.927586	0.236701	0.881299	0.243518
ENO4	ENO4	Uncharacterized protein [Source:UniProtKB/TrEMBL;Acc:F1S4S2]	ENSSSCG00000010664			glycolysis	magnesium ion binding // phosphopyruvate hydratase activity	phosphopyruvate hydratase complex				protein_coding(ENSSSCG00000010664)	0.232193	0	-0.232193	-1.17462	0.351628	0.963028	0.330565	0.881299	0.232193
LOC100524499													0.1	0.1	0	1	1	1	1	1	0
LOC100623332													2.4961	3.14849	0.652387	1.57177	0.0346815	0.59177	0.0369849	0.642604	0.652387
LOC100623334													0	0	0	1	1	1	1	1	0
LOC100524490													0	0	0	1	1	1	1	1	0
LOC102162136													0.675489	0.358496	-0.316993	-1.24573	0.301889	0.949059	0.307543	0.881299	0.316993
CFD													6.23971	7.10792	0.868216	1.8254	0.0232791	0.558884	0.0302776	0.631463	0.868216
OBSCN	OBSCN	obscurin, cytoskeletal calmodulin and titin-interacting RhoGEF [Source:HGNC Symbol;Acc:15719]	ENSSSCG00000027864				ankyrin binding // protein binding // titin binding					protein_coding(ENSSSCG00000027864)	12.0651	12.2642	0.199124	1.148	0.359283	0.969952	0.310374	0.881299	0.199124
LOC100154303													0	0	0	1	1	1	1	1	0
LOC102158936													3.93279	4.58896	0.656168	1.57589	0.0401918	0.612075	0.0441382	0.661633	0.656168
MCL1	MCL1	myeloid cell leukemia sequence 1 (BCL2-related)	ENSSSCG00000006652	397648		apoptosis // negative regulation of apoptosis // regulation of apoptosis // response to cytokine stimulus	BH3 domain binding // protein binding // protein heterodimerization activity	cytoplasm // membrane // mitochondrial matrix // mitochondrion // nucleus		hsa-miR-106b(pictar), hsa-miR-125a(pictar), hsa-miR-125b(pictar), hsa-miR-133a(pictar), hsa-miR-133b(pictar), hsa-miR-142-5p(pictar), hsa-miR-153(pictar), hsa-miR-17-5p(pictar), hsa-miR-186(pictar), hsa-miR-193(pictar), hsa-miR-20(pictar), hsa-miR-25(pictar), hsa-miR-26a(pictar), hsa-miR-26b(pictar), hsa-miR-29a(pictar), hsa-miR-29b(pictar), hsa-miR-29c(pictar), hsa-miR-302a(pictar), hsa-miR-302b…		protein_coding(ENSSSCG00000006652)	6.76939	6.32722	-0.442168	-1.35864	0.142427	0.818226	0.145548	0.825461	0.442168
SORBS1	SORBS1	Uncharacterized protein [Source:UniProtKB/TrEMBL;Acc:F1SC49]	ENSSSCG00000010494				insulin receptor binding // protein binding // protein kinase binding	centrosome // cytoplasm // focal adhesion // insulin receptor complex // nucleus // plasma membrane // stress fiber		hsa-miR-205(pictar), hsa-miR-218(pictar)		protein_coding(ENSSSCG00000010494)	9.20031	9.51672	0.316406	1.24522	0.237526	0.89465	0.227625	0.881299	0.316406
SORBS3	SORBS3	Uncharacterized protein [Source:UniProtKB/TrEMBL;Acc:F1RMA6]	ENSSSCG00000009626			cell-substrate adhesion // negative regulation of transcription from RNA polymerase II promoter // positive regulation of MAPKKK cascade // positive regulation of stress fiber assembly	protein binding // transcription factor binding // vinculin binding	cytoplasm // focal adhesion // nucleus				protein_coding(ENSSSCG00000009626)	8.97991	9.10819	0.128279	1.09299	0.60832	1	0.592956	1	0.128279
SORBS2	SORBS2	Sorbin and SH3 domain-containing protein 2 Sorbin [Source:UniProtKB/Swiss-Prot;Acc:P28220]	ENSSSCG00000015797									protein_coding(ENSSSCG00000015797)	6.93128	7.37276	0.441476	1.35799	0.114508	0.775379	0.111027	0.793739	0.441476
ODC1	ODC1	Sus scrofa ornithine decarboxylase (ODC), mRNA. [Source:RefSeq mRNA;Acc:NM_001122983]	ENSSSCG00000027121			kidney development // polyamine biosynthetic process // positive regulation of cell proliferation // response to virus	catalytic activity // ornithine decarboxylase activity	cytosol				protein_coding(ENSSSCG00000027121)	6.93162	6.2893	-0.642323	-1.56084	0.0851198	0.721372	0.0991727	0.769034	0.642323
IL18RAP	IL18RAP	interleukin 18 receptor accessory protein [Source:HGNC Symbol;Acc:5989]	ENSSSCG00000008157			signal transduction	protein binding					protein_coding(ENSSSCG00000008157)	1.42841	2.04611	0.617696	1.53442	0.297756	0.945321	0.336859	0.886571	0.617696
EOMES													0.1	0.316993	0.216993	1.16231	0.38583	0.970451	0.365617	0.909298	0.216993
LOC106507039													0	0	0	1	1	1	1	1	0
LOC106507032													0	0	0	1	1	1	1	1	0
LOC106507037													2.82133	2.82057	-0.000752674	-1.00052	0.998508	1	0.998584	1	0.000752674
MIR874													0	0	0	1	1	1	1	1	0
PDSS1	PDSS1	Uncharacterized protein [Source:UniProtKB/TrEMBL;Acc:F1RTW8]	ENSSSCG00000011061			isoprenoid biosynthetic process	transferase activity					protein_coding(ENSSSCG00000011061)	5.09411	5.05265	-0.0414591	-1.02915	0.894667	1	0.89629	1	0.0414591
C1H15orf65													2.82542	3.0328	0.207376	1.15459	0.67375	1	0.694686	1	0.207376
C1H15orf61													5.91463	6.11802	0.203386	1.1514	0.366788	0.970451	0.326507	0.881299	0.203386
C1H15orf62													0.1	0	-0.1	-1.07177	0.522574	1	0.330565	0.881299	0.1
FKBP14	FKBP14	Sus scrofa FK506 binding protein 14, 22 kDa (FKBP14), mRNA. [Source:RefSeq mRNA;Acc:NM_001244527]	ENSSSCG00000027449			protein folding	calcium ion binding					protein_coding(ENSSSCG00000027449)	1.46066	1.82505	0.364386	1.28733	0.539713	1	0.571687	1	0.364386
FKBP15	FKBP15	Peptidyl-prolyl cis-trans isomerase [Source:UniProtKB/TrEMBL;Acc:F1SN89]	ENSSSCG00000005477			protein folding // protein peptidyl-prolyl isomerization	isomerase activity // peptidyl-prolyl cis-trans isomerase activity					protein_coding(ENSSSCG00000005477)	6.51077	6.32	-0.19077	-1.14137	0.345885	0.963028	0.277589	0.881299	0.19077
UBE2J1	UBE2J1	ubiquitin-conjugating enzyme E2, J1	ENSSSCG00000004317	768104		ER-associated protein catabolic process // protein N-linked glycosylation via asparagine	acid-amino acid ligase activity			hsa-miR-103(pictar), hsa-miR-106b(pictar), hsa-miR-107(pictar), hsa-miR-15a(pictar), hsa-miR-15b(pictar), hsa-miR-16(pictar), hsa-miR-17-5p(pictar), hsa-miR-195(pictar), hsa-miR-20(pictar), hsa-miR-221(pictar), hsa-miR-222(pictar), hsa-miR-302a(pictar), hsa-miR-302b(pictar), hsa-miR-302c(pictar), hsa-miR-302d(pictar), hsa-miR-30a-3p(pictar), hsa-miR-30a-5p(pictar), hsa-miR-30b(pictar), hsa-miR-30…		protein_coding(ENSSSCG00000004317)	5.28833	5.12293	-0.165404	-1.12148	0.538857	1	0.530779	1	0.165404
FKBP10	FKBP10	FK506 binding protein 10, 65 kDa [Source:RefSeq peptide;Acc:NP_001230736]	ENSSSCG00000017422			protein folding // protein peptidyl-prolyl isomerization	isomerase activity // peptidyl-prolyl cis-trans isomerase activity // protein binding					protein_coding(ENSSSCG00000017422)	4.02383	4.28721	0.263383	1.20029	0.458909	1	0.47532	0.989549	0.263383
FKBP11	FKBP11	Peptidyl-prolyl cis-trans isomerase [Source:UniProtKB/TrEMBL;Acc:F1SPN1]	ENSSSCG00000000180			protein folding // protein peptidyl-prolyl isomerization	isomerase activity // peptidyl-prolyl cis-trans isomerase activity					protein_coding(ENSSSCG00000000180)	5.7935	5.94137	0.14787	1.10793	0.588496	1	0.582668	1	0.14787
FBXO10	FBXO10	F-box protein 10 [Source:HGNC Symbol;Acc:13589]	ENSSSCG00000022871							hsa-miR-223(pictar), hsa-miR-30e(pictar)		protein_coding(ENSSSCG00000022871)	4.86153	4.61209	-0.249435	-1.18874	0.446548	0.996825	0.457368	0.97646	0.249435
FBXO11	FBXO11	Uncharacterized protein [Source:UniProtKB/TrEMBL;Acc:I3LN00]	ENSSSCG00000029485			peptidyl-arginine N-methylation // protein modification process // protein ubiquitination // sensory perception of sound	protein binding // protein-arginine N-methyltransferase activity // ubiquitin-protein ligase activity // zinc ion binding	cytoplasm // nucleolus // nucleus		hsa-miR-129(pictar), hsa-miR-130a(pictar), hsa-miR-130b(pictar), hsa-miR-148a(pictar), hsa-miR-148b(pictar), hsa-miR-152(pictar), hsa-miR-155(pictar), hsa-miR-181b(pictar), hsa-miR-181c(pictar), hsa-miR-188(pictar), hsa-miR-192(pictar), hsa-miR-20(pictar), hsa-miR-21(pictar), hsa-miR-217(pictar), hsa-miR-23a(pictar), hsa-miR-23b(pictar), hsa-miR-26a(pictar), hsa-miR-26b(pictar), hsa-miR-301(picta…		protein_coding(ENSSSCG00000029485)	6.60343	6.42905	-0.174384	-1.12848	0.434514	0.98637	0.393398	0.928399	0.174384
LOC110261133													0.345943	0.1	-0.245943	-1.18587	0.487654	1	0.50332	1	0.245943
TACO1	TACO1	Uncharacterized protein [Source:UniProtKB/TrEMBL;Acc:F1RRW7]	ENSSSCG00000017293					mitochondrion				protein_coding(ENSSSCG00000017293)	2.7151	3.50269	0.787595	1.72619	0.126896	0.796505	0.155959	0.825461	0.787595
LOC110261130													0	0.1	0.1	1.07177	0.522574	1	0.330565	0.881299	0.1
LOC100156148													0	0	0	1	1	1	1	1	0
SFTA2	SFTA2	surfactant associated 2 [Source:HGNC Symbol;Acc:18386]	ENSSSCG00000028813									protein_coding(ENSSSCG00000028813)	0	0	0	1	1	1	1	1	0
CNGB1	CNGB1	Uncharacterized protein [Source:UniProtKB/TrEMBL;Acc:F1RF40]	ENSSSCG00000002811			photoreceptor cell maintenance // phototransduction // protein localization to organelle // sensory perception of smell	cyclic nucleotide-gated ion channel activity	membrane				protein_coding(ENSSSCG00000002811)	3.9775	4.2094	0.231902	1.17438	0.610336	1	0.632669	1	0.231902
KIAA2013	KIAA2013	Uncharacterized protein [Source:UniProtKB/TrEMBL;Acc:F1RF78]	ENSSSCG00000003432									protein_coding(ENSSSCG00000003432)	8.1515	8.53719	0.385697	1.30649	0.0606873	0.676705	0.032207	0.634664	0.385697
CNGB3	CNGB3	Uncharacterized protein [Source:UniProtKB/TrEMBL;Acc:F1RXD6]	ENSSSCG00000006134				intracellular cGMP activated cation channel activity // protein binding	photoreceptor outer segment				protein_coding(ENSSSCG00000006134)	1.52992	2.22863	0.698709	1.62305	0.234062	0.892788	0.272166	0.881299	0.698709
BCLAF1	BCLAF1	Sus scrofa BCL2-associated transcription factor 1 (BCLAF1), mRNA. [Source:RefSeq mRNA;Acc:NM_001190177]	ENSSSCG00000004163			induction of apoptosis // negative regulation of transcription, DNA-dependent // positive regulation of apoptosis // positive regulation of transcription initiation, DNA-dependent // regulation of DNA-dependent transcription in response to stress	DNA binding // protein binding	nucleolus // nucleus		hsa-miR-142-3p(pictar), hsa-miR-181b(pictar), hsa-miR-181c(pictar), hsa-miR-194(pictar), hsa-miR-339(pictar), hsa-miR-9(pictar)		protein_coding(ENSSSCG00000004163)	7.01219	6.37339	-0.638802	-1.55704	0.0125525	0.488456	0.00962763	0.524863	0.638802
LOC110260896													0.771425	0.316993	-0.454432	-1.37024	0.253585	0.909934	0.27801	0.881299	0.454432
PLA2G6	PLA2G6	Uncharacterized protein [Source:UniProtKB/TrEMBL;Acc:F1SKP4]	ENSSSCG00000000110			cardiolipin biosynthetic process // lipid metabolic process // metabolic process	hydrolase activity // protein binding	centrosome // cytoplasm				protein_coding(ENSSSCG00000000110)	6.18666	6.23272	0.0460586	1.03244	0.833473	1	0.816806	1	0.0460586
PLA2G7	PLA2G7	phospholipase A2, group VII (platelet-activating factor acetylhydrolase, plasma)		396593									5.81932	5.74567	-0.073651	-1.05238	0.812513	1	0.815068	1	0.073651
PLA2G5	PLA2G5	Uncharacterized protein [Source:UniProtKB/TrEMBL;Acc:I3LVR8]	ENSSSCG00000029115			lipid catabolic process // phospholipid metabolic process	calcium ion binding // phospholipase A2 activity	cell surface // extracellular region				protein_coding(ENSSSCG00000029115)	0	0.1	0.1	1.07177	0.522574	1	0.330565	0.881299	0.1
PLA2G3	PLA2G3	Uncharacterized protein [Source:UniProtKB/TrEMBL;Acc:F1RPC3]	ENSSSCG00000010023			cilium morphogenesis // lipid catabolic process // phospholipid metabolic process	calcium ion binding // phospholipase A2 activity	centriole // extracellular region		hsa-miR-198(pictar)		protein_coding(ENSSSCG00000010023)	1.21066	0.716993	-0.493664	-1.40802	0.331839	0.963028	0.366655	0.909498	0.493664
GDPGP1	GDPGP1	Uncharacterized protein [Source:UniProtKB/TrEMBL;Acc:F1SJX4]	ENSSSCG00000001859			glucose metabolic process	GDP-D-glucose phosphorylase activity					protein_coding(ENSSSCG00000001859)	1.78906	1.63867	-0.150393	-1.10987	0.770615	1	0.786394	1	0.150393
CCDC77	CCDC77	coiled-coil domain containing 77 [Source:HGNC Symbol;Acc:28203]	ENSSSCG00000000751					centrosome				protein_coding(ENSSSCG00000000751)	3.30333	3.23513	-0.0681971	-1.04841	0.810493	1	0.8095	1	0.0681971
CCDC73	CCDC73	Uncharacterized protein [Source:UniProtKB/TrEMBL;Acc:I3LIW8]	ENSSSCG00000026433									protein_coding(ENSSSCG00000026433)	6.49414	6.90359	0.409452	1.32818	0.0487504	0.645874	0.0252889	0.612084	0.409452
CCDC70	CCDC70	Uncharacterized protein [Source:UniProtKB/TrEMBL;Acc:F1RK32]	ENSSSCG00000009383					plasma membrane				protein_coding(ENSSSCG00000009383)	0	0	0	1	1	1	1	1	0
CCDC71	CCDC71	Uncharacterized protein [Source:UniProtKB/TrEMBL;Acc:F1SPT4]	ENSSSCG00000011378									protein_coding(ENSSSCG00000011378)	3.55524	3.56612	0.0108828	1.00757	0.977537	1	0.978585	1	0.0108828
DEGS2	DEGS2	Uncharacterized protein [Source:UniProtKB/TrEMBL;Acc:F1SAQ0]	ENSSSCG00000002512			ceramide biosynthetic process // lipid metabolic process // sphinganine metabolic process	sphingolipid delta-4 desaturase activity // sphingosine hydroxylase activity					protein_coding(ENSSSCG00000002512)	5.4355	5.72817	0.292669	1.2249	0.24274	0.899911	0.223132	0.881299	0.292669
CCDC78													0	0	0	1	1	1	1	1	0
GHITM	GHITM	Sus scrofa growth hormone inducible transmembrane protein (GHITM), transcript variant 1, mRNA. [Source:RefSeq mRNA;Acc:NM_001244382]	ENSSSCG00000010345				protein binding	integral to membrane // membrane // mitochondrion				protein_coding(ENSSSCG00000010345)	6.80643	6.26073	-0.545699	-1.45973	0.102727	0.757948	0.112299	0.796516	0.545699
FKBP1B	FKBP1B	Peptidyl-prolyl cis-trans isomerase [Source:UniProtKB/TrEMBL;Acc:F2Z5F0]	ENSSSCG00000008588			T cell proliferation // elevation of cytosolic calcium ion concentration // insulin secretion // negative regulation of heart rate // negative regulation of insulin secretion involved in cellular response to glucose stimulus // negative regulation of protein phosphatase type 2B activity // negative regulation of release of sequestered calcium ion into cytosol // negative regulation of ryanodine-s…	FK506 binding // calcium channel inhibitor activity // ion channel binding // isomerase activity // peptidyl-prolyl cis-trans isomerase activity // protein binding // receptor binding	calcium channel complex // cytoplasm // membrane // sarcoplasmic reticulum // sarcoplasmic reticulum membrane				protein_coding(ENSSSCG00000008588)	4.52608	4.64527	0.119184	1.08612	0.728712	1	0.736868	1	0.119184
FKBP1A													7.67647	7.4259	-0.250574	-1.18968	0.339341	0.963028	0.32612	0.881299	0.250574
MAP10													0	0	0	1	1	1	1	1	0
UNC50	UNC50	Uncharacterized protein [Source:UniProtKB/TrEMBL;Acc:I3LLY5]	ENSSSCG00000025010					Golgi apparatus				protein_coding(ENSSSCG00000025010)	5.78298	6.18244	0.399454	1.31901	0.23582	0.894196	0.249276	0.881299	0.399454
NKAIN4													0.490689	0.158496	-0.332193	-1.25893	0.292684	0.941633	0.30096	0.881299	0.332193
NKAIN3													4.36961	4.64996	0.280355	1.21449	0.418076	0.974355	0.433292	0.958464	0.280355
NKAIN2	NKAIN2	Uncharacterized protein [Source:UniProtKB/TrEMBL;Acc:I3LDX8]	ENSSSCG00000029277									protein_coding(ENSSSCG00000029277)	4.49293	4.72954	0.236611	1.17822	0.597114	1	0.619579	1	0.236611
NKAIN1	NKAIN1	Uncharacterized protein [Source:UniProtKB/TrEMBL;Acc:F1STL0]	ENSSSCG00000003593									protein_coding(ENSSSCG00000003593)	4.61572	4.62882	0.0130976	1.00912	0.967917	1	0.968641	1	0.0130976
MAP1A	MAP1A	microtubule-associated protein 1A [Source:HGNC Symbol;Acc:6835]	ENSSSCG00000004705			microtubule cytoskeleton organization // sensory perception of sound	microtubule binding // protein binding	cytosol // microtubule		hsa-miR-1(pictar), hsa-miR-181a(pictar), hsa-miR-181b(pictar), hsa-miR-181c(pictar), hsa-miR-182(pictar), hsa-miR-199a(pictar), hsa-miR-199b(pictar), hsa-miR-206(pictar), hsa-miR-218(pictar), hsa-miR-26a(pictar), hsa-miR-26b(pictar), hsa-miR-338(pictar), hsa-miR-34a(pictar), hsa-miR-34b(pictar), hsa-miR-34c(pictar), hsa-miR-9(pictar)		protein_coding(ENSSSCG00000004705)	1.18138	1.41536	0.233985	1.17608	0.650479	1	0.673688	1	0.233985
MAP1B	MAP1B	Uncharacterized protein [Source:UniProtKB/TrEMBL;Acc:F1SK12]	ENSSSCG00000016974			axon extension // axonogenesis // cellular process // dendrite development // establishment of monopolar cell polarity // microtubule bundle formation // microtubule cytoskeleton organization // mitochondrion transport along microtubule // negative regulation of intracellular transport // positive regulation of axon extension	microtubule binding // protein binding	cytosol // microtubule // plasma membrane		hsa-miR-124a(pictar), hsa-miR-143(pictar), hsa-miR-181a(pictar), hsa-miR-181b(pictar), hsa-miR-181c(pictar), hsa-miR-223(pictar), hsa-miR-26a(pictar), hsa-miR-26b(pictar), hsa-miR-302a(pictar), hsa-miR-302b(pictar), hsa-miR-302c(pictar), hsa-miR-302d(pictar), hsa-miR-9(pictar)		protein_coding(ENSSSCG00000016974)	6.25262	6.2731	0.0204864	1.0143	0.933912	1	0.930759	1	0.0204864
IGSF9B	IGSF9B	Uncharacterized protein [Source:UniProtKB/TrEMBL;Acc:F1S6C8]	ENSSSCG00000015255				protein binding					protein_coding(ENSSSCG00000015255)	2.06764	1.78785	-0.279789	-1.21402	0.66934	1	0.694899	1	0.279789
UNC5B	UNC5B	Unc-5 homolog B (C. elegans)	ENSSSCG00000010276	733600		anterior/posterior axon guidance // signal transduction	protein binding					protein_coding(ENSSSCG00000010276)	2.77323	2.89743	0.124196	1.0899	0.797465	1	0.810674	1	0.124196
UNC5C	UNC5C	Uncharacterized protein [Source:UniProtKB/TrEMBL;Acc:I3LTR0]	ENSSSCG00000028240			brain development // netrin-activated signaling pathway // positive regulation of apoptosis // regulation of cell migration	netrin receptor activity	plasma membrane		hsa-miR-125a(pictar), hsa-miR-125b(pictar), hsa-miR-188(pictar), hsa-miR-30a-5p(pictar), hsa-miR-30d(pictar), hsa-miR-30e(pictar), hsa-miR-324-5p(pictar), hsa-miR-339(pictar)		protein_coding(ENSSSCG00000028240)	3.20402	3.95138	0.747359	1.67872	0.0501387	0.645953	0.0613776	0.710484	0.747359
VGF	VGF	VGF nerve growth factor inducible [Source:HGNC Symbol;Acc:12684]	ENSSSCG00000022576			generation of precursor metabolites and energy // glucose homeostasis // insulin secretion // ovarian follicle development // response to cAMP // response to cold // response to dietary excess // response to insulin stimulus // sexual reproduction	neuropeptide hormone activity	cytoplasmic vesicle // extracellular space		hsa-miR-27a(pictar), hsa-miR-27b(pictar)		protein_coding(ENSSSCG00000022576)	0	0	0	1	1	1	1	1	0
UNC5A	UNC5A	Uncharacterized protein [Source:UniProtKB/TrEMBL;Acc:F1S3B6]	ENSSSCG00000014049			anterior/posterior axon guidance // signal transduction	protein binding					protein_coding(ENSSSCG00000014049)	2.68208	3.24278	0.560699	1.47498	0.268007	0.919331	0.302645	0.881299	0.560699
UNC5D	UNC5D	Uncharacterized protein [Source:UniProtKB/TrEMBL;Acc:F1RX80]	ENSSSCG00000015830			signal transduction	protein binding	cell surface		hsa-miR-128a(pictar), hsa-miR-128b(pictar), hsa-miR-138(pictar), hsa-miR-182(pictar), hsa-miR-27a(pictar), hsa-miR-27b(pictar), hsa-miR-30e(pictar), hsa-miR-328(pictar), hsa-miR-96(pictar)		protein_coding(ENSSSCG00000015830)	2.4113	2.9392	0.527898	1.44183	0.422545	0.97689	0.461451	0.979212	0.527898
MAP1S	MAP1S	Sus scrofa microtubule-associated protein 1S (MAP1S), mRNA. [Source:RefSeq mRNA;Acc:NM_001243185]	ENSSSCG00000013884			apoptosis // brain development // microtubule bundle formation // microtubule cytoskeleton organization // nervous system development // neuron projection morphogenesis	DNA binding // actin filament binding // beta-tubulin binding // identical protein binding // microtubule binding // protein binding // tubulin binding	cell projection // cytosol // dendrite // microtubule // neuronal cell body // nucleus // perinuclear region of cytoplasm // synapse				protein_coding(ENSSSCG00000013884)	3.81974	3.7181	-0.101644	-1.073	0.850183	1	0.860997	1	0.101644
CCP110													4.37301	4.44069	0.0676788	1.04803	0.809696	1	0.808144	1	0.0676788
IQANK1													4.63443	4.56388	-0.070552	-1.05012	0.882563	1	0.890219	1	0.070552
RPL18A	RPL18A	Uncharacterized protein [Source:UniProtKB/TrEMBL;Acc:F1S935]	ENSSSCG00000013889			translation	structural constituent of ribosome	cytosolic large ribosomal subunit // ribosome				protein_coding(ENSSSCG00000013889)	10.391	10.6407	0.249735	1.18899	0.220527	0.878288	0.160003	0.825461	0.249735
CEND1	CEND1	Sus scrofa cell cycle exit and neuronal differentiation 1 (CEND1), mRNA. [Source:RefSeq mRNA;Acc:NM_213866]	ENSSSCG00000012845			adult walking behavior // cerebellar Purkinje cell differentiation // cerebellar granular layer maturation // negative regulation of cerebellar granule cell precursor proliferation // radial glia guided migration of cerebellar granule cell		endomembrane system // integral to membrane // membrane // plasma membrane		hsa-miR-32(pictar)		protein_coding(ENSSSCG00000012845)	0.458496	0.332193	-0.126303	-1.09149	0.710181	1	0.718378	1	0.126303
PSP-II	PSP-II	porcine seminal protein II	ENSSSCG00000002979	396817		single fertilization		extracellular region				protein_coding(ENSSSCG00000002979)	0	0	0	1	1	1	1	1	0
BORCS7													2.5517	2.54509	-0.00661771	-1.0046	0.988778	1	0.989502	1	0.00661771
BORCS6													1.35395	1.25687	-0.0970854	-1.06961	0.852346	1	0.862753	1	0.0970854
BORCS5													7.01432	6.93449	-0.079831	-1.05689	0.676145	1	0.616524	1	0.079831
MFSD11	MFSD11	Uncharacterized protein [Source:UniProtKB/TrEMBL;Acc:I3L5U8]	ENSSSCG00000029343									protein_coding(ENSSSCG00000029343)	6.67254	6.25997	-0.412573	-1.33106	0.0873583	0.721372	0.0707124	0.722603	0.412573
BORCS8													6.56054	6.88822	0.327676	1.25499	0.132526	0.805025	0.0963848	0.766562	0.327676
SDR42E2	SDR42E2	Uncharacterized protein [Source:UniProtKB/TrEMBL;Acc:F1RPD6]	ENSSSCG00000007842			biosynthetic process // cellular metabolic process // extracellular polysaccharide biosynthetic process // metabolic process // oxidation-reduction process // steroid biosynthetic process	3-beta-hydroxy-delta5-steroid dehydrogenase activity // catalytic activity // coenzyme binding // dTDP-4-dehydrorhamnose reductase activity // nucleotide binding // oxidoreductase activity // oxidoreductase activity, acting on the CH-OH group of donors, NAD or NADP as acceptor					protein_coding(ENSSSCG00000007842)	1.57549	1.98842	0.412928	1.33139	0.526672	1	0.560871	1	0.412928
SDR42E1	SDR42E1	Uncharacterized protein [Source:UniProtKB/TrEMBL;Acc:I3L900]	ENSSSCG00000021450			biosynthetic process // cellular metabolic process // extracellular polysaccharide biosynthetic process // oxidation-reduction process // steroid biosynthetic process	3-beta-hydroxy-delta5-steroid dehydrogenase activity // catalytic activity // coenzyme binding // dTDP-4-dehydrorhamnose reductase activity // nucleotide binding // oxidoreductase activity // oxidoreductase activity, acting on the CH-OH group of donors, NAD or NADP as acceptor					protein_coding(ENSSSCG00000021450)	0.316993	0.988417	0.671425	1.59264	0.145233	0.821266	0.172305	0.834893	0.671425
ALOX12B	ALOX12B	Uncharacterized protein [Source:UniProtKB/TrEMBL;Acc:F1SSY8]	ENSSSCG00000017980			leukotriene metabolic process // oxidation-reduction process	arachidonate 12-lipoxygenase activity // catalytic activity // iron ion binding // lipoxygenase activity // metal ion binding // oxidoreductase activity // oxidoreductase activity, acting on single donors with incorporation of molecular oxygen, incorporation of two atoms of oxygen // protein binding					protein_coding(ENSSSCG00000017980)	4.23026	3.88711	-0.343152	-1.26853	0.529115	1	0.559888	1	0.343152
EPB41L1	EPB41L1	erythrocyte membrane protein band 4.1-like 1	ENSSSCG00000007314	100156952		cortical actin cytoskeleton organization	actin binding // cytoskeletal protein binding // protein binding // structural molecule activity	cytoplasm // cytoskeleton // extrinsic to membrane		hsa-miR-101(pictar), hsa-miR-128a(pictar), hsa-miR-128b(pictar), hsa-miR-149(pictar), hsa-miR-18(pictar), hsa-miR-199a(pictar), hsa-miR-199b(pictar), hsa-miR-218(pictar), hsa-miR-27a(pictar), hsa-miR-27b(pictar)		protein_coding(ENSSSCG00000007314)	4.51503	4.31523	-0.199802	-1.14854	0.671348	1	0.691454	1	0.199802
PPCDC	PPCDC	Sus scrofa phosphopantothenoylcysteine decarboxylase (PPCDC), mRNA. [Source:RefSeq mRNA;Acc:NM_001243368]	ENSSSCG00000027478			metabolic process	catalytic activity					protein_coding(ENSSSCG00000027478)	4.55493	5.22741	0.672476	1.59381	0.0543227	0.660309	0.0629095	0.714163	0.672476
EPB41L3	EPB41L3	Uncharacterized protein [Source:UniProtKB/TrEMBL;Acc:F1SM86]	ENSSSCG00000003687			cortical actin cytoskeleton organization // myelin maintenance // neuron projection morphogenesis // paranodal junction assembly // protein localization in plasma membrane // protein localization to juxtaparanode region of axon // protein localization to paranode region of axon // regulation of cell shape	cytoskeletal protein binding // protein binding	axolemma // cell-cell junction // cytoplasm // cytoskeleton // extrinsic to membrane // juxtaparanode region of axon // paranode region of axon		hsa-miR-124a(pictar), hsa-miR-223(pictar), hsa-miR-26a(pictar), hsa-miR-26b(pictar), hsa-miR-96(pictar)		protein_coding(ENSSSCG00000003687)	3.82025	4.05681	0.236561	1.17818	0.450589	1	0.457747	0.976653	0.236561
EPB41L2	EPB41L2	erythrocyte membrane protein band 4.1-like 2 [Source:HGNC Symbol;Acc:3379]	ENSSSCG00000030092|ENSSSCG00000004199			cortical actin cytoskeleton organization	PH domain binding // actin binding // cytoskeletal protein binding // spectrin binding // structural molecule activity	cell junction // cytoplasm // cytoskeleton // extrinsic to membrane // nucleus // plasma membrane // signalosome		hsa-miR-140(pictar)		protein_coding(ENSSSCG00000030092)	7.20588	7.22884	0.0229558	1.01604	0.910296	1	0.897185	1	0.0229558
EPB41L5													5.82554	5.26491	-0.560634	-1.47492	0.0841374	0.721372	0.0911298	0.757669	0.560634
LOC100515533													0.885175	1.18727	0.302093	1.23293	0.556535	1	0.584624	1	0.302093
ACSS3	ACSS3	Uncharacterized protein [Source:UniProtKB/TrEMBL;Acc:F1RYM4]	ENSSSCG00000000939			metabolic process	catalytic activity	mitochondrion				protein_coding(ENSSSCG00000000939)	4.83329	5.27498	0.441689	1.35819	0.203095	0.869564	0.218235	0.881299	0.441689
ACSS2	ACSS2	Sus scrofa acyl-CoA synthetase short-chain family member 2 (ACSS2), mRNA. [Source:RefSeq mRNA;Acc:NM_001143695]	ENSSSCG00000007286			acetyl-CoA biosynthetic process // lipid biosynthetic process // metabolic process	acetate-CoA ligase activity // catalytic activity	cytoplasm // intracellular membrane-bounded organelle // nucleus				protein_coding(ENSSSCG00000007286)	7.99038	7.75783	-0.232553	-1.17491	0.299251	0.94602	0.257793	0.881299	0.232553
ACSS1	ACSS1	Uncharacterized protein [Source:UniProtKB/TrEMBL;Acc:F1SAS2]	ENSSSCG00000007133			acetyl-CoA biosynthetic process // acetyl-CoA biosynthetic process from acetate // metabolic process	AMP binding // acetate-CoA ligase activity // catalytic activity // protein binding	mitochondrial matrix // mitochondrion				protein_coding(ENSSSCG00000007133)	4.87883	4.51325	-0.365577	-1.2884	0.354866	0.965004	0.378966	0.917432	0.365577
KIDINS220	KIDINS220	Uncharacterized protein [Source:UniProtKB/TrEMBL;Acc:F1S9L5]	ENSSSCG00000008644									protein_coding(ENSSSCG00000008644)	7.28419	7.08496	-0.199227	-1.14808	0.439901	0.990801	0.424986	0.952822	0.199227
C9H1orf74													5.28277	5.46342	0.180653	1.1334	0.501611	1	0.492966	1	0.180653
PUDP													2.06841	1.73056	-0.337851	-1.26387	0.54152	1	0.572013	1	0.337851
PCOLCE2	PCOLCE2	Uncharacterized protein [Source:UniProtKB/TrEMBL;Acc:F1SKE7]	ENSSSCG00000011683			positive regulation of peptidase activity	collagen binding // heparin binding // peptidase activator activity // protein binding	extracellular region				protein_coding(ENSSSCG00000011683)	4.27105	4.66104	0.389996	1.31039	0.302194	0.94951	0.323975	0.881299	0.389996
DFNA5	DFNA5	Uncharacterized protein [Source:UniProtKB/TrEMBL;Acc:F1ST94]	ENSSSCG00000016716			apoptosis // induction of apoptosis // inner ear receptor cell differentiation // negative regulation of cell proliferation		cytoplasm				protein_coding(ENSSSCG00000016716)	4.19558	4.59208	0.396494	1.31631	0.381976	0.970451	0.41207	0.943304	0.396494
MAGEH1	MAGEH1	melanoma antigen family H, 1 [Source:HGNC Symbol;Acc:24092]	ENSSSCG00000012350									protein_coding(ENSSSCG00000012350)	0	0	0	1	1	1	1	1	0
WNT3	WNT3	Protein Wnt [Source:UniProtKB/TrEMBL;Acc:F1RRR3]	ENSSSCG00000017317			Spemann organizer formation at the anterior end of the primitive streak // Wnt receptor signaling pathway // anatomical structure formation involved in morphogenesis // anterior/posterior axis specification // anterior/posterior pattern formation // axon guidance // canonical Wnt receptor signaling pathway // canonical Wnt receptor signaling pathway involved in mesenchymal stem cell differentiati…	frizzled binding // protein binding // protein domain specific binding // receptor binding	extracellular matrix // extracellular region // proteinaceous extracellular matrix		hsa-miR-19a(pictar), hsa-miR-19b(pictar)		protein_coding(ENSSSCG00000017317)	2.2961	2.20749	-0.0886065	-1.06334	0.826681	1	0.835488	1	0.0886065
WNT2	WNT2	Protein Wnt [Source:UniProtKB/TrEMBL;Acc:F1SJD8]	ENSSSCG00000016628			Wnt receptor signaling pathway // atrial cardiac muscle tissue morphogenesis // canonical Wnt receptor signaling pathway // cardiac epithelial to mesenchymal transition // cell-cell signaling // cellular response to transforming growth factor beta stimulus // labyrinthine layer blood vessel development // lung induction // mammary gland epithelium development // multicellular organismal developme…	cytokine activity // frizzled binding // receptor binding	cytoplasm // extracellular matrix // extracellular region // plasma membrane // proteinaceous extracellular matrix				protein_coding(ENSSSCG00000016628)	2.70903	1.69171	-1.01732	-2.02416	0.0953939	0.741312	0.124492	0.820193	1.01732
WNT1	WNT1	Protein Wnt [Source:UniProtKB/TrEMBL;Acc:F1SJ15]	ENSSSCG00000000183			Spemann organizer formation // T cell differentiation in thymus // Wnt receptor signaling pathway // branching involved in ureteric bud morphogenesis // canonical Wnt receptor signaling pathway // canonical Wnt receptor signaling pathway involved in negative regulation of apoptosis // cell-cell signaling // central nervous system morphogenesis // cerebellum formation // diencephalon development /…	cytokine activity // protein binding // protein domain specific binding // receptor binding // transcription regulatory region DNA binding	cell surface // cytoplasm // extracellular region // proteinaceous extracellular matrix		hsa-let-7a(pictar), hsa-let-7b(pictar), hsa-let-7c(pictar), hsa-let-7d(pictar), hsa-let-7e(pictar), hsa-let-7f(pictar), hsa-let-7g(pictar), hsa-let-7i(pictar), hsa-miR-130a(pictar), hsa-miR-130b(pictar), hsa-miR-140(pictar), hsa-miR-148a(pictar), hsa-miR-148b(pictar), hsa-miR-152(pictar), hsa-miR-221(pictar), hsa-miR-222(pictar), hsa-miR-301(pictar), hsa-miR-34a(pictar), hsa-miR-34b(pictar), hsa-…		protein_coding(ENSSSCG00000000183)	0	0	0	1	1	1	1	1	0
LRRN4	LRRN4	Uncharacterized protein [Source:UniProtKB/TrEMBL;Acc:F1SBL9]	ENSSSCG00000007049			long-term memory // visual learning	protein binding	integral to plasma membrane				protein_coding(ENSSSCG00000007049)	4.89004	4.61487	-0.275172	-1.21014	0.453524	1	0.471983	0.986757	0.275172
AGXT	AGXT	Uncharacterized protein [Source:UniProtKB/TrEMBL;Acc:F1SHW5]	ENSSSCG00000016402			L-alanine catabolic process // L-cysteine catabolic process // glycine biosynthetic process, by transamination of glyoxylate // glyoxylate catabolic process // glyoxylate metabolic process // metabolic process // oxalic acid secretion // protein targeting to peroxisome	alanine-glyoxylate transaminase activity // amino acid binding // catalytic activity // protein binding // protein homodimerization activity // pyridoxal phosphate binding // receptor binding // transaminase activity	peroxisomal matrix // peroxisome				protein_coding(ENSSSCG00000016402)	2.33696	2.13057	-0.206391	-1.1538	0.735481	1	0.755663	1	0.206391
LRRN2	LRRN2	Uncharacterized protein [Source:UniProtKB/TrEMBL;Acc:F1S362]	ENSSSCG00000015285				protein binding					protein_coding(ENSSSCG00000015285)	1.29248	0.807682	-0.4848	-1.39939	0.329168	0.963028	0.363246	0.90897	0.4848
LRRN1	LRRN1	Uncharacterized protein [Source:UniProtKB/TrEMBL;Acc:I3L8F0]	ENSSSCG00000023806				protein binding			hsa-miR-101(pictar), hsa-miR-135a(pictar), hsa-miR-135b(pictar), hsa-miR-144(pictar), hsa-miR-181a(pictar), hsa-miR-181b(pictar), hsa-miR-181c(pictar), hsa-miR-199a*(pictar), hsa-miR-218(pictar)		protein_coding(ENSSSCG00000023806)	2.1265	3.1452	1.0187	2.02609	0.0495445	0.645953	0.0680188	0.719205	1.0187
WNT4	WNT4	Sus scrofa wingless-type MMTV integration site family, member 4 (WNT4), mRNA. [Source:RefSeq mRNA;Acc:NM_001170828]	ENSSSCG00000003521			Wnt receptor signaling pathway // multicellular organismal development	receptor binding	extracellular region // proteinaceous extracellular matrix		hsa-miR-204(pictar), hsa-miR-211(pictar), hsa-miR-9(pictar)		protein_coding(ENSSSCG00000003521)	6.30117	6.30656	0.00538581	1.00374	0.983358	1	0.982815	1	0.00538581
LOC106510601													0	0	0	1	1	1	1	1	0
LOC106510602													0.1	0.633985	0.533985	1.44792	0.0695901	0.693291	0.07025	0.721765	0.533985
LOC110255247													3.73555	3.55157	-0.183976	-1.13601	0.429082	0.982867	0.396525	0.930543	0.183976
RNF170	RNF170	Uncharacterized protein [Source:UniProtKB/TrEMBL;Acc:I3L6S6]	ENSSSCG00000022297									protein_coding(ENSSSCG00000022297)	5.86316	5.95527	0.0921002	1.06592	0.694513	1	0.674699	1	0.0921002
LOC110259505													0	0.158496	0.158496	1.11612	0.412694	0.970451	0.330565	0.881299	0.158496
LOC110259504													2.91506	3.5807	0.665644	1.58628	0.176898	0.843362	0.208056	0.869694	0.665644
LOC110259507													0.1	0.258496	0.158496	1.11612	0.483636	1	0.447192	0.966764	0.158496
ZBTB7A	ZBTB7A	Uncharacterized protein [Source:UniProtKB/TrEMBL;Acc:I3L8X2]	ENSSSCG00000029236			negative regulation of transcription from RNA polymerase II promoter // negative regulation of transcription, DNA-dependent	DNA binding // histone acetyltransferase binding // metal ion binding // nucleic acid binding // protein binding // zinc ion binding	intracellular // nucleus				protein_coding(ENSSSCG00000029236)	5.20536	5.1715	-0.0338552	-1.02374	0.873195	1	0.858083	1	0.0338552
LOC110259500													4.75985	4.79905	0.0391961	1.02754	0.877144	1	0.872438	1	0.0391961
ZBTB7C	ZBTB7C	Uncharacterized protein [Source:UniProtKB/TrEMBL;Acc:I3LR04]	ENSSSCG00000028076				metal ion binding // nucleic acid binding // protein binding // zinc ion binding	intracellular // nucleus				protein_coding(ENSSSCG00000028076)	4.50273	5.15499	0.652259	1.57163	0.0329314	0.586499	0.0347833	0.634664	0.652259
ZBTB7B	ZBTB7B	zinc finger and BTB domain containing 7B [Source:HGNC Symbol;Acc:18668]	ENSSSCG00000028606				protein binding	nucleus				protein_coding(ENSSSCG00000028606)	4.54888	3.90919	-0.639688	-1.55799	0.0707969	0.696155	0.0813607	0.735776	0.639688
LOC110259509													4.05235	4.37905	0.326694	1.25414	0.404172	0.970451	0.427152	0.954737	0.326694
LOC106505780													0	0	0	1	1	1	1	1	0
PCNP	PCNP	Uncharacterized protein [Source:UniProtKB/TrEMBL;Acc:F1SL16]	ENSSSCG00000011955			proteasomal ubiquitin-dependent protein catabolic process // protein ubiquitination	protein binding	nucleus		hsa-miR-181a(pictar), hsa-miR-181b(pictar), hsa-miR-181c(pictar), hsa-miR-200c(pictar), hsa-miR-218(pictar), hsa-miR-9(pictar)		protein_coding(ENSSSCG00000011955)	7.91587	7.6206	-0.295275	-1.22712	0.116527	0.780331	0.0565612	0.700973	0.295275
LOC106505786													0	0	0	1	1	1	1	1	0
PACRG													3.49029	3.06688	-0.423411	-1.34109	0.341512	0.963028	0.371402	0.912574	0.423411
LOC110257453													8.50491	8.36583	-0.139078	-1.1012	0.639508	1	0.641065	1	0.139078
DNPH1													2.29865	2.02993	-0.268717	-1.20474	0.663057	1	0.688315	1	0.268717
LOC110257452													4.91899	4.87468	-0.0443023	-1.03118	0.92603	1	0.930866	1	0.0443023
ILF3	ILF3	Uncharacterized protein [Source:UniProtKB/TrEMBL;Acc:F1S585]	ENSSSCG00000013638				double-stranded RNA binding	mitochondrion // nucleus		hsa-miR-129(pictar), hsa-miR-199a(pictar), hsa-miR-199b(pictar), hsa-miR-19a(pictar), hsa-miR-19b(pictar)		protein_coding(ENSSSCG00000013638)	6.27437	5.95742	-0.316947	-1.24569	0.269364	0.920543	0.26782	0.881299	0.316947
ILF2	ILF2	Uncharacterized protein [Source:UniProtKB/TrEMBL;Acc:I3LAC0]	ENSSSCG00000028553			immune response // positive regulation of transcription, DNA-dependent // transcription, DNA-dependent	ATP binding // DNA binding // RNA binding // double-stranded RNA binding // protein binding // transferase activity	nucleolus // nucleus // ribonucleoprotein complex				protein_coding(ENSSSCG00000028553)	7.64467	7.19134	-0.453333	-1.3692	0.057985	0.670671	0.0442413	0.662136	0.453333
BHLHE22	BHLHE22	Uncharacterized protein [Source:UniProtKB/TrEMBL;Acc:F1RTA8]	ENSSSCG00000006222			anterior commissure morphogenesis // central nervous system projection neuron axonogenesis // corpus callosum morphogenesis // corticospinal tract morphogenesis // negative regulation of transcription, DNA-dependent // neuron differentiation // regulation of transcription from RNA polymerase II promoter // retina morphogenesis in camera-type eye // retinal bipolar neuron differentiation // transc…	chromatin binding // protein binding // protein dimerization activity // protein homodimerization activity // sequence-specific DNA binding RNA polymerase II transcription factor activity	nucleus				protein_coding(ENSSSCG00000006222)	0	0	0	1	1	1	1	1	0
BHLHE23													0.158496	0	-0.158496	-1.11612	0.412694	0.970451	0.330565	0.881299	0.158496
LOC106505966													0	0	0	1	1	1	1	1	0
BOK	BOK	Uncharacterized protein [Source:UniProtKB/TrEMBL;Acc:F1SIN7]	ENSSSCG00000016373			activation of caspase activity // apoptosis // cell proliferation // induction of apoptosis // regulation of apoptosis // signal transduction by p53 class mediator resulting in induction of apoptosis	protein binding	cytoplasm // mitochondrial membrane // mitochondrion // nucleus				protein_coding(ENSSSCG00000016373)	4.29483	4.28437	-0.0104522	-1.00727	0.979305	1	0.980363	1	0.0104522
LOC106505960													0.158496	0	-0.158496	-1.11612	0.412694	0.970451	0.330565	0.881299	0.158496
LOC106505961													0	0	0	1	1	1	1	1	0
BOC	BOC	Uncharacterized protein [Source:UniProtKB/TrEMBL;Acc:I3LSV8]	ENSSSCG00000025826				protein binding			hsa-miR-155(pictar), hsa-miR-7(pictar)		protein_coding(ENSSSCG00000025826)	3.69123	4.20156	0.510329	1.42437	0.0864546	0.721372	0.088024	0.748219	0.510329
LOC106505968													6.86292	7.04418	0.181265	1.13388	0.412458	0.970451	0.368731	0.911161	0.181265
DENND2A	DENND2A	Uncharacterized protein [Source:UniProtKB/TrEMBL;Acc:F1SRP8]	ENSSSCG00000016497			retrograde transport, endosome to Golgi	Rab guanyl-nucleotide exchange factor activity	actin cytoskeleton				protein_coding(ENSSSCG00000016497)	5.32243	5.22235	-0.100078	-1.07183	0.699503	1	0.690586	1	0.100078
DENND2D	DENND2D	Uncharacterized protein [Source:UniProtKB/TrEMBL;Acc:F1S631]	ENSSSCG00000006797				Rab guanyl-nucleotide exchange factor activity					protein_coding(ENSSSCG00000006797)	1.66017	1.44285	-0.217319	-1.16257	0.713919	1	0.735264	1	0.217319
PPT1													2.12288	2.76561	0.642731	1.56128	0.204785	0.869564	0.238029	0.881299	0.642731
RABAC1	RABAC1	Sus scrofa Rab acceptor 1 (prenylated) (RABAC1), mRNA. [Source:RefSeq mRNA;Acc:NM_001031795]	ENSSSCG00000003046				identical protein binding // protein binding	Golgi apparatus // integral to membrane				protein_coding(ENSSSCG00000003046)	10.0684	10.2759	0.207456	1.15465	0.303894	0.951696	0.235404	0.881299	0.207456
INPP4B	INPP4B	Uncharacterized protein [Source:UniProtKB/TrEMBL;Acc:F1RRG5]	ENSSSCG00000009050			cellular calcium ion homeostasis // negative regulation of osteoclast differentiation // regulation of bone remodeling // regulation of nucleocytoplasmic transport // regulation of protein kinase B signaling cascade	lipid binding // phosphatidylinositol bisphosphate phosphatase activity // phosphatidylinositol trisphosphate phosphatase activity	Golgi apparatus // cytoplasm				protein_coding(ENSSSCG00000009050)	8.56766	8.45553	-0.112136	-1.08083	0.654001	1	0.640067	1	0.112136
INPP4A	INPP4A	Sus scrofa inositol polyphosphate-4-phosphatase, type I, 107kDa (INPP4A), mRNA. [Source:RefSeq mRNA;Acc:NM_001143930]	ENSSSCG00000008190				protein binding			hsa-miR-205(pictar)		protein_coding(ENSSSCG00000008190)	4.50905	3.98783	-0.521217	-1.43517	0.14473	0.820242	0.160095	0.825461	0.521217
DEFB125													0	0.1	0.1	1.07177	0.522574	1	0.330565	0.881299	0.1
LOC102160749													0.158496	0.512928	0.354432	1.27848	0.340891	0.963028	0.361618	0.90727	0.354432
LOC102160748													0	0.1	0.1	1.07177	0.522574	1	0.330565	0.881299	0.1
LOC100624358													0	0	0	1	1	1	1	1	0
LOC100625080													0	0	0	1	1	1	1	1	0
LOC102167213													0	0	0	1	1	1	1	1	0
LOC100626264													0.158496	0.258496	0.1	1.07177	0.742838	1	0.745362	1	0.1
LOC102167218													0.539232	0.549185	0.00995357	1.00692	0.980348	1	0.981359	1	0.00995357
TRNP1	TRNP1	Sus scrofa TMF1-regulated nuclear protein 1 (TRNP1), mRNA. [Source:RefSeq mRNA;Acc:NM_001243828]	ENSSSCG00000027325									protein_coding(ENSSSCG00000027325)	7.15369	7.05976	-0.0939346	-1.06728	0.835584	1	0.845584	1	0.0939346
LOC100624681													0.1	0	-0.1	-1.07177	0.522574	1	0.330565	0.881299	0.1
LOC100624683													0	0	0	1	1	1	1	1	0
LOC106509649													0.1	0	-0.1	-1.07177	0.522574	1	0.330565	0.881299	0.1
LOC106509643													1.48842	2.31416	0.825739	1.77244	0.12804	0.796694	0.158464	0.825461	0.825739
LOC106509641													0.775489	0.316993	-0.458496	-1.37411	0.182876	0.850273	0.197022	0.858922	0.458496
LOC106509647													2.17244	2.28961	0.117172	1.08461	0.807556	1	0.820054	1	0.117172
LOC106509644													0.280735	0.390689	0.109954	1.07919	0.769783	1	0.779491	1	0.109954
LOC100626199													4.27931	2.09546	-2.18386	-4.54366	8.81741e-06	0.112237	3.23403e-05	0.197879	2.18386
LOC100626191													0	0	0	1	1	1	1	1	0
LOC100626190													0	0	0	1	1	1	1	1	0
LOC106505345													2.8366	2.91062	0.0740241	1.05265	0.817453	1	0.821023	1	0.0740241
PPP1R27													10.3607	10.2553	-0.105369	-1.07577	0.677638	1	0.665898	1	0.105369
PPP1R21	PPP1R21	Uncharacterized protein [Source:UniProtKB/TrEMBL;Acc:F1SQI5]	ENSSSCG00000008423			oxidation-reduction process	oxidoreductase activity // phosphatase binding // transition metal ion binding					protein_coding(ENSSSCG00000008423)	3.61295	3.93532	0.32237	1.25038	0.363382	0.970451	0.380813	0.91922	0.32237
LOC100622682													0	0.158496	0.158496	1.11612	0.412694	0.970451	0.330565	0.881299	0.158496
NGLY1	NGLY1	Uncharacterized protein [Source:UniProtKB/TrEMBL;Acc:F1RS44]	ENSSSCG00000011214			glycoprotein catabolic process // nucleotide-excision repair	damaged DNA binding // protein binding	cytoplasm // nucleus				protein_coding(ENSSSCG00000011214)	5.96517	5.61578	-0.349388	-1.27402	0.197188	0.867243	0.189153	0.850846	0.349388
LOC100515090													0.971425	1.0744	0.102975	1.07399	0.855747	1	0.866541	1	0.102975
LMX1A	LMX1A	Uncharacterized protein [Source:UniProtKB/TrEMBL;Acc:F1S229]	ENSSSCG00000006329			axon guidance // central nervous system development // central nervous system neuron differentiation // cerebellum development // dentate gyrus development // dopaminergic neuron differentiation // hippocampus development // midbrain development // negative regulation of neuron differentiation // neuron differentiation // regulation of cell growth // regulation of gene expression // regulation of…	DNA binding // metal ion binding // sequence-specific DNA binding // sequence-specific DNA binding transcription factor activity // zinc ion binding	nucleus		hsa-miR-324-5p(pictar), hsa-miR-9(pictar)		protein_coding(ENSSSCG00000006329)	1.84691	2.3044	0.457491	1.37315	0.395113	0.970451	0.430484	0.956263	0.457491
ZCCHC24	ZCCHC24	zinc finger, CCHC domain containing 24 [Source:HGNC Symbol;Acc:26911]	ENSSSCG00000026946				nucleic acid binding // zinc ion binding					protein_coding(ENSSSCG00000026946)	7.55	8.12544	0.575436	1.49013	0.133396	0.806268	0.152042	0.825461	0.575436
LMX1B	LMX1B	Uncharacterized protein [Source:UniProtKB/TrEMBL;Acc:F1RS26]	ENSSSCG00000005606			camera-type eye development // cell death // cell proliferation // central nervous system neuron development // cerebellum morphogenesis // collagen fibril organization // dopaminergic neuron differentiation // dorsal/ventral pattern formation // limb morphogenesis // midbrain development // neuron differentiation // neuron migration // organ growth // positive regulation of transcription from RN…	DNA binding // metal ion binding // protein binding // sequence-specific DNA binding // sequence-specific DNA binding transcription factor activity // zinc ion binding	nucleus				protein_coding(ENSSSCG00000005606)	0.671425	0.549185	-0.122239	-1.08842	0.778876	1	0.791487	1	0.122239
ABCE1	ABCE1	Uncharacterized protein [Source:UniProtKB/TrEMBL;Acc:F1RS49]	ENSSSCG00000009043			ATP catabolic process	ATP binding // ATPase activity // electron carrier activity // iron-sulfur cluster binding // nucleoside-triphosphatase activity // nucleotide binding	cytoplasm // mitochondrion		hsa-miR-135a(pictar), hsa-miR-135b(pictar), hsa-miR-193(pictar), hsa-miR-203(pictar), hsa-miR-29b(pictar), hsa-miR-29c(pictar)		protein_coding(ENSSSCG00000009043)	6.08608	5.9239	-0.162181	-1.11898	0.476522	1	0.441185	0.964882	0.162181
KCP	KCP	Uncharacterized protein [Source:UniProtKB/TrEMBL;Acc:F1SMN7]	ENSSSCG00000016574			positive regulation of BMP signaling pathway	protein binding	extracellular space				protein_coding(ENSSSCG00000016574)	5.58727	5.41218	-0.17509	-1.12904	0.501309	1	0.48859	0.998596	0.17509
RHBG	RHBG	Rh family, B glycoprotein		397056		ammonium transmembrane transport // ammonium transport	ammonium transmembrane transporter activity	basolateral plasma membrane // cytoplasmic vesicle membrane // integral to membrane // spectrin-associated cytoskeleton					0.416993	0.280735	-0.136257	-1.09905	0.696336	1	0.706052	1	0.136257
LOC100622028													0	0	0	1	1	1	1	1	0
CNR1	CNR1	Uncharacterized protein [Source:UniProtKB/TrEMBL;Acc:F1S0E6]	ENSSSCG00000004309			G-protein coupled receptor protein signaling pathway // G-protein signaling, coupled to cAMP nucleotide second messenger // signal transduction	G-protein coupled receptor activity // cannabinoid receptor activity // signal transducer activity	integral to membrane		hsa-miR-128a(pictar), hsa-miR-128b(pictar), hsa-miR-141(pictar), hsa-miR-181a(pictar), hsa-miR-181b(pictar), hsa-miR-181c(pictar), hsa-miR-198(pictar), hsa-miR-19a(pictar), hsa-miR-19b(pictar), hsa-miR-200a(pictar), hsa-miR-221(pictar), hsa-miR-222(pictar), hsa-miR-27a(pictar), hsa-miR-27b(pictar), hsa-miR-29b(pictar), hsa-miR-29c(pictar), hsa-miR-30a-5p(pictar), hsa-miR-30b(pictar), hsa-miR-30c(…		protein_coding(ENSSSCG00000004309)	0.158496	0	-0.158496	-1.11612	0.412694	0.970451	0.330565	0.881299	0.158496
GBX2	GBX2	Uncharacterized protein [Source:UniProtKB/TrEMBL;Acc:F1SM11]	ENSSSCG00000016319			regulation of transcription, DNA-dependent	DNA binding // sequence-specific DNA binding // sequence-specific DNA binding transcription factor activity	nucleus				protein_coding(ENSSSCG00000016319)	0	0	0	1	1	1	1	1	0
GBX1	GBX1	Uncharacterized protein [Source:UniProtKB/TrEMBL;Acc:I3LGR9]	ENSSSCG00000030329			regulation of transcription, DNA-dependent	DNA binding // sequence-specific DNA binding // sequence-specific DNA binding transcription factor activity	nucleus				protein_coding(ENSSSCG00000030329)	4.20188	3.68432	-0.517566	-1.43154	0.261899	0.912854	0.29319	0.881299	0.517566
CNR2	CNR2	Uncharacterized protein [Source:UniProtKB/TrEMBL;Acc:I3LUS5]	ENSSSCG00000027849			G-protein coupled receptor protein signaling pathway // signal transduction	G-protein coupled receptor activity // cannabinoid receptor activity // signal transducer activity	integral to membrane				protein_coding(ENSSSCG00000027849)	1.03923	1.24147	0.202237	1.15048	0.708234	1	0.728709	1	0.202237
GNL3L	GNL3L	guanine nucleotide binding protein-like 3 (nucleolar)-like [Source:HGNC Symbol;Acc:25553]	ENSSSCG00000012336			GTP catabolic process // ferrous iron transport	GTP binding // GTPase activity // ferrous iron transmembrane transporter activity // nucleotide binding // protein binding	integral to membrane // mitochondrion // nucleolus // nucleus				protein_coding(ENSSSCG00000012336)	7.47485	7.33554	-0.139308	-1.10138	0.465128	1	0.380459	0.91922	0.139308
TMEM161A													7.05391	6.95449	-0.0994228	-1.07134	0.668099	1	0.645277	1	0.0994228
OTULIN													2.41094	2.82949	0.418551	1.33658	0.406781	0.970451	0.440028	0.964291	0.418551
TGS1	TGS1	Uncharacterized protein [Source:UniProtKB/TrEMBL;Acc:F1RT52]	ENSSSCG00000006251			RNA capping // RNA methylation	methyltransferase activity // transferase activity					protein_coding(ENSSSCG00000006251)	3.77578	4.18163	0.405847	1.32487	0.263307	0.914262	0.282313	0.881299	0.405847
ANKS1B													5.66261	6.08632	0.423708	1.34137	0.197126	0.867243	0.208095	0.869694	0.423708
C1H9orf84													1.02288	2.1113	1.08842	2.12641	0.0336845	0.589779	0.0482547	0.67654	1.08842
ANKS1A	ANKS1A	Uncharacterized protein [Source:UniProtKB/TrEMBL;Acc:F1RZ13]	ENSSSCG00000001534			ephrin receptor signaling pathway // neuron remodeling // substrate-dependent cell migration	ephrin receptor binding // protein binding	cytoplasm // neuron projection // nucleus				protein_coding(ENSSSCG00000001534)	6.84837	7.01123	0.162862	1.11951	0.456123	1	0.411002	0.941705	0.162862
BMT2													3.95573	4.56323	0.607503	1.52362	0.112868	0.772	0.130222	0.825461	0.607503
LOC106504761													0.733985	1.09773	0.363743	1.28676	0.455098	1	0.485839	0.996495	0.363743
LOC106504767													1.40947	0.475489	-0.933985	-1.91055	0.0350821	0.592289	0.0475298	0.672586	0.933985
LOC100157239													0	0	0	1	1	1	1	1	0
COCH	COCH	Uncharacterized protein [Source:UniProtKB/TrEMBL;Acc:I3LD22]	ENSSSCG00000022679			regulation of cell shape // sensory perception of sound	protein binding			hsa-miR-137(pictar)		protein_coding(ENSSSCG00000022679)	2.63533	2.77948	0.144151	1.10508	0.754165	1	0.769182	1	0.144151
ADAM10	ADAM10	ADAM metallopeptidase domain 10	ENSSSCG00000004594|ENSSSCG00000004595	397345		Notch signaling pathway // PMA-inducible membrane protein ectodomain proteolysis // constitutive protein ectodomain proteolysis // in utero embryonic development // membrane protein ectodomain proteolysis // monocyte activation // negative regulation of cell adhesion // positive regulation of T cell chemotaxis // positive regulation of cell growth // positive regulation of cell migration // posit…	endopeptidase activity // hydrolase activity // metal ion binding // metalloendopeptidase activity // metallopeptidase activity // peptidase activity // protein binding // protein homodimerization activity // protein kinase binding // structural constituent of ribosome // zinc ion binding	Golgi apparatus // Golgi-associated vesicle // cell surface // cytoplasm // extracellular vesicular exosome // focal adhesion // intracellular // membrane // nucleus // perinuclear endoplasmic reticulum // postsynaptic density // ribosome		hsa-miR-182(pictar), hsa-miR-186(pictar), hsa-miR-25(pictar), hsa-miR-32(pictar), hsa-miR-367(pictar), hsa-miR-369(pictar)		protein_coding(ENSSSCG00000004594)	10.8684	11.3373	0.468937	1.38409	0.0231414	0.558718	0.0095989	0.524863	0.468937
ADAM11	ADAM11	Uncharacterized protein [Source:UniProtKB/TrEMBL;Acc:F1RQZ7]	ENSSSCG00000017349			proteolysis	metalloendopeptidase activity // metallopeptidase activity // protein binding // zinc ion binding	extracellular matrix		hsa-miR-145(pictar), hsa-miR-149(pictar), hsa-miR-181a(pictar), hsa-miR-181b(pictar), hsa-miR-181c(pictar), hsa-miR-221(pictar), hsa-miR-222(pictar), hsa-miR-371(pictar), hsa-miR-7(pictar), hsa-miR-9(pictar)		protein_coding(ENSSSCG00000017349)	0	0.939874	0.939874	1.91836	0.0226808	0.555818	0.0309556	0.631463	0.939874
ADAM12	ADAM12	Uncharacterized protein [Source:UniProtKB/TrEMBL;Acc:F1SDM3]	ENSSSCG00000010746			proteolysis	SH3 domain binding // metalloendopeptidase activity // metallopeptidase activity // protein binding	mitochondrion // nucleus // plasma membrane		hsa-miR-130a(pictar), hsa-miR-130b(pictar), hsa-miR-19a(pictar), hsa-miR-19b(pictar), hsa-miR-26a(pictar), hsa-miR-26b(pictar), hsa-miR-301(pictar)		protein_coding(ENSSSCG00000010746)	4.67187	5.39086	0.718988	1.64603	0.0162472	0.50735	0.016835	0.569635	0.718988
ADAM15	ADAM15	Uncharacterized protein [Source:UniProtKB/TrEMBL;Acc:F1RGQ1]	ENSSSCG00000006533			proteolysis	metalloendopeptidase activity // metallopeptidase activity // protein binding // zinc ion binding			hsa-let-7a(pictar), hsa-let-7b(pictar), hsa-let-7c(pictar), hsa-let-7d(pictar), hsa-let-7e(pictar), hsa-let-7f(pictar), hsa-let-7g(pictar), hsa-let-7i(pictar), hsa-miR-98(pictar)		protein_coding(ENSSSCG00000006533)	8.3653	8.63113	0.265828	1.20233	0.349444	0.963028	0.346737	0.897988	0.265828
ADAM17	ADAM17	ADAM metallopeptidase domain 17	ENSSSCG00000008641|ENSSSCG00000008639	397343		B cell differentiation // Notch receptor processing // Notch signaling pathway // PMA-inducible membrane protein ectodomain proteolysis // T cell differentiation in thymus // cell adhesion // cell adhesion mediated by integrin // cell motility // epidermal growth factor receptor transactivation by G-protein coupled receptor signaling pathway // germinal center formation // membrane protein ectodo…	Notch binding // PDZ domain binding // hydrolase activity // integrin binding // interleukin-6 receptor binding // metal ion binding // metalloendopeptidase activity // metallopeptidase activity // peptidase activity // protein binding // zinc ion binding	actin cytoskeleton // apical plasma membrane // cell surface // cell-cell junction // cytoplasm // focal adhesion // integral to plasma membrane // membrane // membrane raft // ruffle membrane		hsa-miR-145(pictar), hsa-miR-338(pictar)		protein_coding(ENSSSCG00000008641)	7.49978	7.66404	0.164265	1.1206	0.381288	0.970451	0.286797	0.881299	0.164265
ADAM19	ADAM19	Uncharacterized protein [Source:UniProtKB/TrEMBL;Acc:F1RQF1]	ENSSSCG00000017052			heart development // membrane protein ectodomain proteolysis // proteolysis	metalloendopeptidase activity // metallopeptidase activity // protein binding // zinc ion binding			hsa-miR-128a(pictar), hsa-miR-128b(pictar), hsa-miR-145(pictar), hsa-miR-153(pictar), hsa-miR-182(pictar), hsa-miR-23a(pictar), hsa-miR-23b(pictar), hsa-miR-25(pictar), hsa-miR-26a(pictar), hsa-miR-26b(pictar), hsa-miR-27a(pictar), hsa-miR-27b(pictar), hsa-miR-29b(pictar), hsa-miR-29c(pictar), hsa-miR-30a-5p(pictar), hsa-miR-30d(pictar), hsa-miR-30e(pictar), hsa-miR-32(pictar), hsa-miR-335(pictar…		protein_coding(ENSSSCG00000017052)	3.60147	3.27754	-0.323936	-1.25174	0.479325	1	0.507231	1	0.323936
MEPE	MEPE	Uncharacterized protein [Source:UniProtKB/TrEMBL;Acc:I3LGA7]	ENSSSCG00000028730			negative regulation of bone mineralization	protein binding					protein_coding(ENSSSCG00000028730)	0.158496	0.1	-0.0584963	-1.04138	0.783416	1	0.758524	1	0.0584963
HAGH	HAGH	Uncharacterized protein [Source:UniProtKB/TrEMBL;Acc:I3LDL0]	ENSSSCG00000023157|ENSSSCG00000008012			glutathione biosynthetic process	hydrolase activity // hydroxyacylglutathione hydrolase activity // zinc ion binding	cytoplasm // mitochondrion				protein_coding(ENSSSCG00000023157)	7.26099	7.06992	-0.191064	-1.14161	0.41974	0.975335	0.390364	0.926308	0.191064
LOC102162336													2.11066	1.968	-0.142653	-1.10393	0.801296	1	0.816037	1	0.142653
LOC102162338													2.99387	3.24639	0.252513	1.19128	0.572913	1	0.596462	1	0.252513
OPALIN	OPALIN	oligodendrocytic myelin paranodal and inner loop protein	ENSSSCG00000010506	397416				Golgi apparatus // cell-cell contact zone // cytoplasm // integral to membrane // membrane // plasma membrane				protein_coding(ENSSSCG00000010506)	1.00362	0.558496	-0.445121	-1.36143	0.297803	0.945321	0.326094	0.881299	0.445121
LOC102165301													1.86211	3.3259	1.46379	2.75832	0.000956742	0.260507	0.00187977	0.384679	1.46379
RBM10	RBM10	RNA binding motif protein 10 [Source:HGNC Symbol;Acc:9896]	ENSSSCG00000012271			3'-UTR-mediated mRNA stabilization // negative regulation of cell proliferation // negative regulation of transcription from RNA polymerase II promoter // positive regulation of smooth muscle cell apoptosis // regulation of smooth muscle cell apoptosis	nucleic acid binding // nucleotide binding // zinc ion binding	intracellular				protein_coding(ENSSSCG00000012271)	8.87278	8.30676	-0.566019	-1.48043	0.0113299	0.482377	0.0055939	0.483269	0.566019
U2AF1L4													5.83772	5.88771	0.0499897	1.03526	0.841597	1	0.834828	1	0.0499897
NDEL1	NDEL1	nudE nuclear distribution E homolog (A. nidulans)-like 1 [Source:HGNC Symbol;Acc:17620]	ENSSSCG00000024527			activation of Cdc42 GTPase activity // cell migration // central nervous system neuron axonogenesis // centrosome localization // cerebral cortex radially oriented cell migration // chromosome segregation // inner cell mass cell proliferation // microtubule cytoskeleton organization // neurofilament cytoskeleton organization // neuron migration // regulation of neuron projection development // re…	alpha-tubulin binding // beta-tubulin binding // microtubule binding // protein binding	axon // cell leading edge // centrosome // kinetochore // microtubule associated complex // neurofilament cytoskeleton		hsa-miR-1(pictar), hsa-miR-103(pictar), hsa-miR-106b(pictar), hsa-miR-107(pictar), hsa-miR-130a(pictar), hsa-miR-130b(pictar), hsa-miR-17-5p(pictar), hsa-miR-20(pictar), hsa-miR-203(pictar), hsa-miR-206(pictar), hsa-miR-217(pictar), hsa-miR-22(pictar), hsa-miR-221(pictar), hsa-miR-222(pictar), hsa-miR-301(pictar), hsa-miR-30b(pictar), hsa-miR-30c(pictar), hsa-miR-30e(pictar), hsa-miR-320(pictar),…		protein_coding(ENSSSCG00000024527)	8.77808	8.37815	-0.399936	-1.31945	0.166213	0.838835	0.165489	0.827598	0.399936
SHANK3	SHANK3	SH3 and multiple ankyrin repeat domains 3 [Source:HGNC Symbol;Acc:14294]	ENSSSCG00000021269			MAPKKK cascade // brain morphogenesis // dendritic spine morphogenesis // embryonic epithelial tube formation // learning // locomotory exploration behavior // memory // negative regulation of actin filament bundle assembly // negative regulation of cell volume // neuromuscular process controlling balance // positive regulation of dendritic spine development // positive regulation of excitatory p…	ionotropic glutamate receptor binding // protein C-terminus binding // protein binding	neuron projection // neuron spine // plasma membrane				protein_coding(ENSSSCG00000021269)	9.03714	9.24156	0.204425	1.15223	0.322098	0.960689	0.259871	0.881299	0.204425
SHANK2													2.34349	3.14738	0.803886	1.7458	0.0589196	0.671731	0.0746666	0.72543	0.803886
MIR7857													0	0	0	1	1	1	1	1	0
LOC102164650													5.52812	5.29936	-0.228765	-1.17183	0.40048	0.970451	0.392554	0.927675	0.228765
LOC102164652													0	0	0	1	1	1	1	1	0
LOC102164657													0.416993	0.616993	0.2	1.1487	0.554072	1	0.565506	1	0.2
LOC102164659													1.67322	1.17993	-0.493289	-1.40765	0.294635	0.942794	0.326917	0.881299	0.493289
LOC100623645													0	0.232193	0.232193	1.17462	0.351628	0.963028	0.330565	0.881299	0.232193
PLAC8L1	PLAC8L1	Uncharacterized protein [Source:UniProtKB/TrEMBL;Acc:F1RM19]	ENSSSCG00000014408									protein_coding(ENSSSCG00000014408)	3.1177	4.10316	0.985455	1.97994	0.0702798	0.694409	0.0935252	0.761909	0.985455
LOC106507234													0.1	0.432193	0.332193	1.25893	0.285085	0.935029	0.291877	0.881299	0.332193
LOC106507237													0.232193	0.158496	-0.0736966	-1.05241	0.796914	1	0.796187	1	0.0736966
PCSK9	PCSK9	Uncharacterized protein [Source:UniProtKB/TrEMBL;Acc:I3LGB2]	ENSSSCG00000025020			cellular response to insulin stimulus // cellular response to starvation // cholesterol homeostasis // cholesterol metabolic process // kidney development // lipoprotein metabolic process // liver development // low-density lipoprotein particle receptor catabolic process // low-density lipoprotein receptor particle metabolic process // lysosomal transport // negative regulation of catalytic activ…	apolipoprotein binding // apolipoprotein receptor binding // hydrolase activity // identical protein binding // low-density lipoprotein particle binding // low-density lipoprotein particle receptor binding // peptidase activity // protein binding // protein self-association // serine-type endopeptidase activity // serine-type peptidase activity // sodium channel inhibitor activity // very-low-den…	Golgi apparatus // cell surface // cytoplasm // early endosome // endoplasmic reticulum // extracellular region // extracellular space // late endosome // lysosome // perinuclear region of cytoplasm				protein_coding(ENSSSCG00000025020)	0	0.232193	0.232193	1.17462	0.351628	0.963028	0.330565	0.881299	0.232193
LOC102161175													3.73469	3.70794	-0.0267574	-1.01872	0.957978	1	0.960901	1	0.0267574
PCSK2	PCSK2	Sus scrofa pro-hormone convertase (PC2), mRNA. [Source:RefSeq mRNA;Acc:NM_001004044]	ENSSSCG00000007083			enkephalin processing // insulin processing // nervous system development // peptide hormone processing // protein autoprocessing // protein processing // proteolysis	endopeptidase activity // hydrolase activity // peptidase activity // protein binding // serine-type endopeptidase activity // serine-type peptidase activity	extracellular space // membrane		hsa-miR-126*(pictar), hsa-miR-138(pictar), hsa-miR-203(pictar), hsa-miR-208(pictar), hsa-miR-9(pictar)		protein_coding(ENSSSCG00000007083)	0.845943	2.25212	1.40618	2.65035	0.0391638	0.608384	0.0585416	0.706999	1.40618
LOC102161179													1.12854	1.07846	-0.0500767	-1.03532	0.922214	1	0.927661	1	0.0500767
PCSK1	PCSK1	Sus scrofa prohormone convertase (PC1/3), mRNA. [Source:RefSeq mRNA;Acc:NM_214038]	ENSSSCG00000014169			peptide biosynthetic process // peptide hormone processing // protein processing // proteolysis	endopeptidase activity // hydrolase activity // peptidase activity // serine-type endopeptidase activity // serine-type peptidase activity	extracellular space		hsa-miR-9*(pictar)		protein_coding(ENSSSCG00000014169)	0	0	0	1	1	1	1	1	0
PCSK6	PCSK6	Uncharacterized protein [Source:UniProtKB/TrEMBL;Acc:I3L8I1]	ENSSSCG00000022203|ENSSSCG00000005785			determination of left/right symmetry // glycoprotein metabolic process // nerve growth factor production // peptide hormone processing // protein processing // proteolysis // secretion by cell // zygotic determination of anterior/posterior axis, embryo	endopeptidase activity // eukaryotic cell surface binding // heparin binding // nerve growth factor binding // serine-type endopeptidase activity	cell surface // extracellular matrix // extracellular space		hsa-miR-124a(pictar), hsa-miR-21(pictar), hsa-miR-9(pictar)		protein_coding(ENSSSCG00000022203)	5.37442	4.9178	-0.456618	-1.37232	0.384851	0.970451	0.419812	0.948853	0.456618
PCSK7	PCSK7	Uncharacterized protein [Source:UniProtKB/TrEMBL;Acc:F1SJT0]	ENSSSCG00000015072			proteolysis	hydrolase activity // peptidase activity // serine-type endopeptidase activity // serine-type peptidase activity	integral to Golgi membrane		hsa-miR-125a(pictar), hsa-miR-125b(pictar), hsa-miR-30a-3p(pictar), hsa-miR-320(pictar), hsa-miR-7(pictar)		protein_coding(ENSSSCG00000015072)	5.40552	5.0836	-0.321916	-1.24999	0.285974	0.935072	0.289857	0.881299	0.321916
PCSK4	PCSK4	Uncharacterized protein [Source:UniProtKB/TrEMBL;Acc:I3LT46]	ENSSSCG00000024379			acrosome reaction // binding of sperm to zona pellucida // fertilization // proteolysis // sperm capacitation	hydrolase activity // peptidase activity // serine-type endopeptidase activity // serine-type peptidase activity	acrosomal membrane				protein_coding(ENSSSCG00000024379)	1.18727	1.71802	0.530755	1.44468	0.400853	0.970451	0.439706	0.964228	0.530755
PCSK5	PCSK5	Uncharacterized protein [Source:UniProtKB/TrEMBL;Acc:I3L731]	ENSSSCG00000023520			anterior/posterior pattern formation // cytokine biosynthetic process // embryo implantation // embryonic digestive tract development // embryonic skeletal system development // heart development // kidney development // limb morphogenesis // peptide biosynthetic process // peptide hormone processing // protein processing // proteolysis // renin secretion into blood stream // respiratory tube dev…	endopeptidase activity // hydrolase activity // peptidase activity // peptide binding // serine-type endopeptidase activity // serine-type peptidase activity	Golgi apparatus // extracellular space // stored secretory granule		hsa-miR-139(pictar), hsa-miR-369(pictar)		protein_coding(ENSSSCG00000023520)	6.44818	6.72129	0.273113	1.20841	0.261848	0.912854	0.237172	0.881299	0.273113
LOC102160880													0.849185	0.749185	-0.1	-1.07177	0.832541	1	0.843267	1	0.1
TRNAA-AGC													0	0	0	1	1	1	1	1	0
MAEA	MAEA	Uncharacterized protein [Source:UniProtKB/TrEMBL;Acc:I3LM57]	ENSSSCG00000021102			cell adhesion // cytoskeleton organization // enucleate erythrocyte development // erythrocyte development // negative regulation of myeloid cell apoptosis	actin binding	actin cytoskeleton // actomyosin contractile ring // cytoskeleton // integral to plasma membrane // nuclear matrix // nucleus // spindle				protein_coding(ENSSSCG00000021102)	8.03022	7.67316	-0.35706	-1.28081	0.159419	0.835693	0.143954	0.825461	0.35706
LOC106509989													3.64478	3.4885	-0.156284	-1.11441	0.712145	1	0.7276	1	0.156284
LOC100523088													0.258496	0.432193	0.173697	1.12794	0.605001	1	0.61503	1	0.173697
LOC106509981													0	0	0	1	1	1	1	1	0
LOC106508370													1.51212	1.79286	0.280735	1.21481	0.629198	1	0.655755	1	0.280735
TC2N	TC2N	Uncharacterized protein [Source:UniProtKB/TrEMBL;Acc:F1SD88]	ENSSSCG00000002443				protein binding	nucleus				protein_coding(ENSSSCG00000002443)	1.44919	1.17142	-0.277761	-1.21231	0.575749	1	0.602059	1	0.277761
LOC110256741													0	0	0	1	1	1	1	1	0
PLTP	PLTP	phospholipid transfer protein	ENSSSCG00000007435	397527		sperm motility // vitamin E biosynthetic process	lipid binding					protein_coding(ENSSSCG00000007435)	2.86139	3.49046	0.629075	1.54657	0.153477	0.831857	0.179416	0.841832	0.629075
LOC100153913													0	0	0	1	1	1	1	1	0
LOC100153915													0	0.316993	0.316993	1.24573	0.178314	0.843362	0.15095	0.825461	0.316993
LOC102160224													0	0	0	1	1	1	1	1	0
EXOC4	EXOC4	Uncharacterized protein [Source:UniProtKB/TrEMBL;Acc:F1SNG6]	ENSSSCG00000016543									protein_coding(ENSSSCG00000016543)	7.66872	8.11713	0.448418	1.36454	0.178407	0.84359	0.190125	0.851187	0.448418
MAEL													1.26211	0.633985	-0.628129	-1.54556	0.257519	0.911803	0.294684	0.881299	0.628129
SETBP1	SETBP1	Uncharacterized protein [Source:UniProtKB/TrEMBL;Acc:F1RQG5]	ENSSSCG00000004490				DNA binding			hsa-miR-1(pictar), hsa-miR-206(pictar)		protein_coding(ENSSSCG00000004490)	6.06677	6.08699	0.0202288	1.01412	0.943801	1	0.943623	1	0.0202288
SAMSN1	SAMSN1	Uncharacterized protein [Source:UniProtKB/TrEMBL;Acc:F1SK57]	ENSSSCG00000012008			negative regulation of B cell activation // negative regulation of adaptive immune response // negative regulation of peptidyl-tyrosine phosphorylation	phosphotyrosine binding // protein binding	cytosol // nucleus		hsa-miR-200b(pictar)		protein_coding(ENSSSCG00000012008)	0.416993	0.358496	-0.0584963	-1.04138	0.856218	1	0.859217	1	0.0584963
FAM151B	FAM151B	Uncharacterized protein [Source:UniProtKB/TrEMBL;Acc:F1RF22]	ENSSSCG00000014123									protein_coding(ENSSSCG00000014123)	2.79245	3.00084	0.208396	1.1554	0.728926	1	0.749399	1	0.208396
FAM151A													3.67775	3.1762	-0.501548	-1.41573	0.419069	0.97469	0.457024	0.975838	0.501548
LOC106509324													0.158496	0	-0.158496	-1.11612	0.412694	0.970451	0.330565	0.881299	0.158496
LOC100523626													0	0	0	1	1	1	1	1	0
LOC100523624													6.37371	6.51098	0.137272	1.09982	0.611942	1	0.60539	1	0.137272
LOC100523622													0	0	0	1	1	1	1	1	0
PAXIP1													7.2437	6.62057	-0.623136	-1.54022	0.0344825	0.59177	0.0349267	0.634664	0.623136
LOC396790	LOC396790	olfactory receptor		396790									0	0	0	1	1	1	1	1	0
USE1	USE1	Uncharacterized protein [Source:UniProtKB/TrEMBL;Acc:F1S960]	ENSSSCG00000013875			endoplasmic reticulum organization // endoplasmic reticulum tubular network organization // regulation of ER to Golgi vesicle-mediated transport	protein binding	endoplasmic reticulum				protein_coding(ENSSSCG00000013875)	4.63808	5.33304	0.694955	1.61883	0.0234871	0.558884	0.0250357	0.611668	0.694955
CNRIP1	CNRIP1	Uncharacterized protein [Source:UniProtKB/TrEMBL;Acc:F2Z5U6]	ENSSSCG00000008349									protein_coding(ENSSSCG00000008349)	6.19952	5.41434	-0.785173	-1.7233	0.00945486	0.464008	0.0100069	0.526192	0.785173
LOC110260570													0	0	0	1	1	1	1	1	0
LOC110260574													0	0	0	1	1	1	1	1	0
LOC110260575													0	0	0	1	1	1	1	1	0
LOC110260576													0	0	0	1	1	1	1	1	0
LOC110260579													0	0	0	1	1	1	1	1	0
LOC102159419													4.29206	4.40213	0.110066	1.07928	0.857033	1	0.868209	1	0.110066
CDC34	CDC34	Uncharacterized protein [Source:UniProtKB/TrEMBL;Acc:I3LPY0]	ENSSSCG00000023616			negative regulation of cAMP-mediated signaling // proteasomal ubiquitin-dependent protein catabolic process // protein K48-linked ubiquitination // protein polyubiquitination // protein ubiquitination	acid-amino acid ligase activity // ligase activity // protein binding // ubiquitin-protein ligase activity	cytoplasm // nucleus		hsa-let-7a(pictar), hsa-let-7b(pictar), hsa-let-7c(pictar), hsa-let-7e(pictar), hsa-let-7f(pictar), hsa-let-7g(pictar), hsa-let-7i(pictar), hsa-miR-98(pictar)		protein_coding(ENSSSCG00000023616)	7.50809	7.18266	-0.325425	-1.25303	0.271469	0.921719	0.273321	0.881299	0.325425
CDC37	CDC37	cell division cycle 37 homolog (S. cerevisiae)	ENSSSCG00000013647	100141402		cell division // regulation of interferon-gamma-mediated signaling pathway // regulation of type I interferon-mediated signaling pathway	Hsp90 protein binding // heat shock protein binding // protein binding // protein kinase binding	cytoplasm // cytosol		hsa-miR-182(pictar), hsa-miR-96(pictar)		protein_coding(ENSSSCG00000013647)	3.74932	3.94965	0.200329	1.14896	0.521728	1	0.528079	1	0.200329
C6H18orf8													6.51353	6.51299	-0.000539822	-1.00037	0.99759	1	0.996936	1	0.000539822
GHRH	GHRH	Sus scrofa growth hormone releasing hormone (GHRH), mRNA. [Source:RefSeq mRNA;Acc:NM_001195118]	ENSSSCG00000007332|ENSSSCG00000026282				hormone activity	extracellular region			extracellular	protein_coding(ENSSSCG00000007332)	0.158496	0.258496	0.1	1.07177	0.691441	1	0.679538	1	0.1
SPIN2B	SPIN2B	Uncharacterized protein [Source:UniProtKB/TrEMBL;Acc:F1RTP7]	ENSSSCG00000026490			gamete generation						protein_coding(ENSSSCG00000026490)	0.1	0.158496	0.0584963	1.04138	0.783416	1	0.758524	1	0.0584963
PGLS	PGLS	Uncharacterized protein [Source:UniProtKB/TrEMBL;Acc:F1S956]	ENSSSCG00000013878			carbohydrate metabolic process // pentose-phosphate shunt	6-phosphogluconolactonase activity					protein_coding(ENSSSCG00000013878)	4.84917	5.3781	0.528926	1.44285	0.116669	0.780527	0.12733	0.825461	0.528926
tRNA-Val													0	0	0	1	1	1	1	1	0
LOC102158363													5.19802	4.78328	-0.414739	-1.33306	0.315466	0.960163	0.342114	0.892371	0.414739
LOC102158366													0.158496	0.1	-0.0584963	-1.04138	0.783416	1	0.758524	1	0.0584963
LOC102159093													0.432193	0.6	0.167807	1.12335	0.660245	1	0.674703	1	0.167807
WDR7	WDR7	Uncharacterized protein [Source:UniProtKB/TrEMBL;Acc:F1S1X8]	ENSSSCG00000004538				protein binding			hsa-miR-30a-5p(pictar), hsa-miR-30b(pictar), hsa-miR-30d(pictar), hsa-miR-30e(pictar)		protein_coding(ENSSSCG00000004538)	5.97406	6.27985	0.305793	1.2361	0.202287	0.868908	0.176745	0.838855	0.305793
LOC102159091													2.62367	2.87285	0.249185	1.18854	0.510286	1	0.529154	1	0.249185
LOC102159096													0	0.1	0.1	1.07177	0.522574	1	0.330565	0.881299	0.1
LOC100156985													0	0	0	1	1	1	1	1	0
CCNA2	CCNA2	Sus scrofa cyclin A2 (CCNA2), mRNA. [Source:RefSeq mRNA;Acc:NM_001177926]	ENSSSCG00000009094			Ras protein signal transduction // cell cycle // cell division // positive regulation of transcription, DNA-dependent // regulation of cell cycle // regulation of cyclin-dependent protein kinase activity	protein binding // protein kinase binding	cytoplasm // female pronucleus // male pronucleus // nucleus				protein_coding(ENSSSCG00000009094)	5.79901	5.9667	0.167695	1.12326	0.575844	1	0.578397	1	0.167695
WDR1													8.89801	8.8209	-0.0771095	-1.0549	0.720011	1	0.690188	1	0.0771095
CCNA1	CCNA1	Uncharacterized protein [Source:UniProtKB/TrEMBL;Acc:F1RSR0]	ENSSSCG00000009354			cell cycle // cell division // regulation of cell cycle // regulation of cyclin-dependent protein kinase activity	protein binding // protein kinase binding	microtubule cytoskeleton // nucleus				protein_coding(ENSSSCG00000009354)	0	0	0	1	1	1	1	1	0
DYNC1I1													7.50815	7.51869	0.010542	1.00733	0.96649	1	0.965076	1	0.010542
VPS28	VPS28	Uncharacterized protein [Source:UniProtKB/TrEMBL;Acc:F1RSP0]	ENSSSCG00000005904			negative regulation of protein ubiquitination // ubiquitin-dependent protein catabolic process via the multivesicular body sorting pathway	protein binding	ESCRT I complex // cytoplasm // cytosol // endosome				protein_coding(ENSSSCG00000005904)	8.00456	8.11802	0.113462	1.08182	0.570038	1	0.509407	1	0.113462
DYNC1I2	DYNC1I2	Sus scrofa dynein, cytoplasmic 1, intermediate chain 2 (DYNC1I2), mRNA. [Source:RefSeq mRNA;Acc:NM_001243495]	ENSSSCG00000015948			microtubule-based movement	protein binding	centrosome // cytoplasmic dynein complex // microtubule // vesicle				protein_coding(ENSSSCG00000015948)	6.97149	6.77838	-0.193117	-1.14323	0.299892	0.94602	0.2045	0.866198	0.193117
SKA1	SKA1	Uncharacterized protein [Source:UniProtKB/TrEMBL;Acc:F1RPP2]	ENSSSCG00000004518			cell division // chromosome segregation // mitosis // mitotic anaphase // regulation of microtubule polymerization or depolymerization	microtubule binding // protein binding	centrosome // condensed chromosome outer kinetochore // microtubule cytoskeleton // spindle microtubule				protein_coding(ENSSSCG00000004518)	0.916993	0.861471	-0.0555215	-1.03923	0.901475	1	0.907447	1	0.0555215
SKA3	SKA3	Uncharacterized protein [Source:UniProtKB/TrEMBL;Acc:I3LJF2]	ENSSSCG00000028249			chromosome segregation // mitosis // regulation of microtubule polymerization or depolymerization	protein binding	condensed chromosome outer kinetochore // spindle microtubule				protein_coding(ENSSSCG00000028249)	6.23367	6.11426	-0.119413	-1.08629	0.643438	1	0.632563	1	0.119413
SKA2	SKA2	spindle and kinetochore associated complex subunit 2 [Source:HGNC Symbol;Acc:28006]	ENSSSCG00000017649			cell division // chromosome segregation // mitosis // mitotic anaphase // regulation of microtubule polymerization or depolymerization	microtubule binding // protein binding	condensed chromosome outer kinetochore // spindle microtubule				protein_coding(ENSSSCG00000017649)	4.99643	5.15874	0.162302	1.11907	0.508473	1	0.487405	0.998241	0.162302
LOC100512033													0	0	0	1	1	1	1	1	0
GRID2IP													5.90157	5.6703	-0.231266	-1.17386	0.415654	0.972612	0.413044	0.944089	0.231266
PCDH20													0	0	0	1	1	1	1	1	0
LIN9	LIN9	Uncharacterized protein [Source:UniProtKB/TrEMBL;Acc:I3LJD0]	ENSSSCG00000021310							hsa-miR-132(pictar), hsa-miR-186(pictar), hsa-miR-19a(pictar), hsa-miR-19b(pictar), hsa-miR-205(pictar), hsa-miR-217(pictar)		protein_coding(ENSSSCG00000021310)	3.41989	3.58294	0.163051	1.11965	0.706433	1	0.722716	1	0.163051
LOC102163149													0.280735	0.3	0.0192645	1.01344	0.955606	1	0.957038	1	0.0192645
PPP1R13L	PPP1R13L	Uncharacterized protein [Source:UniProtKB/TrEMBL;Acc:I3L801]	ENSSSCG00000028391			cardiac muscle contraction // cardiac right ventricle morphogenesis // embryonic camera-type eye development // hair cycle // multicellular organism growth // multicellular organismal homeostasis // negative regulation of transcription from RNA polymerase II promoter // post-embryonic development // ventricular cardiac muscle tissue development	protein binding			hsa-miR-124a(pictar)		protein_coding(ENSSSCG00000028391)	6.66585	6.69741	0.0315673	1.02212	0.892876	1	0.885551	1	0.0315673
LOC102166515													0.936632	0.490689	-0.445943	-1.3622	0.321409	0.960519	0.351865	0.901414	0.445943
WNT10A	WNT10A	Protein Wnt [Source:UniProtKB/TrEMBL;Acc:I3L790]	ENSSSCG00000026958			Wnt receptor signaling pathway // cellular response to transforming growth factor beta stimulus // epidermis morphogenesis // hair follicle development // hair follicle morphogenesis // multicellular organismal development // neural crest cell differentiation // odontogenesis // positive regulation of gene expression // regulation of odontogenesis of dentine-containing tooth // sebaceous gland de…	receptor binding	extracellular region // proteinaceous extracellular matrix				protein_coding(ENSSSCG00000026958)	0.416993	1.11472	0.697728	1.62195	0.193904	0.864369	0.228389	0.881299	0.697728
WNT10B	WNT10B	wingless-type MMTV integration site family, member 10B	ENSSSCG00000000182	100126276		G2/M transition of mitotic cell cycle // Wnt receptor signaling pathway // bone trabecula formation // canonical Wnt receptor signaling pathway // cell cycle arrest // cellular response to cAMP // cellular response to organic cyclic compound // cellular response to organic substance // cellular response to parathyroid hormone stimulus // chondrocyte differentiation // fungiform papilla developmen…	receptor binding	extracellular region // proteinaceous extracellular matrix		hsa-miR-130a(pictar), hsa-miR-130b(pictar), hsa-miR-148a(pictar), hsa-miR-148b(pictar), hsa-miR-152(pictar), hsa-miR-301(pictar), hsa-miR-33(pictar)		protein_coding(ENSSSCG00000000182)	0.929921	1.13581	0.205889	1.1534	0.675875	1	0.696685	1	0.205889
LOC102159548													1.01997	1.47207	0.4521	1.36803	0.404071	0.970451	0.439402	0.964004	0.4521
LOC102159543													0	0.280735	0.280735	1.21481	0.33131	0.963028	0.330565	0.881299	0.280735
LOC106504240													0.839232	0.432193	-0.407039	-1.32596	0.305363	0.952457	0.329971	0.881299	0.407039
PYY	PYY	Peptide YY [Source:UniProtKB/Swiss-Prot;Acc:P68005]	ENSSSCG00000025414			eating behavior	hormone activity // neuropeptide hormone activity	extracellular region // extracellular space			extracellular	protein_coding(ENSSSCG00000025414)	1.51357	1.45687	-0.0567041	-1.04009	0.913219	1	0.919366	1	0.0567041
TM4SF18													4.34222	4.75907	0.416855	1.33501	0.229006	0.888883	0.244467	0.881299	0.416855
TM4SF19	TM4SF19	Uncharacterized protein [Source:UniProtKB/TrEMBL;Acc:I3L5Y6]	ENSSSCG00000028376					integral to membrane				protein_coding(ENSSSCG00000028376)	0.490689	0.564386	0.0736966	1.05241	0.852012	1	0.859193	1	0.0736966
MAGT1	MAGT1	Uncharacterized protein [Source:UniProtKB/TrEMBL;Acc:F1RPH6]	ENSSSCG00000012435			cognition // magnesium ion transport	magnesium ion transmembrane transporter activity	oligosaccharyltransferase complex				protein_coding(ENSSSCG00000012435)	6.92767	6.72829	-0.199374	-1.1482	0.413272	0.970756	0.388951	0.925635	0.199374
POU3F2	POU3F2	Uncharacterized protein [Source:UniProtKB/TrEMBL;Acc:F1RXY6]	ENSSSCG00000004346			Schwann cell development // astrocyte development // cellular response to organic substance // cerebral cortex radially oriented cell migration // epidermis development // forebrain ventricular zone progenitor cell division // hypothalamus cell differentiation // myelination in peripheral nervous system // neurohypophysis development // neuron differentiation // positive regulation of cell prolif…	DNA binding // RNA polymerase II transcription coactivator activity // identical protein binding // protein binding // sequence-specific DNA binding // sequence-specific DNA binding transcription factor activity	nucleus // transcription factor complex		hsa-miR-103(pictar), hsa-miR-107(pictar), hsa-miR-128a(pictar), hsa-miR-128b(pictar), hsa-miR-130a(pictar), hsa-miR-130b(pictar), hsa-miR-145(pictar), hsa-miR-148a(pictar), hsa-miR-148b(pictar), hsa-miR-152(pictar), hsa-miR-15a(pictar), hsa-miR-15b(pictar), hsa-miR-16(pictar), hsa-miR-186(pictar), hsa-miR-195(pictar), hsa-miR-19a(pictar), hsa-miR-19b(pictar), hsa-miR-204(pictar), hsa-miR-211(pict…		protein_coding(ENSSSCG00000004346)	0	0	0	1	1	1	1	1	0
TMEM35B													2.30627	3.31228	1.00602	2.00836	0.0283695	0.571851	0.0398623	0.653572	1.00602
TMEM35A													0.590689	0.532193	-0.0584963	-1.04138	0.885212	1	0.891109	1	0.0584963
LOC110261250													0	0	0	1	1	1	1	1	0
LOC102160535													5.82438	6.03646	0.212083	1.15836	0.39151	0.970451	0.369552	0.91138	0.212083
LAMB1	LAMB1	laminin, beta 1	ENSSSCG00000015444	396707		cell migration // embryo implantation // negative regulation of cell adhesion // neuron projection development // odontogenesis // positive regulation of cell migration // substrate adhesion-dependent cell spreading	enzyme binding // extracellular matrix structural constituent // glycosphingolipid binding // integrin binding // nucleotide binding // protein binding	basal lamina // basement membrane // extracellular space // extracellular vesicular exosome // laminin complex // laminin-1 complex // laminin-10 complex // perinuclear region of cytoplasm // proteinaceous extracellular matrix				protein_coding(ENSSSCG00000015444)	6.90843	6.90508	-0.00335813	-1.00233	0.989549	1	0.989184	1	0.00335813
LAMB3	LAMB3	Uncharacterized protein [Source:UniProtKB/TrEMBL;Acc:F1SF45]	ENSSSCG00000015618			brown fat cell differentiation	protein binding	basement membrane // laminin-5 complex				protein_coding(ENSSSCG00000015618)	3.54509	4.00441	0.459326	1.3749	0.29885	0.945579	0.328633	0.881299	0.459326
LAMB2	LAMB2	Uncharacterized protein [Source:UniProtKB/TrEMBL;Acc:F1SPT5]	ENSSSCG00000011377			Schwann cell development // astrocyte development // axon extension involved in regeneration // axon guidance // cell morphogenesis involved in differentiation // metanephric glomerular basement membrane development // metanephric glomerular visceral epithelial cell development // neuromuscular junction development // neuron projection development // retina development in camera-type eye // synap…	integrin binding // protein binding	basal lamina // basement membrane // extracellular matrix // laminin complex // laminin-3 complex // synapse				protein_coding(ENSSSCG00000011377)	9.07462	9.04527	-0.0293484	-1.02055	0.872622	1	0.842092	1	0.0293484
CYSLTR2	CYSLTR2	Sus scrofa CYSLT2 protein (CYSLT2), mRNA. [Source:RefSeq mRNA;Acc:NM_214130]	ENSSSCG00000009399			G-protein coupled receptor protein signaling pathway // sensory perception of taste	G-protein coupled receptor activity // cysteinyl leukotriene receptor activity // leukotriene receptor activity	integral to membrane // membrane				protein_coding(ENSSSCG00000009399)	4.631	5.13824	0.507245	1.42133	0.103459	0.757948	0.108497	0.785136	0.507245
LAMB4													2.10936	3.31119	1.20183	2.30031	0.0782343	0.709797	0.106304	0.77872	1.20183
ATP7B													5.88792	5.06115	-0.826769	-1.77371	0.00250947	0.325949	0.00209021	0.391082	0.826769
MPHOSPH9	MPHOSPH9	Uncharacterized protein [Source:UniProtKB/TrEMBL;Acc:F1RFJ8]	ENSSSCG00000009779					centrosome // cytoplasm // nucleus // plasma membrane		hsa-miR-130a(pictar), hsa-miR-130b(pictar), hsa-miR-19a(pictar), hsa-miR-19b(pictar), hsa-miR-200a(pictar), hsa-miR-22(pictar), hsa-miR-301(pictar)		protein_coding(ENSSSCG00000009779)	4.77749	4.85008	0.0725901	1.0516	0.800826	1	0.800333	1	0.0725901
MPHOSPH8	MPHOSPH8	Uncharacterized protein [Source:UniProtKB/TrEMBL;Acc:F1RN27]	ENSSSCG00000009570			negative regulation of transcription, DNA-dependent // regulation of DNA methylation	methylated histone residue binding // protein binding	cytoplasm // nuclear heterochromatin // nuclear nucleosome // nucleolus // nucleus // plasma membrane				protein_coding(ENSSSCG00000009570)	8.32084	8.06805	-0.252783	-1.1915	0.209907	0.875166	0.14761	0.825461	0.252783
POU3F4	POU3F4	Uncharacterized protein [Source:UniProtKB/TrEMBL;Acc:F1S1R2]	ENSSSCG00000012454			cochlea morphogenesis // forebrain neuron differentiation // inner ear development // regulation of transcription, DNA-dependent // sensory perception of sound	DNA binding // sequence-specific DNA binding // sequence-specific DNA binding transcription factor activity	intracellular // intracellular part // nucleus				protein_coding(ENSSSCG00000012454)	0	0	0	1	1	1	1	1	0
MPHOSPH6	MPHOSPH6	Uncharacterized protein [Source:UniProtKB/TrEMBL;Acc:F1S9K8]	ENSSSCG00000010818			maturation of 5.8S rRNA	protein binding	cytoplasm // exosome (RNase complex) // nucleolus // nucleus				protein_coding(ENSSSCG00000010818)	3.11424	2.73349	-0.380747	-1.30202	0.527778	1	0.560625	1	0.380747
ASTN2	ASTN2	astrotactin 2 [Source:HGNC Symbol;Acc:17021]	ENSSSCG00000024461|ENSSSCG00000005502			negative regulation of protein localization at cell surface	protein binding	cell pole // endosome // integral to membrane		hsa-miR-155(pictar), hsa-miR-185(pictar)		protein_coding(ENSSSCG00000024461)	5.39422	5.4478	0.053586	1.03784	0.847391	1	0.845779	1	0.053586
ASTN1	ASTN1	Uncharacterized protein [Source:UniProtKB/TrEMBL;Acc:F1S702]	ENSSSCG00000015513|ENSSSCG00000030629			cell migration	protein binding					protein_coding(ENSSSCG00000015513)	14.1269	14.7379	0.610973	1.52729	0.0318889	0.585188	0.0309255	0.631463	0.610973
MIR935													0	0	0	1	1	1	1	1	0
IPCEF1													1.34691	1.31357	-0.0333424	-1.02338	0.939802	1	0.943384	1	0.0333424
MGA	MGA	Uncharacterized protein [Source:UniProtKB/TrEMBL;Acc:F1SSW5]	ENSSSCG00000004739			regulation of transcription, DNA-dependent // transcription, DNA-dependent	DNA binding // sequence-specific DNA binding transcription factor activity	nucleus // transcription factor complex				protein_coding(ENSSSCG00000004739)	4.86181	4.83295	-0.0288544	-1.0202	0.90353	1	0.897554	1	0.0288544
MGP	MGP	matrix Gla protein	ENSSSCG00000000606	397206		cartilage development // cell differentiation // multicellular organismal development // ossification // regulation of bone mineralization	calcium ion binding // extracellular matrix structural constituent	extracellular matrix // extracellular region // extracellular vesicular exosome			extracellular	protein_coding(ENSSSCG00000000606)	9.18343	9.48875	0.305318	1.23569	0.316509	0.960519	0.321446	0.881299	0.305318
LOC110259981													0.712928	1.72467	1.01175	2.01635	0.0632648	0.680151	0.0852874	0.741977	1.01175
LOC110259980													0.567243	0.875489	0.308246	1.2382	0.55917	1	0.587756	1	0.308246
LOC110259983													0.864386	1.49773	0.633342	1.55115	0.23503	0.893421	0.270691	0.881299	0.633342
LOC110259982													0.258496	0	-0.258496	-1.19623	0.216752	0.875166	0.163112	0.825461	0.258496
LOC110259985													0	0	0	1	1	1	1	1	0
ADSS	ADSS	Adenylosuccinate synthase	ENSSSCG00000010874|ENSSSCG00000030220	100048942		'de novo' AMP biosynthetic process // AMP biosynthetic process // purine nucleotide biosynthetic process	GTP binding // adenylosuccinate synthase activity // ligase activity // magnesium ion binding // metal ion binding // nucleotide binding	cytoplasm // plasma membrane				protein_coding(ENSSSCG00000010874)	4.92043	5.30551	0.385077	1.30593	0.186963	0.856627	0.187254	0.847595	0.385077
LOC110259987													1.88906	2.39495	0.505889	1.42	0.340802	0.963028	0.376812	0.915535	0.505889
LOC110259986													0.764386	0	-0.764386	-1.69865	0.0280617	0.569352	0.0336223	0.634664	0.764386
LOC110259989													2.04691	1.38842	-0.658496	-1.57844	0.14861	0.825619	0.175511	0.838083	0.658496
SAMD4A	SAMD4A	Uncharacterized protein [Source:UniProtKB/TrEMBL;Acc:I3LQG4]	ENSSSCG00000023408			negative regulation of translation // positive regulation of translation	protein binding // translation repressor activity	synapse				protein_coding(ENSSSCG00000023408)	8.35248	8.63308	0.280598	1.2147	0.349632	0.963028	0.352941	0.901414	0.280598
ADSL	ADSL	adenylosuccinate lyase	ENSSSCG00000000077	100170844		AMP biosynthetic process // protein tetramerization // purine ribonucleotide biosynthetic process	N6-(1,2-dicarboxyethyl)AMP AMP-lyase (fumarate-forming) activity // catalytic activity // lyase activity	cytoplasm // mitochondrion				protein_coding(ENSSSCG00000000077)	7.72811	7.38093	-0.347189	-1.27208	0.138364	0.812328	0.113028	0.797419	0.347189
SAMD4B	SAMD4B	Uncharacterized protein [Source:UniProtKB/TrEMBL;Acc:F1SEH1]	ENSSSCG00000010706				protein binding					protein_coding(ENSSSCG00000010706)	5.43853	5.14245	-0.296082	-1.22781	0.322179	0.960728	0.325176	0.881299	0.296082
GAS2L1	GAS2L1	Uncharacterized protein [Source:UniProtKB/TrEMBL;Acc:F1RFH0]	ENSSSCG00000025564			cell cycle arrest // cellular response to starvation // cellular response to thyroid hormone stimulus // microtubule bundle formation // negative regulation of cell growth // negative regulation of erythrocyte differentiation // negative regulation of gene expression // negative regulation of microtubule depolymerization // regulation of cell cycle	cytoskeletal adaptor activity // microtubule binding // protein binding // thyroid hormone receptor binding	cytoplasm // microtubule // stress fiber		hsa-miR-1(pictar), hsa-miR-124a(pictar), hsa-miR-125a(pictar), hsa-miR-125b(pictar), hsa-miR-133a(pictar), hsa-miR-133b(pictar), hsa-miR-206(pictar), hsa-miR-369(pictar)		protein_coding(ENSSSCG00000025564)	5.11714	5.17762	0.0604868	1.04282	0.874457	1	0.88013	1	0.0604868
GAS2L3	GAS2L3	Uncharacterized protein [Source:UniProtKB/TrEMBL;Acc:F1SRH1]	ENSSSCG00000000874			actin cytoskeleton organization // cell cycle arrest // microtubule cytoskeleton organization	actin binding // microtubule binding // protein binding	actin cytoskeleton // microtubule cytoskeleton				protein_coding(ENSSSCG00000000874)	1.59001	1.85622	0.266213	1.20265	0.610827	1	0.636521	1	0.266213
GAS2L2	GAS2L2	Uncharacterized protein [Source:UniProtKB/TrEMBL;Acc:I3LJ69]	ENSSSCG00000024358			cell cycle arrest // microtubule bundle formation // negative regulation of microtubule depolymerization	actin filament binding // cytoskeletal adaptor activity // microtubule binding	microtubule // stress fiber				protein_coding(ENSSSCG00000024358)	1.38842	2.10992	0.721501	1.6489	0.129063	0.799338	0.155956	0.825461	0.721501
FAM53C													5.85143	5.13309	-0.718342	-1.64529	0.113654	0.773429	0.137755	0.825461	0.718342
LOC110260968													0	0	0	1	1	1	1	1	0
LOC110260967													0	0	0	1	1	1	1	1	0
LOC110260966													1.34179	0.996578	-0.345207	-1.27033	0.539598	1	0.570534	1	0.345207
LOC110260963													0	0	0	1	1	1	1	1	0
LOC110260962													0.232193	0.232193	0	1	1	1	1	1	0
LOC110260961													0.616993	2.05566	1.43867	2.7107	0.0113235	0.482377	0.019208	0.578566	1.43867
LOC110260960													0	0	0	1	1	1	1	1	0
C18H7orf71													0	0	0	1	1	1	1	1	0
UOX	UOX	urate oxidase	ENSSSCG00000022206	397510		oxidation-reduction process // purine base metabolic process // urate catabolic process	oxidoreductase activity // urate oxidase activity	mitochondrion // peroxisome				protein_coding(ENSSSCG00000022206)	0.332193	0.590689	0.258496	1.19623	0.512027	1	0.532843	1	0.258496
ZW10	ZW10	Uncharacterized protein [Source:UniProtKB/TrEMBL;Acc:F1SM67]	ENSSSCG00000015050			ER to Golgi vesicle-mediated transport // establishment of mitotic spindle orientation // mitosis // mitotic cell cycle checkpoint // mitotic metaphase plate congression // mitotic sister chromatid segregation // protein complex assembly // protein localization to kinetochore // regulation of exit from mitosis	protein binding	chromosome, centromeric region // endoplasmic reticulum // kinetochore // kinetochore microtubule // nucleus // spindle pole				protein_coding(ENSSSCG00000015050)	4.85974	5.04567	0.185931	1.13755	0.477731	1	0.465437	0.980717	0.185931
RSRC1													6.53275	6.61236	0.0796087	1.05673	0.714007	1	0.685108	1	0.0796087
RSRC2	RSRC2	Uncharacterized protein [Source:UniProtKB/TrEMBL;Acc:F1REW7]	ENSSSCG00000009791									protein_coding(ENSSSCG00000009791)	7.69169	7.17284	-0.518846	-1.43281	0.049459	0.645953	0.0438072	0.660423	0.518846
CPN2	CPN2	Uncharacterized protein [Source:UniProtKB/TrEMBL;Acc:I3LF89]	ENSSSCG00000025128				protein binding					protein_coding(ENSSSCG00000025128)	0	0	0	1	1	1	1	1	0
CPN1	CPN1	Uncharacterized protein [Source:UniProtKB/TrEMBL;Acc:F1S8V7]	ENSSSCG00000010545			proteolysis	carboxypeptidase activity // metallocarboxypeptidase activity // zinc ion binding	extracellular space				protein_coding(ENSSSCG00000010545)	0.232193	0.332193	0.1	1.07177	0.763238	1	0.769175	1	0.1
CDADC1	CDADC1	Uncharacterized protein [Source:UniProtKB/TrEMBL;Acc:I3L8H9]	ENSSSCG00000022623			metabolic process	catalytic activity // hydrolase activity // zinc ion binding					protein_coding(ENSSSCG00000022623)	5.33437	4.95239	-0.381977	-1.30313	0.238707	0.895918	0.249081	0.881299	0.381977
ARHGAP45													3.68762	4.94993	1.26231	2.3988	0.000308109	0.232187	0.000472349	0.342574	1.26231
ARHGAP44	ARHGAP44	Uncharacterized protein [Source:UniProtKB/TrEMBL;Acc:F1SS49]	ENSSSCG00000018019			signal transduction	protein binding	intracellular				protein_coding(ENSSSCG00000018019)	4.22687	3.72704	-0.499827	-1.41404	0.257302	0.911803	0.286717	0.881299	0.499827
CASQ1	CASQ1	Sus scrofa calsequestrin 1 (fast-twitch, skeletal muscle) (CASQ1), nuclear gene encoding mitochondrial protein, mRNA. [Source:RefSeq mRNA;Acc:NM_001243269]	ENSSSCG00000006390			endoplasmic reticulum organization // regulation of release of sequestered calcium ion into cytosol by sarcoplasmic reticulum // regulation of skeletal muscle contraction by regulation of release of sequestered calcium ion // response to heat	calcium ion binding	mitochondrion // sarcoplasmic reticulum // sarcoplasmic reticulum lumen				protein_coding(ENSSSCG00000006390)	9.71297	8.91823	-0.794746	-1.73477	0.0223738	0.555818	0.0271443	0.625033	0.794746
CASQ2	CASQ2	calsequestrin	ENSSSCG00000006745	397436		cardiac muscle contraction // cellular response to caffeine // negative regulation of potassium ion transport // protein polymerization // regulation of cardiac muscle contraction by regulation of the release of sequestered calcium ion // regulation of cell communication by electrical coupling // regulation of heart rate // regulation of membrane repolarization // sarcomere organization // seques…	calcium ion binding // calcium-dependent protein binding // protein binding	Z disc // cytoplasm // intracellular // junctional membrane complex // sarcoplasmic reticulum // sarcoplasmic reticulum lumen		hsa-miR-186(pictar)		protein_coding(ENSSSCG00000006745)	4.10195	3.54714	-0.554818	-1.46898	0.310296	0.956437	0.347352	0.898699	0.554818
NLGN1	NLGN1	Uncharacterized protein [Source:UniProtKB/TrEMBL;Acc:F1SH09]	ENSSSCG00000011756			cell adhesion // cytoskeletal matrix organization at active zone // establishment of protein localization // heterophilic cell-cell adhesion // nervous system development // neuron cell-cell adhesion // positive regulation of excitatory postsynaptic membrane potential // positive regulation of synaptic vesicle exocytosis // positive regulation of synaptogenesis // protein homooligomerization // p…	neurexin binding	external side of plasma membrane // integral to plasma membrane // membrane		hsa-miR-103(pictar), hsa-miR-107(pictar), hsa-miR-15a(pictar), hsa-miR-15b(pictar), hsa-miR-16(pictar), hsa-miR-190(pictar), hsa-miR-195(pictar), hsa-miR-217(pictar), hsa-miR-30b(pictar), hsa-miR-30e(pictar)		protein_coding(ENSSSCG00000011756)	3.75274	3.67723	-0.0755059	-1.05373	0.871503	1	0.879659	1	0.0755059
LOC100516252													0	0	0	1	1	1	1	1	0
SOX18	SOX18	SRY (sex determining region Y)-box 18		100049667									0	0	0	1	1	1	1	1	0
LOC110257831													0	0.390689	0.390689	1.31102	0.163267	0.835693	0.159439	0.825461	0.390689
CDC42EP3													6.37223	6.6614	0.289162	1.22193	0.256823	0.911803	0.239744	0.881299	0.289162
CDC42EP2	CDC42EP2	Uncharacterized protein [Source:UniProtKB/TrEMBL;Acc:F1RQV5]	ENSSSCG00000012996			actin cytoskeleton organization // positive regulation of Rho GTPase activity // positive regulation of actin filament polymerization // positive regulation of pseudopodium assembly // regulation of cell shape	GTP-Rho binding // Rho GTPase activator activity // opioid peptide activity // protein binding	cytoplasm // membrane // microtubule cytoskeleton // plasma membrane		hsa-miR-103(pictar), hsa-miR-107(pictar), hsa-miR-15a(pictar), hsa-miR-15b(pictar), hsa-miR-16(pictar), hsa-miR-195(pictar)		protein_coding(ENSSSCG00000012996)	6.3609	5.86176	-0.499139	-1.41337	0.13871	0.812347	0.150185	0.825461	0.499139
CDC42EP1	CDC42EP1	Uncharacterized protein [Source:UniProtKB/TrEMBL;Acc:I3LT56]	ENSSSCG00000026108			Rho protein signal transduction // positive regulation of pseudopodium assembly // regulation of cell shape	protein binding	Golgi apparatus // actin cytoskeleton // cytoplasm // plasma membrane				protein_coding(ENSSSCG00000026108)	6.10857	6.36762	0.259052	1.19669	0.325187	0.963028	0.312528	0.881299	0.259052
LOC102165434													0	0	0	1	1	1	1	1	0
CDC42EP5													7.40176	7.43767	0.0359139	1.02521	0.898115	1	0.897222	1	0.0359139
CDC42EP4	CDC42EP4	Uncharacterized protein [Source:UniProtKB/TrEMBL;Acc:F1RV35]	ENSSSCG00000017245			Rho protein signal transduction // positive regulation of pseudopodium assembly // regulation of cell shape	protein binding	actin cytoskeleton // cytoplasm // microtubule cytoskeleton		hsa-miR-198(pictar)		protein_coding(ENSSSCG00000017245)	5.71519	5.69942	-0.0157729	-1.01099	0.952547	1	0.951388	1	0.0157729
GPRC6A	GPRC6A	Uncharacterized protein [Source:UniProtKB/TrEMBL;Acc:F1RTU8]	ENSSSCG00000004259			G-protein coupled receptor protein signaling pathway	G-protein coupled receptor activity	integral to membrane				protein_coding(ENSSSCG00000004259)	0	0	0	1	1	1	1	1	0
TBKBP1	TBKBP1	Uncharacterized protein [Source:UniProtKB/TrEMBL;Acc:F1RWJ4]	ENSSSCG00000017515				protein binding					protein_coding(ENSSSCG00000017515)	6.36241	6.4709	0.108496	1.0781	0.675077	1	0.665356	1	0.108496
ASGR1	ASGR1	Sus scrofa asialoglycoprotein receptor 1 (ASGR1), mRNA. [Source:RefSeq mRNA;Acc:NM_001244458]	ENSSSCG00000024926			cellular response to extracellular stimulus	carbohydrate binding // protein binding // protein homodimerization activity					protein_coding(ENSSSCG00000024926)	0.316993	0	-0.316993	-1.24573	0.178314	0.843362	0.15095	0.825461	0.316993
ABI2	ABI2	Uncharacterized protein [Source:UniProtKB/TrEMBL;Acc:I3LIA5]	ENSSSCG00000027006			camera-type eye development // cell migration // cellular component movement // dendrite development // learning or memory // peptidyl-tyrosine phosphorylation	SH3 domain binding // proline-rich region binding // ubiquitin protein ligase binding	cell-cell adherens junction // cytosol // dendrite // filopodium // lamellipodium				protein_coding(ENSSSCG00000027006)	4.80135	4.95376	0.152404	1.11142	0.510606	1	0.479785	0.993039	0.152404
ABI1	ABI1	Uncharacterized protein [Source:UniProtKB/TrEMBL;Acc:I3L5P8]	ENSSSCG00000022852|ENSSSCG00000024127				protein binding					protein_coding(ENSSSCG00000022852)	5.69048	5.7342	0.0437274	1.03077	0.876453	1	0.87546	1	0.0437274
TESC	TESC	Uncharacterized protein [Source:UniProtKB/TrEMBL;Acc:F1RKE8]	ENSSSCG00000009859			cellular response to retinoic acid // male gonad development // megakaryocyte differentiation // negative regulation of cell proliferation // positive regulation of gene expression // positive regulation of granulocyte differentiation // positive regulation of megakaryocyte differentiation // positive regulation of sodium // positive regulation of transcription, DNA-dependent // protein maturatio…	calcium ion binding // magnesium ion binding // phosphatase inhibitor activity // protein binding // protein homodimerization activity	cytoplasm // lamellipodium // nucleus // plasma membrane // ruffle				protein_coding(ENSSSCG00000009859)	4.22343	4.22655	0.00312015	1.00217	0.993391	1	0.993679	1	0.00312015
OTP	OTP	Uncharacterized protein [Source:UniProtKB/TrEMBL;Acc:F2Z5H5]	ENSSSCG00000014099			forebrain neuron differentiation // hypothalamus cell differentiation // neurohypophysis development // positive regulation of neuroblast proliferation // regulation of transcription, DNA-dependent	DNA binding // sequence-specific DNA binding // sequence-specific DNA binding transcription factor activity // transcription regulatory region sequence-specific DNA binding	nucleus		hsa-miR-218(pictar), hsa-miR-326(pictar), hsa-miR-375(pictar)		protein_coding(ENSSSCG00000014099)	1.90891	1.90541	-0.00349954	-1.00243	0.994301	1	0.994685	1	0.00349954
LOC110257838													0	0	0	1	1	1	1	1	0
PITPNC1	PITPNC1	phosphatidylinositol transfer protein, cytoplasmic 1	ENSSSCG00000017274	100233199		transport		intracellular		hsa-miR-135a(pictar), hsa-miR-135b(pictar), hsa-miR-185(pictar), hsa-miR-26a(pictar), hsa-miR-26b(pictar), hsa-miR-9(pictar)		protein_coding(ENSSSCG00000017274)	7.41665	8.05278	0.636126	1.55415	0.0299021	0.584226	0.0300725	0.631463	0.636126
KRT39	KRT39	Uncharacterized protein [Source:UniProtKB/TrEMBL;Acc:F1RY33]	ENSSSCG00000017458				structural molecule activity	intermediate filament				protein_coding(ENSSSCG00000017458)	0.475489	0.639232	0.163743	1.12019	0.683302	1	0.69856	1	0.163743
LOC100514097													0	0	0	1	1	1	1	1	0
LOC100514092													0	0	0	1	1	1	1	1	0
KRT31													0	0	0	1	1	1	1	1	0
KRT32	KRT32	Uncharacterized protein [Source:UniProtKB/TrEMBL;Acc:F1S0K6]	ENSSSCG00000017439				structural molecule activity	intermediate filament				protein_coding(ENSSSCG00000017439)	0	0	0	1	1	1	1	1	0
KRT35	KRT35	Uncharacterized protein [Source:UniProtKB/TrEMBL;Acc:F1S0K7]	ENSSSCG00000017438				structural molecule activity	intermediate filament				protein_coding(ENSSSCG00000017438)	0.158496	0	-0.158496	-1.11612	0.412694	0.970451	0.330565	0.881299	0.158496
KRT34	KRT34	Uncharacterized protein [Source:UniProtKB/TrEMBL;Acc:F1S0K4]	ENSSSCG00000017441				structural molecule activity	intermediate filament				protein_coding(ENSSSCG00000017441)	0	0	0	1	1	1	1	1	0
KRT36	KRT36	Uncharacterized protein [Source:UniProtKB/TrEMBL;Acc:F1RY34]	ENSSSCG00000017437			regulation of keratinocyte differentiation	structural constituent of epidermis // structural molecule activity	intermediate filament // intermediate filament cytoskeleton				protein_coding(ENSSSCG00000017437)	0	0	0	1	1	1	1	1	0
IL21	IL21	interleukin 21	ENSSSCG00000009087	403123		cell maturation // immune response // positive regulation of B cell proliferation // positive regulation of T cell proliferation // positive regulation of cell proliferation // positive regulation of interferon-gamma biosynthetic process // positive regulation of interleukin-10 production // positive regulation of interleukin-17 production // positive regulation of natural killer cell cytokine pr…	cytokine activity // cytokine receptor binding // interleukin-2 receptor binding	extracellular region // extracellular space				protein_coding(ENSSSCG00000009087)	0	0	0	1	1	1	1	1	0
IL20	IL20	interleukin 20 [Source:HGNC Symbol;Acc:6002]	ENSSSCG00000015654			positive regulation of osteoclast differentiation	cytokine activity // interleukin-20 receptor binding // interleukin-22 receptor binding	extracellular space				protein_coding(ENSSSCG00000015654)	0	0	0	1	1	1	1	1	0
IL22	IL22	Uncharacterized protein [Source:UniProtKB/TrEMBL;Acc:F1SH68]	ENSSSCG00000000482					extracellular region				protein_coding(ENSSSCG00000000482)	0	0	0	1	1	1	1	1	0
IL25	IL25	Uncharacterized protein [Source:UniProtKB/TrEMBL;Acc:I3LIW7]	ENSSSCG00000028427			eosinophil differentiation // inflammatory response // positive regulation of transcription from RNA polymerase II promoter // response to fungus // response to nematode	cytokine activity	extracellular region				protein_coding(ENSSSCG00000028427)	0.1	1.40362	1.30362	2.46847	0.00101784	0.260507	0.00176388	0.384679	1.30362
IL24													0	0	0	1	1	1	1	1	0
IL27	IL27	interleukin 27 [Source:HGNC Symbol;Acc:19157]	ENSSSCG00000030377			positive regulation of interferon-gamma biosynthetic process // regulation of T cell proliferation // regulation of T-helper 1 cell differentiation	interleukin-27 receptor binding // protein binding // receptor binding	extracellular space				protein_coding(ENSSSCG00000030377)	0.416993	0.658496	0.241504	1.18222	0.45613	1	0.465977	0.981292	0.241504
IL26	IL26	interleukin 26 [Source:HGNC Symbol;Acc:17119]	ENSSSCG00000000480			negative regulation of epithelial cell proliferation // positive regulation of ERK1 and ERK2 cascade // positive regulation of JAK-STAT cascade // positive regulation of cytokine secretion // positive regulation of protein kinase B signaling cascade // positive regulation of stress-activated MAPK cascade // positive regulation of transcription from RNA polymerase II promoter	cytokine activity	cytosol // extracellular space				protein_coding(ENSSSCG00000000480)	0	0	0	1	1	1	1	1	0
IL29													0	0	0	1	1	1	1	1	0
LOC102160363													0.2	0	-0.2	-1.1487	0.372068	0.970451	0.330565	0.881299	0.2
CLINT1	CLINT1	Uncharacterized protein [Source:UniProtKB/TrEMBL;Acc:F1RQF6]	ENSSSCG00000017047				clathrin binding // phospholipid binding // protein binding	Golgi apparatus				protein_coding(ENSSSCG00000017047)	5.47326	4.98822	-0.485044	-1.39963	0.0385862	0.605628	0.0269022	0.623707	0.485044
LOC106510031													0.416993	1.25687	0.839874	1.78989	0.0830715	0.720275	0.105699	0.778164	0.839874
LOC106510037													0.370044	0.232193	-0.137851	-1.10027	0.742257	1	0.755973	1	0.137851
LOC106510034													0.358496	0.675489	0.316993	1.24573	0.345341	0.963028	0.358869	0.906444	0.316993
SLC22A7	SLC22A7	Sus scrofa solute carrier family 22 (organic anion transporter), member 7 (SLC22A7), mRNA. [Source:RefSeq mRNA;Acc:NM_001044617]	ENSSSCG00000027796			ion transmembrane transport // ion transport // response to stilbenoid // transmembrane transport // transport	ion transmembrane transporter activity // organic anion transmembrane transporter activity // transmembrane transporter activity	basolateral plasma membrane // integral to membrane // membrane // plasma membrane			transmembrane	protein_coding(ENSSSCG00000027796)	0.470044	0.2	-0.270044	-1.20584	0.508492	1	0.531002	1	0.270044
LOC106510039													2.24956	3.00504	0.755476	1.68819	0.24212	0.898753	0.28242	0.881299	0.755476
tRNA-Asn													0	0	0	1	1	1	1	1	0
AHRR	AHRR	aryl-hydrocarbon receptor repressor [Source:HGNC Symbol;Acc:346]	ENSSSCG00000028841			negative regulation of transcription from RNA polymerase II promoter // negative regulation of transcription, DNA-dependent // positive regulation of protein sumoylation		nucleus				protein_coding(ENSSSCG00000028841)	0.916993	1.34919	0.432193	1.34928	0.372795	0.970451	0.405497	0.938979	0.432193
tRNA-Asp													0	0	0	1	1	1	1	1	0
ARIH2OS													0	0	0	1	1	1	1	1	0
ADCY4	ADCY4	Uncharacterized protein [Source:UniProtKB/TrEMBL;Acc:F1SGQ5]	ENSSSCG00000001988			G-protein signaling, coupled to cAMP nucleotide second messenger // cAMP biosynthetic process // cyclic nucleotide biosynthetic process // intracellular signal transduction	adenylate cyclase activity // lyase activity // nucleotide binding // phosphorus-oxygen lyase activity // protein binding	cytoplasm // dendrite // integral to membrane // intracellular				protein_coding(ENSSSCG00000001988)	8.49625	7.76963	-0.726619	-1.65476	0.0105207	0.47154	0.00999607	0.526192	0.726619
ADCY5	ADCY5	Uncharacterized protein [Source:UniProtKB/TrEMBL;Acc:I3L9P4]	ENSSSCG00000027952			activation of adenylate cyclase activity by G-protein signaling pathway // activation of adenylate cyclase activity by dopamine receptor signaling pathway // adenosine receptor signaling pathway // cAMP biosynthetic process // cyclic nucleotide biosynthetic process // inhibition of adenylate cyclase activity by dopamine receptor signaling pathway // intracellular signal transduction // locomotory…	adenylate cyclase activity // adenylate cyclase binding // lyase activity // nucleotide binding // phosphorus-oxygen lyase activity // protein binding // protein heterodimerization activity	integral to membrane // membrane // plasma membrane // primary cilium				protein_coding(ENSSSCG00000027952)	5.28337	5.53508	0.251715	1.19062	0.393361	0.970451	0.394838	0.929002	0.251715
ADCY6	ADCY6	Uncharacterized protein [Source:UniProtKB/TrEMBL;Acc:F1SPN5]	ENSSSCG00000000175|ENSSSCG00000030620			cAMP biosynthetic process // cellular response to catecholamine stimulus // cellular response to prostaglandin E stimulus // cyclic nucleotide biosynthetic process // dopamine receptor signaling pathway // intracellular signal transduction	adenylate cyclase activity // lyase activity // nucleotide binding // phosphorus-oxygen lyase activity // protein binding	integral to membrane		hsa-miR-101(pictar), hsa-miR-128a(pictar), hsa-miR-128b(pictar), hsa-miR-133a(pictar), hsa-miR-133b(pictar), hsa-miR-135a(pictar), hsa-miR-135b(pictar), hsa-miR-140(pictar), hsa-miR-182(pictar), hsa-miR-19a(pictar), hsa-miR-19b(pictar), hsa-miR-204(pictar), hsa-miR-211(pictar), hsa-miR-26a(pictar), hsa-miR-26b(pictar), hsa-miR-27a(pictar), hsa-miR-27b(pictar), hsa-miR-375(pictar), hsa-miR-96(pict…		protein_coding(ENSSSCG00000000175)	5.70223	6.14731	0.445081	1.36139	0.176254	0.843362	0.186997	0.847595	0.445081
ADCY7	ADCY7	adenylate cyclase 7 [Source:HGNC Symbol;Acc:238]	ENSSSCG00000021707			cAMP biosynthetic process // cellular response to ethanol // cyclic nucleotide biosynthetic process // intracellular signal transduction // positive regulation of cAMP biosynthetic process	adenylate cyclase activity // lyase activity // nucleotide binding // phosphorus-oxygen lyase activity	integral to membrane				protein_coding(ENSSSCG00000021707)	5.63486	5.29218	-0.342682	-1.26811	0.295569	0.942944	0.307103	0.881299	0.342682
ADCY1	ADCY1	Uncharacterized protein [Source:UniProtKB/TrEMBL;Acc:F1ST77]	ENSSSCG00000016726			axonogenesis // cAMP biosynthetic process // cyclic nucleotide biosynthetic process // intracellular signal transduction // long-term memory	adenylate cyclase activity // lyase activity // nucleotide binding // phosphorus-oxygen lyase activity	plasma membrane		hsa-miR-100(pictar), hsa-miR-124a(pictar), hsa-miR-125a(pictar), hsa-miR-125b(pictar), hsa-miR-130a(pictar), hsa-miR-130b(pictar), hsa-miR-137(pictar), hsa-miR-138(pictar), hsa-miR-149(pictar), hsa-miR-181a(pictar), hsa-miR-181b(pictar), hsa-miR-181c(pictar), hsa-miR-19a(pictar), hsa-miR-19b(pictar), hsa-miR-301(pictar), hsa-miR-30a-3p(pictar), hsa-miR-326(pictar), hsa-miR-99a(pictar), hsa-miR-99…		protein_coding(ENSSSCG00000016726)	2.95356	3.30596	0.352408	1.27669	0.489825	1	0.520677	1	0.352408
ADCY2	ADCY2	Uncharacterized protein [Source:UniProtKB/TrEMBL;Acc:F1S0T0]	ENSSSCG00000017101			cAMP biosynthetic process // cyclic nucleotide biosynthetic process // intracellular signal transduction	adenylate cyclase activity // adenylate cyclase binding // lyase activity // nucleotide binding // phosphorus-oxygen lyase activity // protein heterodimerization activity	cytoplasm // dendrite // integral to membrane // membrane // plasma membrane		hsa-miR-128a(pictar), hsa-miR-128b(pictar), hsa-miR-130a(pictar), hsa-miR-130b(pictar), hsa-miR-148a(pictar), hsa-miR-148b(pictar), hsa-miR-152(pictar), hsa-miR-182(pictar), hsa-miR-200c(pictar), hsa-miR-301(pictar)		protein_coding(ENSSSCG00000017101)	8.48299	8.23005	-0.252944	-1.19164	0.257131	0.911803	0.215899	0.878574	0.252944
ADCY3	ADCY3	Uncharacterized protein [Source:UniProtKB/TrEMBL;Acc:F1SDL2]	ENSSSCG00000008578			cyclic nucleotide biosynthetic process // intracellular signal transduction	lyase activity // nucleotide binding // phosphorus-oxygen lyase activity // protein binding	cilium // cytoplasm // plasma membrane		hsa-miR-128a(pictar), hsa-miR-128b(pictar), hsa-miR-132(pictar), hsa-miR-212(pictar), hsa-miR-25(pictar), hsa-miR-27a(pictar), hsa-miR-27b(pictar), hsa-miR-32(pictar), hsa-miR-335(pictar), hsa-miR-367(pictar), hsa-miR-9*(pictar), hsa-miR-92(pictar)		protein_coding(ENSSSCG00000008578)	5.90603	6.04078	0.134754	1.09791	0.604481	1	0.593616	1	0.134754
ADCY8	ADCY8	Uncharacterized protein [Source:UniProtKB/TrEMBL;Acc:I3LI70]	ENSSSCG00000026050			cAMP biosynthetic process // cyclic nucleotide biosynthetic process // intracellular signal transduction // long-term memory	adenylate cyclase activity // phosphorus-oxygen lyase activity					protein_coding(ENSSSCG00000026050)	2.91274	2.82689	-0.0858509	-1.06131	0.883358	1	0.892291	1	0.0858509
ADCY9	ADCY9	Uncharacterized protein [Source:UniProtKB/TrEMBL;Acc:F1RK47]	ENSSSCG00000007950			cAMP biosynthetic process // cyclic nucleotide biosynthetic process // intracellular signal transduction	lyase activity // nucleotide binding // phosphorus-oxygen lyase activity			hsa-let-7a(pictar), hsa-let-7b(pictar), hsa-let-7c(pictar), hsa-let-7e(pictar), hsa-let-7f(pictar), hsa-let-7g(pictar), hsa-let-7i(pictar), hsa-miR-142-3p(pictar), hsa-miR-181a(pictar), hsa-miR-181b(pictar), hsa-miR-181c(pictar), hsa-miR-196a(pictar), hsa-miR-196b(pictar), hsa-miR-19a(pictar), hsa-miR-19b(pictar), hsa-miR-24(pictar), hsa-miR-7(pictar), hsa-miR-9(pictar), hsa-miR-98(pictar)		protein_coding(ENSSSCG00000007950)	8.35479	8.66972	0.314937	1.24396	0.202525	0.868908	0.181754	0.844526	0.314937
NUCKS1	NUCKS1	Sus scrofa nuclear casein kinase and cyclin-dependent kinase substrate 1 (NUCKS1), mRNA. [Source:RefSeq mRNA;Acc:NM_001244237]	ENSSSCG00000022398					nucleus				protein_coding(ENSSSCG00000022398)	5.42257	5.73972	0.317144	1.24586	0.245503	0.90191	0.238046	0.881299	0.317144
DDI1	DDI1	Uncharacterized protein [Source:UniProtKB/TrEMBL;Acc:F1SV49]	ENSSSCG00000014995			proteolysis	aspartic-type endopeptidase activity // protein binding					protein_coding(ENSSSCG00000014995)	0	0	0	1	1	1	1	1	0
XRCC1	XRCC1	Uncharacterized protein [Source:UniProtKB/TrEMBL;Acc:F1RMW4]	ENSSSCG00000003055			DNA repair // hippocampus development // single strand break repair	damaged DNA binding // protein binding	nucleus				protein_coding(ENSSSCG00000003055)	6.39959	6.37561	-0.0239806	-1.01676	0.92901	1	0.927598	1	0.0239806
XRCC2	XRCC2	Uncharacterized protein [Source:UniProtKB/TrEMBL;Acc:F1SSP5]	ENSSSCG00000016427			DNA metabolic process // DNA repair // double-strand break repair via homologous recombination // in utero embryonic development // negative regulation of neuron apoptosis // positive regulation of neurogenesis // response to DNA damage stimulus // response to X-ray // response to gamma radiation	ATP binding // DNA binding // DNA-dependent ATPase activity					protein_coding(ENSSSCG00000016427)	2.89167	2.72249	-0.169186	-1.12442	0.741317	1	0.758888	1	0.169186
XRCC5	XRCC5	Uncharacterized protein [Source:UniProtKB/TrEMBL;Acc:F1SS19]	ENSSSCG00000016177			DNA recombination // cell proliferation // double-strand break repair // double-strand break repair via nonhomologous end joining // hemopoietic stem cell differentiation // negative regulation of apoptosis // negative regulation of transcription, DNA-dependent // positive regulation of neurogenesis // telomere maintenance	5'-deoxyribose-5-phosphate lyase activity // ATP-dependent DNA helicase activity // DNA binding // damaged DNA binding // double-stranded telomeric DNA binding // hydrolase activity, acting on acid anhydrides // protein C-terminus binding // protein binding // telomeric DNA binding // transcription regulatory region DNA binding // ubiquitin protein ligase binding	Ku70 // cytoplasm // nonhomologous end joining complex // nuclear chromosome, telomeric region // nucleus				protein_coding(ENSSSCG00000016177)	5.52903	5.29919	-0.229839	-1.1727	0.476028	1	0.485285	0.996482	0.229839
XRCC4	XRCC4	Uncharacterized protein [Source:UniProtKB/TrEMBL;Acc:F1REZ3]	ENSSSCG00000014135			DNA ligation // DNA ligation involved in DNA repair // DNA recombination // T cell differentiation in thymus // V(D)J recombination // central nervous system development // double-strand break repair // double-strand break repair via nonhomologous end joining // immunoglobulin V(D)J recombination // in utero embryonic development // isotype switching // negative regulation of neuron apoptosis // …	DNA binding // protein C-terminus binding // protein binding	DNA ligase IV complex // DNA-dependent protein kinase-DNA ligase 4 complex // cytosol // nonhomologous end joining complex // nucleus				protein_coding(ENSSSCG00000014135)	5.56803	5.82557	0.257543	1.19544	0.410055	0.970451	0.417192	0.946743	0.257543
XRCC6	XRCC6	Sus scrofa X-ray repair complementing defective repair in Chinese hamster cells 6 (XRCC6), mRNA. [Source:RefSeq mRNA;Acc:NM_001190185]	ENSSSCG00000000059			V(D)J recombination // double-strand break repair // double-strand break repair via nonhomologous end joining // negative regulation of transcription, DNA-dependent // positive regulation of neurogenesis // positive regulation of transcription from RNA polymerase II promoter // positive regulation of transcription, DNA-dependent // response to DNA damage stimulus // response to ionizing radiation…	5'-deoxyribose-5-phosphate lyase activity // ATP-dependent DNA helicase activity // DNA binding // damaged DNA binding // double-stranded telomeric DNA binding // nucleic acid binding // protein C-terminus binding // protein binding // telomeric DNA binding // transcription regulatory region DNA binding	Ku70 // cytoplasm // nonhomologous end joining complex // nucleus // transcription factor complex				protein_coding(ENSSSCG00000000059)	4.20561	4.06245	-0.143156	-1.10432	0.657728	1	0.664544	1	0.143156
INAFM1													0	0	0	1	1	1	1	1	0
MEIS3	MEIS3	Uncharacterized protein [Source:UniProtKB/TrEMBL;Acc:F1RLY8]	ENSSSCG00000003115			negative regulation of apoptosis // positive regulation of protein kinase B signaling cascade // regulation of transcription, DNA-dependent	DNA binding // RNA polymerase II core promoter proximal region sequence-specific DNA binding transcription factor activity involved in positive regulation of transcription // chromatin binding // sequence-specific DNA binding // sequence-specific DNA binding transcription factor activity	nucleus				protein_coding(ENSSSCG00000003115)	6.40437	6.83095	0.426584	1.34405	0.154269	0.83366	0.156901	0.825461	0.426584
MEIS2	MEIS2	Uncharacterized protein [Source:UniProtKB/TrEMBL;Acc:I3LTS1]	ENSSSCG00000022680				DNA binding			hsa-let-7a(pictar), hsa-let-7b(pictar), hsa-let-7c(pictar), hsa-let-7e(pictar), hsa-let-7f(pictar), hsa-let-7g(pictar), hsa-let-7i(pictar), hsa-miR-101(pictar), hsa-miR-122a(pictar), hsa-miR-125a(pictar), hsa-miR-125b(pictar), hsa-miR-128a(pictar), hsa-miR-128b(pictar), hsa-miR-129(pictar), hsa-miR-133a(pictar), hsa-miR-133b(pictar), hsa-miR-134(pictar), hsa-miR-137(pictar), hsa-miR-139(pictar), …		protein_coding(ENSSSCG00000022680)	2.75079	2.35391	-0.396882	-1.31666	0.454393	1	0.487606	0.998241	0.396882
MEIS1													4.38002	4.50406	0.124039	1.08978	0.750183	1	0.761687	1	0.124039
LOC102161379													0	0	0	1	1	1	1	1	0
LOC102161373													4.23939	4.61082	0.37143	1.29363	0.0819857	0.717989	0.0520137	0.684797	0.37143
CTLA4	CTLA4	cytotoxic T-lymphocyte-associated protein 4	ENSSSCG00000016122	397286		B cell receptor signaling pathway // adaptive immune response // immune response // negative regulation of B cell proliferation // negative regulation of regulatory T cell differentiation // positive regulation of apoptosis // response to DNA damage stimulus	protein binding	Golgi apparatus // clathrin-coated endocytic vesicle // external side of plasma membrane // integral to membrane // membrane // perinuclear region of cytoplasm // plasma membrane		hsa-miR-155(pictar), hsa-miR-9(pictar)		protein_coding|housekeeping(ENSSSCG00000016122)	0	0	0	1	1	1	1	1	0
ESPNL	ESPNL	Uncharacterized protein [Source:UniProtKB/TrEMBL;Acc:F1SJH9]	ENSSSCG00000016335				protein binding					protein_coding(ENSSSCG00000016335)	2.67208	3.41903	0.746952	1.67824	0.179116	0.844071	0.21378	0.876619	0.746952
RSL1D1	RSL1D1	ribosomal L1 domain containing 1 [Source:HGNC Symbol;Acc:24534]	ENSSSCG00000023984			regulation of protein localization // translation	RNA binding // protein binding // structural constituent of ribosome	large ribosomal subunit // nucleolus				protein_coding(ENSSSCG00000023984)	5.79636	5.61154	-0.184827	-1.13668	0.507257	1	0.502833	1	0.184827
DDX60	DDX60	Uncharacterized protein [Source:UniProtKB/TrEMBL;Acc:F1RIW4]	ENSSSCG00000009720			defense response to virus // response to virus	ATP binding // ATP-dependent helicase activity // RNA binding // double-stranded DNA binding // double-stranded RNA binding // helicase activity // nucleic acid binding // protein binding // single-stranded RNA binding	cytoplasm				protein_coding(ENSSSCG00000009720)	4.27633	4.25844	-0.0178826	-1.01247	0.968861	1	0.970808	1	0.0178826
LOC100620869													2.54691	2.43696	-0.109954	-1.07919	0.786799	1	0.797645	1	0.109954
LOC100624524													0	0	0	1	1	1	1	1	0
ADCY10	ADCY10	Sus scrofa adenylate cyclase 10 (soluble) (ADCY10), mRNA. [Source:RefSeq mRNA;Acc:NM_001204392]	ENSSSCG00000006305			cAMP biosynthetic process // cyclic nucleotide biosynthetic process // intracellular signal transduction // spermatogenesis	adenylate cyclase activity // magnesium ion binding // phosphorus-oxygen lyase activity	membrane				protein_coding(ENSSSCG00000006305)	3.55502	3.67516	0.120141	1.08684	0.721874	1	0.729478	1	0.120141
KCNA6	KCNA6	Uncharacterized protein [Source:UniProtKB/TrEMBL;Acc:F1SL09]	ENSSSCG00000000717			ion transport // potassium ion transmembrane transport // potassium ion transport // protein homooligomerization // regulation of ion transmembrane transport // transmembrane transport // transport	ion channel activity // potassium channel activity // protein binding // voltage-gated ion channel activity // voltage-gated potassium channel activity	integral to membrane // membrane // voltage-gated potassium channel complex		hsa-miR-128a(pictar), hsa-miR-128b(pictar), hsa-miR-132(pictar), hsa-miR-153(pictar), hsa-miR-200b(pictar), hsa-miR-212(pictar), hsa-miR-27a(pictar), hsa-miR-27b(pictar), hsa-miR-330(pictar)		protein_coding(ENSSSCG00000000717)	2.04989	2.67213	0.622239	1.53926	0.247976	0.90353	0.284183	0.881299	0.622239
KCNA7	KCNA7	Uncharacterized protein [Source:UniProtKB/TrEMBL;Acc:F1RIN4]	ENSSSCG00000003159			ion transport // potassium ion transmembrane transport // potassium ion transport // protein homooligomerization // regulation of ion transmembrane transport // transmembrane transport // transport	ion channel activity // potassium channel activity // protein binding // voltage-gated ion channel activity // voltage-gated potassium channel activity	integral to membrane // membrane // voltage-gated potassium channel complex				protein_coding(ENSSSCG00000003159)	0	0	0	1	1	1	1	1	0
KCNA4	KCNA4	Uncharacterized protein [Source:UniProtKB/TrEMBL;Acc:I3L9C7]	ENSSSCG00000029011			ion transport // potassium ion transmembrane transport // potassium ion transport // protein homooligomerization // regulation of ion transmembrane transport // transmembrane transport // transport	ion channel activity // potassium channel activity // potassium ion binding // protein binding // voltage-gated ion channel activity // voltage-gated potassium channel activity	integral to membrane // membrane // voltage-gated potassium channel complex		hsa-miR-190(pictar), hsa-miR-19a(pictar), hsa-miR-19b(pictar)		protein_coding(ENSSSCG00000029011)	0	0	0	1	1	1	1	1	0
KCNA5	KCNA5	potassium voltage-gated channel, shaker-related subfamily, member 5		474166									0	0	0	1	1	1	1	1	0
MFSD4B													3.00729	2.0376	-0.969683	-1.95841	0.113505	0.773176	0.144947	0.825461	0.969683
KCNA3	KCNA3	Uncharacterized protein [Source:UniProtKB/TrEMBL;Acc:F1S626]	ENSSSCG00000006802			ion transport // potassium ion transmembrane transport // potassium ion transport // protein homooligomerization // regulation of ion transmembrane transport // transmembrane transport // transport	ion channel activity // potassium channel activity // protein binding // voltage-gated ion channel activity // voltage-gated potassium channel activity	integral to membrane // membrane // voltage-gated potassium channel complex		hsa-miR-200c(pictar), hsa-miR-204(pictar), hsa-miR-21(pictar), hsa-miR-211(pictar), hsa-miR-217(pictar), hsa-miR-218(pictar), hsa-miR-30a-3p(pictar)		protein_coding(ENSSSCG00000006802)	0	0	0	1	1	1	1	1	0
KCNA1	KCNA1	Uncharacterized protein [Source:UniProtKB/TrEMBL;Acc:F1SL10]	ENSSSCG00000000716			ion transport // potassium ion transmembrane transport // potassium ion transport // protein homooligomerization // regulation of ion transmembrane transport // transmembrane transport // transport	ion channel activity // potassium channel activity // protein binding // voltage-gated ion channel activity // voltage-gated potassium channel activity	integral to membrane // juxtaparanode region of axon // membrane // voltage-gated potassium channel complex				protein_coding(ENSSSCG00000000716)	0	0	0	1	1	1	1	1	0
LOC100522117													0	0	0	1	1	1	1	1	0
OPTN	OPTN	optineurin	ENSSSCG00000023247	397011		Golgi organization // Golgi ribbon formation // Golgi to plasma membrane protein transport // cellular protein localization // defense response to Gram-negative bacterium // negative regulation of I-kappaB kinase/NF-kappaB cascade // negative regulation of receptor recycling // protein targeting to Golgi // regulation of I-kappaB kinase/NF-kappaB cascade	K63-linked polyubiquitin binding // Rab GTPase binding // identical protein binding // protein C-terminus binding // protein binding // protein binding, bridging	Golgi apparatus // autophagic vacuole // cytoplasm // cytoplasmic membrane-bounded vesicle // nucleus // perinuclear region of cytoplasm // recycling endosome // trans-Golgi network			nucleus	protein_coding(ENSSSCG00000023247)	7.60284	7.42171	-0.181136	-1.13378	0.417599	0.974289	0.376334	0.915278	0.181136
BHMT	BHMT	betaine-homocysteine methyltransferase	ENSSSCG00000014108|ENSSSCG00000024331	397371		betaine catabolic process // methionine biosynthetic process // methylation	betaine-homocysteine S-methyltransferase activity // homocysteine S-methyltransferase activity // metal ion binding // methyltransferase activity // transferase activity // zinc ion binding	cytoplasm				protein_coding(ENSSSCG00000014108)	1.92326	0.849185	-1.07407	-2.10537	0.0494032	0.645953	0.0687078	0.719578	1.07407
LOC106508831													0.816993	0.988417	0.171425	1.12617	0.722953	1	0.740683	1	0.171425
OPTC	OPTC	opticin	ENSSSCG00000015272	397071			protein binding					protein_coding(ENSSSCG00000015272)	0.1	0.390689	0.290689	1.22322	0.319717	0.960519	0.32019	0.881299	0.290689
MCCC2	MCCC2	Uncharacterized protein [Source:UniProtKB/TrEMBL;Acc:F1SK15]	ENSSSCG00000016971				ligase activity // protein binding	mitochondrion				protein_coding(ENSSSCG00000016971)	6.67914	5.82919	-0.84995	-1.80244	0.0131998	0.49229	0.0162481	0.564541	0.84995
CYP2D25	CYP2D25	vitamin D3 25-Hydroxylase		397687		oxidation-reduction process	cholestanetriol 26-monooxygenase activity // heme binding // iron ion binding // oxidoreductase activity, acting on paired donors, with incorporation or reduction of molecular oxygen, reduced flavin or flavoprotein as one donor, and incorporation of one atom of oxygen	endoplasmic reticulum membrane					0.464386	0.416993	-0.0473931	-1.0334	0.907163	1	0.911971	1	0.0473931
ACACA	ACACA	acetyl-Coenzyme A carboxylase alpha	ENSSSCG00000017694|ENSSSCG00000017695	397324		acetyl-CoA metabolic process // fatty acid biosynthetic process // lipid homeostasis // lipid metabolic process // metabolic process // multicellular organismal protein metabolic process // protein homotetramerization // tissue homeostasis	ATP binding // D-alanine-D-alanine ligase activity // acetyl-CoA carboxylase activity // biotin carboxylase activity // catalytic activity // ligase activity // metal ion binding // protein binding	cytosol // mitochondrion				protein_coding(ENSSSCG00000017694)	6.18016	6.04535	-0.134816	-1.09795	0.469305	1	0.375911	0.915278	0.134816
ACACB	ACACB	Sus scrofa acetyl-CoA carboxylase beta (ACACB), mRNA. [Source:RefSeq mRNA;Acc:NM_001206399]	ENSSSCG00000009937			acetyl-CoA metabolic process // fatty acid biosynthetic process // metabolic process // protein homotetramerization	ATP binding // acetyl-CoA carboxylase activity // biotin carboxylase activity // catalytic activity // ligase activity // metal ion binding // protein binding	cytoplasm // mitochondrion				protein_coding(ENSSSCG00000009937)	6.71902	6.45869	-0.260338	-1.19776	0.355514	0.965303	0.351828	0.901414	0.260338
ZDHHC3	ZDHHC3	Uncharacterized protein [Source:UniProtKB/TrEMBL;Acc:F1SRB4]	ENSSSCG00000011301			protein palmitoylation // protein targeting	metal ion binding // palmitoyltransferase activity // zinc ion binding	Golgi apparatus		hsa-miR-124a(pictar), hsa-miR-181a(pictar), hsa-miR-181b(pictar), hsa-miR-181c(pictar), hsa-miR-32(pictar), hsa-miR-92(pictar)		protein_coding(ENSSSCG00000011301)	5.97405	5.80412	-0.169931	-1.125	0.453002	1	0.415627	0.94634	0.169931
PLA2G2A	PLA2G2A	Uncharacterized protein [Source:UniProtKB/TrEMBL;Acc:F1SUN7]	ENSSSCG00000003494			lipid catabolic process // phosphatidic acid metabolic process // phospholipid metabolic process	calcium ion binding // phospholipase A2 activity // phospholipid binding	endoplasmic reticulum // extracellular region // extracellular space				protein_coding(ENSSSCG00000003494)	0.158496	0	-0.158496	-1.11612	0.412694	0.970451	0.330565	0.881299	0.158496
PLA2G2C	PLA2G2C	Uncharacterized protein [Source:UniProtKB/TrEMBL;Acc:F1SUN2]	ENSSSCG00000003499			lipid catabolic process // phospholipid metabolic process	calcium ion binding // phospholipase A2 activity	extracellular region				protein_coding(ENSSSCG00000003499)	0	0	0	1	1	1	1	1	0
PLA2G2E													0	0	0	1	1	1	1	1	0
PLA2G2D	PLA2G2D	Uncharacterized protein [Source:UniProtKB/TrEMBL;Acc:F1SUN4]	ENSSSCG00000003497			lipid catabolic process // phospholipid metabolic process	calcium ion binding // phospholipase A2 activity	extracellular region				protein_coding(ENSSSCG00000003497)	0	0.232193	0.232193	1.17462	0.351628	0.963028	0.330565	0.881299	0.232193
PLA2G2F	PLA2G2F	Uncharacterized protein [Source:UniProtKB/TrEMBL;Acc:F1SUN5]	ENSSSCG00000003496			lipid catabolic process // phospholipid metabolic process	calcium ion binding // phospholipase A2 activity	extracellular region				protein_coding(ENSSSCG00000003496)	0	0	0	1	1	1	1	1	0
LOC110257448													0.558496	0.549185	-0.00931094	-1.00647	0.979752	1	0.980569	1	0.00931094
LOC110257449													0	0	0	1	1	1	1	1	0
LOC110257443													0	0	0	1	1	1	1	1	0
LOC110257441													2.82828	3.40302	0.574736	1.4894	0.10226	0.757948	0.114659	0.799924	0.574736
LOC110257446													2.23354	3.21453	0.980993	1.97382	0.0296462	0.583255	0.0411686	0.654422	0.980993
LOC110257447													0.1	0	-0.1	-1.07177	0.522574	1	0.330565	0.881299	0.1
LOC110257444													0.332193	0	-0.332193	-1.25893	0.200919	0.867243	0.187387	0.847595	0.332193
LOC110257445													0	0	0	1	1	1	1	1	0
CYFIP1	CYFIP1	Uncharacterized protein [Source:UniProtKB/TrEMBL;Acc:I3LCJ5]	ENSSSCG00000021563			axon extension // lamellipodium assembly	protein binding	lamellipodium // mRNA cap binding complex // neuron projection // perinuclear region of cytoplasm				protein_coding(ENSSSCG00000021563)	6.46406	6.78871	0.324643	1.25235	0.110249	0.766624	0.0664211	0.718562	0.324643
CYFIP2	CYFIP2	Uncharacterized protein [Source:UniProtKB/TrEMBL;Acc:F1RQE9]	ENSSSCG00000017054				protein binding					protein_coding(ENSSSCG00000017054)	2.83148	3.31062	0.479141	1.39391	0.287844	0.935763	0.318414	0.881299	0.479141
LOC100626015													5.74636	5.79329	0.0469274	1.03306	0.881082	1	0.882951	1	0.0469274
LHPP	LHPP	phospholysine phosphohistidine inorganic pyrophosphate phosphatase [Source:RefSeq peptide;Acc:NP_001230537]	ENSSSCG00000010735			metabolic process // phosphate metabolic process	hydrolase activity // inorganic diphosphatase activity // protein homodimerization activity	cytoplasm // cytosol // nucleus				protein_coding(ENSSSCG00000010735)	6.57063	6.61777	0.0471455	1.03322	0.848459	1	0.841232	1	0.0471455
NUP188	NUP188	Uncharacterized protein [Source:UniProtKB/TrEMBL;Acc:F1RR49]	ENSSSCG00000005667				binding					protein_coding(ENSSSCG00000005667)	7.89006	7.75451	-0.135551	-1.09851	0.515767	1	0.462311	0.979351	0.135551
GLT8D2	GLT8D2	Uncharacterized protein [Source:UniProtKB/TrEMBL;Acc:F1SRK7]	ENSSSCG00000000848				transferase activity, transferring glycosyl groups			hsa-miR-199a*(pictar)		protein_coding(ENSSSCG00000000848)	4.07221	4.42818	0.35598	1.27985	0.227966	0.886715	0.229525	0.881299	0.35598
GLT8D1	GLT8D1	Uncharacterized protein [Source:UniProtKB/TrEMBL;Acc:F1SH98]	ENSSSCG00000011448				transferase activity, transferring glycosyl groups	mitochondrion		hsa-miR-124a(pictar)		protein_coding(ENSSSCG00000011448)	6.06783	5.94343	-0.124398	-1.09005	0.635233	1	0.625892	1	0.124398
SNF8	SNF8	Uncharacterized protein [Source:UniProtKB/TrEMBL;Acc:I3L6X7]	ENSSSCG00000021461			regulation of transcription from RNA polymerase II promoter	transcription factor binding	transcription factor complex				protein_coding(ENSSSCG00000021461)	8.7143	8.88896	0.174653	1.12869	0.367584	0.970451	0.28517	0.881299	0.174653
OSR1													4.91873	5.3959	0.477176	1.39202	0.204411	0.869564	0.224725	0.881299	0.477176
OSR2	OSR2	Uncharacterized protein [Source:UniProtKB/TrEMBL;Acc:F1S0N7]	ENSSSCG00000006073			bone morphogenesis // cell differentiation // chondrocyte differentiation // embryo development // embryonic digit morphogenesis // embryonic forelimb morphogenesis // embryonic hindlimb morphogenesis // embryonic skeletal joint development // embryonic skeletal joint morphogenesis // embryonic skeletal system morphogenesis // eyelid development in camera-type eye // head development // mesonephr…	nucleic acid binding // sequence-specific DNA binding // zinc ion binding	intracellular // nucleus				protein_coding(ENSSSCG00000006073)	3.98086	4.20379	0.222922	1.1671	0.653479	1	0.675723	1	0.222922
MRGPRG													0.332193	0.390689	0.0584963	1.04138	0.868171	1	0.872735	1	0.0584963
HES1	HES1	Sus scrofa hairy and enhancer of split 1, (Drosophila) (HES1), mRNA. [Source:RefSeq mRNA;Acc:NM_001195231]	ENSSSCG00000026362			Notch signaling pathway // S-shaped body morphogenesis // STAT protein import into nucleus // adenohypophysis development // artery morphogenesis // auditory receptor cell differentiation // auditory receptor cell fate determination // cardiac neural crest cell development involved in outflow tract morphogenesis // cell adhesion // cell fate commitment // cell maturation // cell migration // cell…	DNA binding // N-box binding // RNA polymerase II core promoter proximal region sequence-specific DNA binding transcription factor activity involved in negative regulation of transcription // histone deacetylase binding // protein binding // protein dimerization activity // protein homodimerization activity // sequence-specific DNA binding RNA polymerase II transcription factor activity // sequen…	cytoplasm // intracellular // nucleus		hsa-miR-182(pictar), hsa-miR-23a(pictar), hsa-miR-23b(pictar), hsa-miR-369(pictar), hsa-miR-9(pictar), hsa-miR-96(pictar)		protein_coding(ENSSSCG00000026362)	6.55224	6.46399	-0.0882535	-1.06308	0.757818	1	0.756928	1	0.0882535
LOC106508308													0.704439	0.590689	-0.11375	-1.08204	0.808249	1	0.820357	1	0.11375
BPNT1	BPNT1	Uncharacterized protein [Source:UniProtKB/TrEMBL;Acc:F1S9K3]	ENSSSCG00000010822			phosphatidylinositol phosphorylation	3'(2'),5'-bisphosphate nucleotidase activity			hsa-miR-1(pictar), hsa-miR-153(pictar), hsa-miR-206(pictar)		protein_coding(ENSSSCG00000010822)	3.69298	3.92457	0.231591	1.17413	0.493063	1	0.505527	1	0.231591
BCL9	BCL9	B-cell CLL/lymphoma 9 protein [Source:UniProtKB/Swiss-Prot;Acc:Q95KQ6]	ENSSSCG00000006698			Wnt receptor signaling pathway // canonical Wnt receptor signaling pathway // myotube differentiation involved in skeletal muscle regeneration // positive regulation of transcription from RNA polymerase II promoter // somatic stem cell maintenance	beta-catenin binding // protein binding	Golgi apparatus // cytoplasm // nucleus		hsa-miR-101(pictar), hsa-miR-140(pictar), hsa-miR-144(pictar), hsa-miR-15a(pictar), hsa-miR-15b(pictar), hsa-miR-16(pictar), hsa-miR-186(pictar), hsa-miR-188(pictar), hsa-miR-195(pictar), hsa-miR-199a*(pictar), hsa-miR-216(pictar), hsa-miR-218(pictar), hsa-miR-22(pictar), hsa-miR-30a-5p(pictar), hsa-miR-30b(pictar), hsa-miR-30c(pictar), hsa-miR-30d(pictar), hsa-miR-30e(pictar), hsa-miR-32(pictar)…	nucleus	protein_coding(ENSSSCG00000006698)	3.70126	3.8021	0.100839	1.0724	0.789317	1	0.798352	1	0.100839
BCL6	BCL6	Uncharacterized protein [Source:UniProtKB/TrEMBL;Acc:F1SFH8]	ENSSSCG00000011810				metal ion binding // nucleic acid binding // protein binding // zinc ion binding	intracellular // nucleus		hsa-miR-106b(pictar), hsa-miR-10a(pictar), hsa-miR-10b(pictar), hsa-miR-129(pictar), hsa-miR-136(pictar), hsa-miR-181c(pictar), hsa-miR-183(pictar), hsa-miR-187(pictar), hsa-miR-20(pictar), hsa-miR-205(pictar), hsa-miR-26a(pictar), hsa-miR-26b(pictar), hsa-miR-302a(pictar), hsa-miR-302b(pictar), hsa-miR-302c(pictar), hsa-miR-302d(pictar), hsa-miR-30a-5p(pictar), hsa-miR-30b(pictar), hsa-miR-30c(p…		protein_coding(ENSSSCG00000011810)	8.89963	8.03812	-0.861512	-1.81694	0.00781966	0.451001	0.00919137	0.522014	0.861512
LOC100512238													0	0	0	1	1	1	1	1	0
BCL3	BCL3	Uncharacterized protein [Source:UniProtKB/TrEMBL;Acc:I3L7C6]	ENSSSCG00000027426			DNA damage response, signal transduction by p53 class mediator // DNA damage response, signal transduction by p53 class mediator resulting in induction of apoptosis // I-kappaB kinase/NF-kappaB cascade // T-helper 1 type immune response // T-helper 2 cell differentiation // antimicrobial humoral response // defense response to bacterium // defense response to protozoan // extracellular matrix org…	DNA binding // protein binding // sequence-specific DNA binding transcription factor activity // transcription factor binding	Bcl3-Bcl10 complex // Bcl3/NF-kappaB2 complex // cytoplasm // nucleus // protein complex		hsa-miR-128a(pictar), hsa-miR-128b(pictar), hsa-miR-19a(pictar), hsa-miR-19b(pictar), hsa-miR-27a(pictar), hsa-miR-27b(pictar)		protein_coding(ENSSSCG00000027426)	5.63613	4.89169	-0.744443	-1.67533	0.0518414	0.652064	0.0634126	0.714163	0.744443
BCL2	BCL2	Uncharacterized protein [Source:UniProtKB/TrEMBL;Acc:F1SMW2]	ENSSSCG00000004895			B cell differentiation // B cell homeostasis // B cell lineage commitment // B cell proliferation // B cell receptor signaling pathway // CD8-positive, alpha-beta T cell lineage commitment // G1/S transition of mitotic cell cycle // T cell differentiation // T cell differentiation in thymus // T cell homeostasis // T cell lineage commitment // actin filament organization // apoptosis // apoptosis…	BH3 domain binding // channel activity // identical protein binding // protease binding // protein binding // protein heterodimerization activity // protein homodimerization activity // protein phosphatase 2A binding // protein phosphatase binding // sequence-specific DNA binding // transcription factor binding // ubiquitin protein ligase binding	cytoplasm // cytosol // endoplasmic reticulum // endoplasmic reticulum membrane // intracellular // membrane // mitochondrial membrane // mitochondrial outer membrane // mitochondrion // myelin sheath // nuclear membrane // nucleus // pore complex		hsa-miR-103(pictar), hsa-miR-107(pictar), hsa-miR-143(pictar), hsa-miR-153(pictar), hsa-miR-15a(pictar), hsa-miR-15b(pictar), hsa-miR-16(pictar), hsa-miR-182(pictar), hsa-miR-195(pictar), hsa-miR-204(pictar), hsa-miR-21(pictar), hsa-miR-211(pictar), hsa-miR-217(pictar), hsa-miR-34a(pictar), hsa-miR-96(pictar)		protein_coding(ENSSSCG00000004895)	7.53415	8.25154	0.717396	1.64421	0.0344747	0.59177	0.0400404	0.654188	0.717396
NPEPL1	NPEPL1	Sus scrofa aminopeptidase-like 1 (NPEPL1), mRNA. [Source:RefSeq mRNA;Acc:NM_001123148]	ENSSSCG00000007517			protein metabolic process // proteolysis	aminopeptidase activity // manganese ion binding // metalloexopeptidase activity	cytoplasm // intracellular		hsa-let-7a(pictar), hsa-let-7b(pictar), hsa-let-7c(pictar), hsa-let-7e(pictar), hsa-let-7f(pictar), hsa-let-7g(pictar), hsa-let-7i(pictar), hsa-miR-130a(pictar), hsa-miR-130b(pictar), hsa-miR-137(pictar), hsa-miR-148a(pictar), hsa-miR-148b(pictar), hsa-miR-152(pictar), hsa-miR-19a(pictar), hsa-miR-301(pictar), hsa-miR-98(pictar)		protein_coding(ENSSSCG00000007517)	8.13643	8.03875	-0.0976796	-1.07005	0.671031	1	0.647232	1	0.0976796
CLMN	CLMN	Sus scrofa calmin (calponin-like, transmembrane) (CLMN), mRNA. [Source:RefSeq mRNA;Acc:NM_001243882]	ENSSSCG00000002494			negative regulation of cell proliferation // neuron projection development	actin binding // protein binding	cytoplasm				protein_coding(ENSSSCG00000002494)	2.82251	3.45921	0.636696	1.55476	0.200143	0.867243	0.232592	0.881299	0.636696
LOC100513188													2.3477	2.44437	0.0966738	1.06931	0.836543	1	0.846912	1	0.0966738
CLMP	CLMP	Uncharacterized protein [Source:UniProtKB/TrEMBL;Acc:I3LEL6]	ENSSSCG00000022961					cytoplasmic microtubule				protein_coding(ENSSSCG00000022961)	4.23352	4.57698	0.343456	1.26879	0.27596	0.9263	0.284071	0.881299	0.343456
LOC102162785													0.158496	0.639232	0.480735	1.39545	0.195269	0.866661	0.214587	0.878142	0.480735
LOC102163786													0.358496	0.158496	-0.2	-1.1487	0.442173	0.99264	0.428554	0.95506	0.2
LOC102163780													4.14543	4.08902	-0.0564035	-1.03987	0.864299	1	0.867639	1	0.0564035
MTM1	MTM1	Uncharacterized protein [Source:UniProtKB/TrEMBL;Acc:F1RQ28]	ENSSSCG00000012742			dephosphorylation // endosome to lysosome transport // intermediate filament organization // mitochondrion distribution // mitochondrion morphogenesis // muscle cell homeostasis // peptidyl-tyrosine dephosphorylation // phosphatidylinositol dephosphorylation // protein dephosphorylation // regulation of vacuole organization	hydrolase activity // intermediate filament binding // phosphatase activity // phosphatidylinositol binding // phosphatidylinositol-3,5-bisphosphate 3-phosphatase activity // phosphatidylinositol-3-phosphatase activity // phosphoprotein phosphatase activity // protein tyrosine phosphatase activity	I band // cytoplasm // filopodium // late endosome // plasma membrane // ruffle		hsa-miR-182(pictar), hsa-miR-330(pictar), hsa-miR-96(pictar)		protein_coding(ENSSSCG00000012742)	5.06804	4.75534	-0.312702	-1.24203	0.321113	0.960519	0.329253	0.881299	0.312702
CSNK1G2	CSNK1G2	Uncharacterized protein [Source:UniProtKB/TrEMBL;Acc:F1SDH5]	ENSSSCG00000013445			protein phosphorylation	ATP binding // nucleotide binding // protein kinase activity // protein serine/threonine kinase activity // transferase activity, transferring phosphorus-containing groups	cytoplasm		hsa-miR-103(pictar), hsa-miR-107(pictar), hsa-miR-124a(pictar), hsa-miR-155(pictar), hsa-miR-9(pictar)		protein_coding(ENSSSCG00000013445)	6.6343	6.30906	-0.325247	-1.25288	0.212385	0.875166	0.199204	0.862619	0.325247
CSNK1G3	CSNK1G3	Uncharacterized protein [Source:UniProtKB/TrEMBL;Acc:F1RKN8]	ENSSSCG00000014240			protein phosphorylation	ATP binding // nucleotide binding // protein kinase activity // protein serine/threonine kinase activity // protein tyrosine kinase activity // transferase activity, transferring phosphorus-containing groups			hsa-miR-133a(pictar), hsa-miR-133b(pictar), hsa-miR-134(pictar), hsa-miR-143(pictar), hsa-miR-183(pictar), hsa-miR-23a(pictar), hsa-miR-326(pictar), hsa-miR-330(pictar), hsa-miR-34a(pictar), hsa-miR-34b(pictar), hsa-miR-34c(pictar), hsa-miR-9*(pictar)		protein_coding(ENSSSCG00000014240)	4.5574	4.39459	-0.162809	-1.11946	0.637006	1	0.647768	1	0.162809
CSNK1G1	CSNK1G1	Uncharacterized protein [Source:UniProtKB/TrEMBL;Acc:F1S0A1]	ENSSSCG00000004558			protein phosphorylation	ATP binding // protein kinase activity // protein serine/threonine kinase activity // transferase activity, transferring phosphorus-containing groups	cytoplasm		hsa-miR-103(pictar), hsa-miR-107(pictar), hsa-miR-122a(pictar), hsa-miR-129(pictar), hsa-miR-15a(pictar), hsa-miR-15b(pictar), hsa-miR-16(pictar), hsa-miR-181a(pictar), hsa-miR-181b(pictar), hsa-miR-181c(pictar), hsa-miR-195(pictar), hsa-miR-214(pictar), hsa-miR-28(pictar), hsa-miR-30a-5p(pictar), hsa-miR-30b(pictar), hsa-miR-30c(pictar), hsa-miR-30d(pictar), hsa-miR-30e(pictar), hsa-miR-346(pict…		protein_coding(ENSSSCG00000004558)	4.77503	5.08369	0.308655	1.23855	0.294404	0.942405	0.295708	0.881299	0.308655
LOC106507685													0	0.416993	0.416993	1.33514	0.162228	0.835693	0.164583	0.826423	0.416993
LOC106507687													0.3	0	-0.3	-1.23114	0.120875	0.787086	0.0651695	0.714163	0.3
SERPINB1	SERPINB1	Leukocyte elastase inhibitor [Source:UniProtKB/TrEMBL;Acc:F2Z5B1]	ENSSSCG00000001011				serine-type endopeptidase inhibitor activity	extracellular space				protein_coding(ENSSSCG00000001011)	4.71297	4.54373	-0.16924	-1.12447	0.676814	1	0.692713	1	0.16924
SERPINB2	SERPINB2	Uncharacterized protein [Source:UniProtKB/TrEMBL;Acc:F1SMW7]	ENSSSCG00000004890				serine-type endopeptidase inhibitor activity			hsa-miR-182(pictar), hsa-miR-96(pictar)		protein_coding(ENSSSCG00000004890)	0	0	0	1	1	1	1	1	0
SERPINB5	SERPINB5	Uncharacterized protein [Source:UniProtKB/TrEMBL;Acc:F1SMW3]	ENSSSCG00000004894			extracellular matrix organization // morphogenesis of an epithelium // prostate gland morphogenesis // regulation of epithelial cell proliferation	protein binding // serine-type endopeptidase inhibitor activity	cytoplasm		hsa-miR-181a(pictar), hsa-miR-181b(pictar), hsa-miR-181c(pictar)		protein_coding(ENSSSCG00000004894)	0.158496	0.907682	0.749185	1.68084	0.0459578	0.637982	0.0561304	0.69921	0.749185
SERPINB7	SERPINB7	Uncharacterized protein [Source:UniProtKB/TrEMBL;Acc:F1SMW6]	ENSSSCG00000004891				serine-type endopeptidase inhibitor activity					protein_coding(ENSSSCG00000004891)	0.390689	0.358496	-0.0321928	-1.02257	0.92087	1	0.922585	1	0.0321928
FAM76B	FAM76B	Uncharacterized protein [Source:UniProtKB/TrEMBL;Acc:F1STI7]	ENSSSCG00000014967									protein_coding(ENSSSCG00000014967)	3.26589	3.51285	0.246955	1.1867	0.538817	1	0.559654	1	0.246955
FAM76A	FAM76A	family with sequence similarity 76, member A [Source:RefSeq peptide;Acc:NP_001230389]	ENSSSCG00000027894									protein_coding(ENSSSCG00000027894)	5.9804	6.06808	0.087679	1.06266	0.709959	1	0.69166	1	0.087679
EXD2	EXD2	Uncharacterized protein [Source:UniProtKB/TrEMBL;Acc:F1S4B8]	ENSSSCG00000002305			nucleobase, nucleoside, nucleotide and nucleic acid metabolic process	3'-5' exonuclease activity // nucleic acid binding	intracellular				protein_coding(ENSSSCG00000002305)	3.90351	3.78362	-0.119894	-1.08666	0.814861	1	0.827633	1	0.119894
EXD1													2.7718	3.09673	0.32493	1.2526	0.538199	1	0.567806	1	0.32493
LOC106504487													3.2575	3.49453	0.237029	1.17856	0.507289	1	0.523085	1	0.237029
ELP5													10.1704	9.73218	-0.438227	-1.35494	0.0669481	0.689792	0.0519324	0.684797	0.438227
ELP4	ELP4	Uncharacterized protein [Source:UniProtKB/TrEMBL;Acc:F1SGP7]	ENSSSCG00000013321			histone acetylation // regulation of transcription from RNA polymerase II promoter	histone acetyltransferase activity // phosphorylase kinase regulator activity // protein binding	DNA-directed RNA polymerase II, holoenzyme // Elongator holoenzyme complex // cytoplasm // transcription elongation factor complex				protein_coding(ENSSSCG00000013321)	6.08883	5.94434	-0.14449	-1.10534	0.574792	1	0.562079	1	0.14449
ELP3	ELP3	elongator acetyltransferase complex subunit 3 [Source:HGNC Symbol;Acc:20696]	ENSSSCG00000009674			positive regulation of cell migration // regulation of transcription from RNA polymerase II promoter // transcription elongation from RNA polymerase II promoter	DNA binding // N-acetyltransferase activity // phosphorylase kinase regulator activity // protein binding	DNA-directed RNA polymerase II, holoenzyme // Elongator holoenzyme complex // cytoplasm // nucleolus // transcription elongation factor complex				protein_coding(ENSSSCG00000009674)	4.98395	5.05825	0.0742941	1.05285	0.833707	1	0.839529	1	0.0742941
LOC106504483													0	0	0	1	1	1	1	1	0
ELP1													6.08836	5.93725	-0.151109	-1.11042	0.520142	1	0.492232	1	0.151109
SPRYD3	SPRYD3	Uncharacterized protein [Source:UniProtKB/TrEMBL;Acc:F1SGE2]	ENSSSCG00000000262				protein binding					protein_coding(ENSSSCG00000000262)	6.18273	6.51977	0.33704	1.26316	0.165088	0.837548	0.143204	0.825461	0.33704
SPRYD4													1.07846	1.53696	0.458496	1.37411	0.354299	0.965004	0.387979	0.924385	0.458496
LOC100738848													0	0	0	1	1	1	1	1	0
KLHDC9	KLHDC9	Uncharacterized protein [Source:UniProtKB/TrEMBL;Acc:F1S191]	ENSSSCG00000006367									protein_coding(ENSSSCG00000006367)	5.22585	5.48351	0.257657	1.19554	0.394613	0.970451	0.398744	0.932674	0.257657
RAC2	RAC2	ras-related C3 botulinum toxin substrate 1 (rho family, small GTP binding protein Rac1) [Source:RefSeq peptide;Acc:NP_001230514]	ENSSSCG00000021944			GTP catabolic process // actin cytoskeleton organization // cell projection assembly // chemotaxis // intracellular protein transport // nucleocytoplasmic transport // positive regulation of cell proliferation // protein transport // regulation of respiratory burst // signal transduction // small GTPase mediated signal transduction	GTP binding // GTPase activity // nucleotide binding	cytoplasm // intracellular // membrane // nuclear envelope				protein_coding(ENSSSCG00000021944)	2.44304	2.99574	0.552696	1.46682	0.317463	0.960519	0.35478	0.902602	0.552696
KLHDC4	KLHDC4	Uncharacterized protein [Source:UniProtKB/TrEMBL;Acc:F1S6K3]	ENSSSCG00000002652				protein binding					protein_coding(ENSSSCG00000002652)	5.89465	5.76166	-0.132988	-1.09656	0.580653	1	0.558987	1	0.132988
KLHDC2	KLHDC2	Uncharacterized protein [Source:UniProtKB/TrEMBL;Acc:F1SHZ4]	ENSSSCG00000005009				protein binding					protein_coding(ENSSSCG00000005009)	7.91774	7.91742	-0.000318733	-1.00022	0.998753	1	0.998571	1	0.000318733
KLHDC3	KLHDC3	Sus scrofa kelch domain containing 3 (KLHDC3), mRNA. [Source:RefSeq mRNA;Acc:NM_001105314]	ENSSSCG00000022901				chromatin binding // protein binding	cytoplasm // nuclear chromatin		hsa-miR-27a(pictar), hsa-miR-27b(pictar), hsa-miR-29b(pictar), hsa-miR-29c(pictar)		protein_coding(ENSSSCG00000022901)	7.47276	7.0715	-0.401259	-1.32066	0.110384	0.766882	0.0962232	0.766137	0.401259
KLHDC1													4.83658	4.41262	-0.423959	-1.3416	0.245371	0.90191	0.26458	0.881299	0.423959
ASXL1	ASXL1	Uncharacterized protein [Source:UniProtKB/TrEMBL;Acc:F1S518]	ENSSSCG00000007248			bone development // monoubiquitinated histone H2A deubiquitination // negative regulation of fat cell differentiation // negative regulation of peroxisome proliferator activated receptor signaling pathway // negative regulation of retinoic acid receptor signaling pathway // negative regulation of transcription from RNA polymerase II promoter // positive regulation of retinoic acid receptor signal…	DNA binding // peroxisome proliferator activated receptor binding // protein binding // retinoic acid receptor binding // transcription coactivator activity // transcription corepressor activity	PR-DUB complex // nuclear chromatin		hsa-miR-10a(pictar), hsa-miR-10b(pictar), hsa-miR-139(pictar), hsa-miR-141(pictar), hsa-miR-153(pictar), hsa-miR-200a(pictar), hsa-miR-200c(pictar), hsa-miR-26a(pictar), hsa-miR-26b(pictar), hsa-miR-331(pictar), hsa-miR-368(pictar), hsa-miR-7(pictar), hsa-miR-9(pictar)		protein_coding(ENSSSCG00000007248)	4.72828	5.02471	0.296433	1.2281	0.308788	0.954914	0.308924	0.881299	0.296433
ASXL3	ASXL3	Uncharacterized protein [Source:UniProtKB/TrEMBL;Acc:F1SAK2]	ENSSSCG00000003736				DNA binding					protein_coding(ENSSSCG00000003736)	1.7002	1.90992	0.209723	1.15647	0.712685	1	0.733607	1	0.209723
ASXL2	ASXL2	Uncharacterized protein [Source:UniProtKB/TrEMBL;Acc:F1SDL7]	ENSSSCG00000008575			positive regulation of fat cell differentiation // positive regulation of peroxisome proliferator activated receptor signaling pathway // positive regulation of transcription from RNA polymerase II promoter	DNA binding // peroxisome proliferator activated receptor binding			hsa-miR-130a(pictar), hsa-miR-130b(pictar), hsa-miR-18(pictar), hsa-miR-19a(pictar), hsa-miR-19b(pictar), hsa-miR-301(pictar), hsa-miR-302a(pictar), hsa-miR-302b(pictar), hsa-miR-302c(pictar), hsa-miR-302d(pictar)		protein_coding(ENSSSCG00000008575)	5.22818	5.23647	0.00828673	1.00576	0.981242	1	0.981898	1	0.00828673
HDDC2	HDDC2	Uncharacterized protein [Source:UniProtKB/TrEMBL;Acc:F1S2V3]	ENSSSCG00000004224			metabolic process	catalytic activity // metal ion binding // phosphoric diester hydrolase activity // protein binding	mitochondrion				protein_coding(ENSSSCG00000004224)	5.40971	5.25879	-0.150919	-1.11028	0.54456	1	0.526653	1	0.150919
HDDC3	HDDC3	Sus scrofa HD domain containing 3 (HDDC3), mRNA. [Source:RefSeq mRNA;Acc:NM_001243409]	ENSSSCG00000001820			metabolic process	catalytic activity // metal ion binding // phosphoric diester hydrolase activity					protein_coding(ENSSSCG00000001820)	4.40256	4.61419	0.21163	1.158	0.501063	1	0.508081	1	0.21163
LOC100519808													3.29364	3.59809	0.304444	1.23494	0.463025	1	0.487538	0.998241	0.304444
SPATA13	SPATA13	Uncharacterized protein [Source:UniProtKB/TrEMBL;Acc:F1RTL7]	ENSSSCG00000009293			cell migration // filopodium assembly // lamellipodium assembly // regulation of Rho protein signal transduction // regulation of cell migration	Rac guanyl-nucleotide exchange factor activity // Rho guanyl-nucleotide exchange factor activity // guanyl-nucleotide exchange factor activity // phospholipid binding // protein binding	cytoplasm // filopodium // intracellular // lamellipodium // nucleus // ruffle membrane				protein_coding(ENSSSCG00000009293)	4.53707	5.10735	0.570273	1.4848	0.0575493	0.670201	0.0592483	0.707599	0.570273
SPATA17	SPATA17	Sus scrofa spermatogenesis associated 17 (SPATA17), mRNA. [Source:RefSeq mRNA;Acc:NM_001184753]	ENSSSCG00000029778				protein binding					protein_coding(ENSSSCG00000029778)	3.44787	4.13244	0.684566	1.60722	0.0877322	0.721372	0.104961	0.776774	0.684566
SPATA16													2.7044	3.04274	0.33834	1.2643	0.404888	0.970451	0.429729	0.955941	0.33834
SPATA19	SPATA19	Sus scrofa spermatogenesis associated 19 (SPATA19), mRNA. [Source:RefSeq mRNA;Acc:NM_001177920]	ENSSSCG00000025612									protein_coding(ENSSSCG00000025612)	0.232193	0.2	-0.0321928	-1.02257	0.916523	1	0.917498	1	0.0321928
SPATA18	SPATA18	Sus scrofa spermatogenesis associated 18 homolog (rat) (SPATA18), mRNA. [Source:RefSeq mRNA;Acc:NM_001177915]	ENSSSCG00000008834			cellular response to stress		mitochondrial outer membrane				protein_coding(ENSSSCG00000008834)	2.13581	1.50472	-0.631089	-1.54873	0.273088	0.924133	0.31138	0.881299	0.631089
VCP	VCP	valosin-containing protein	ENSSSCG00000005300	397524		DNA recombination // DNA repair // ER-associated protein catabolic process // double-strand break repair // protein N-linked glycosylation via asparagine // protein ubiquitination // response to DNA damage stimulus // translesion synthesis // transport	ATP binding // ATPase activity // four-way junction helicase activity // hydrolase activity // lipid binding // nucleoside-triphosphatase activity // nucleotide binding	cytosol // endoplasmic reticulum // nucleus // site of double-strand break		hsa-miR-198(pictar), hsa-miR-331(pictar), hsa-miR-339(pictar)		protein_coding(ENSSSCG00000005300)	6.08009	5.59217	-0.487912	-1.40241	0.124231	0.792533	0.131103	0.825461	0.487912
LOC102164754													1.55395	1.90541	0.351457	1.27585	0.498376	1	0.529335	1	0.351457
LOC110260619													0.232193	0.966178	0.733985	1.66323	0.0884558	0.723388	0.10832	0.785136	0.733985
LOC106510042													2.72204	3.25615	0.534113	1.44805	0.311811	0.958123	0.347882	0.899467	0.534113
RINL	RINL	Uncharacterized protein [Source:UniProtKB/TrEMBL;Acc:I3LHK3]	ENSSSCG00000022692			endocytosis	guanyl-nucleotide exchange factor activity // protein binding	actin cytoskeleton // ruffle				protein_coding(ENSSSCG00000022692)	4.46877	4.35118	-0.117589	-1.08492	0.77511	1	0.786791	1	0.117589
LOC100154757													0	0	0	1	1	1	1	1	0
HFE													1.30362	1.47062	0.167	1.12272	0.764367	1	0.781515	1	0.167
GPR146	GPR146	Uncharacterized protein [Source:UniProtKB/TrEMBL;Acc:F1RIX0]	ENSSSCG00000007551					integral to membrane				protein_coding(ENSSSCG00000007551)	2.96961	3.40156	0.431943	1.34905	0.365765	0.970451	0.398055	0.931885	0.431943
SLC7A8	SLC7A8	Uncharacterized protein [Source:UniProtKB/TrEMBL;Acc:F1S9D3]	ENSSSCG00000002032			L-amino acid transport // amino acid transmembrane transport // amino acid transport // organic cation transport // transmembrane transport // transport	L-amino acid transmembrane transporter activity // amino acid transmembrane transporter activity // organic cation transmembrane transporter activity // protein binding // toxin transporter activity	integral to membrane // membrane // plasma membrane		hsa-miR-124a(pictar), hsa-miR-133a(pictar), hsa-miR-133b(pictar), hsa-miR-182(pictar), hsa-miR-214(pictar), hsa-miR-9(pictar), hsa-miR-96(pictar)		protein_coding(ENSSSCG00000002032)	7.10726	7.59154	0.484279	1.39889	0.24947	0.905624	0.276609	0.881299	0.484279
GPR142													0	0	0	1	1	1	1	1	0
GPR143	GPR143	G protein-coupled receptor 143 [Source:HGNC Symbol;Acc:20145]	ENSSSCG00000012103			G-protein coupled receptor protein signaling pathway // calcium-mediated signaling using intracellular calcium source // melanosome localization // melanosome organization // melanosome transport // phosphatidylinositol-mediated signaling // regulation of calcium-mediated signaling	G-protein coupled receptor activity // L-DOPA binding // L-DOPA receptor activity // dopamine binding // protein binding // tyrosine binding	Golgi apparatus // apical plasma membrane // lysosomal membrane // melanosome // melanosome membrane // membrane // plasma membrane				protein_coding(ENSSSCG00000012103)	1.53399	1.43923	-0.0947533	-1.06788	0.822701	1	0.832449	1	0.0947533
ZNF212	ZNF212	Uncharacterized protein [Source:UniProtKB/TrEMBL;Acc:F1SRN7]	ENSSSCG00000016777			regulation of transcription, DNA-dependent	identical protein binding // metal ion binding // nucleic acid binding // protein binding // zinc ion binding	intracellular		hsa-miR-218(pictar)		protein_coding(ENSSSCG00000016777)	4.88693	5.08424	0.197311	1.14656	0.49043	1	0.488744	0.998751	0.197311
GPR148													0.232193	0	-0.232193	-1.17462	0.351628	0.963028	0.330565	0.881299	0.232193
GPR149	GPR149	Sus scrofa G protein-coupled receptor 149 (GPR149), mRNA. [Source:RefSeq mRNA;Acc:NM_001204774]	ENSSSCG00000023582			G-protein coupled receptor protein signaling pathway // antral ovarian follicle growth // estrous cycle phase // negative regulation of ovulation // preantral ovarian follicle growth	G-protein coupled receptor activity	integral to membrane				protein_coding(ENSSSCG00000023582)	0.232193	0.539232	0.307039	1.23717	0.414885	0.972126	0.435513	0.96077	0.307039
LOC110260611													7.52356	7.68463	0.161072	1.11812	0.53858	1	0.527236	1	0.161072
KNL1													1.93987	1.73056	-0.209311	-1.15614	0.673794	1	0.694917	1	0.209311
LOC110260610													0.845533	1.73171	0.88618	1.84828	0.102389	0.757948	0.130125	0.825461	0.88618
LOC110256276													0	0.158496	0.158496	1.11612	0.412694	0.970451	0.330565	0.881299	0.158496
CITED2	CITED2	Uncharacterized protein [Source:UniProtKB/TrEMBL;Acc:F1S6Z7]	ENSSSCG00000004142			adrenal cortex formation // adrenal gland development // blood vessel development // bone morphogenesis // cardiac neural crest cell development involved in heart development // cardiac septum morphogenesis // cell proliferation // central nervous system development // cranial nerve morphogenesis // decidualization // determination of heart left/right asymmetry // determination of left/right symm…	LBD domain binding // RNA polymerase II activating transcription factor binding // RNA polymerase II transcription coactivator activity // RNA polymerase II transcription corepressor activity // SMAD binding // chromatin binding // histone acetyltransferase binding // protein binding // sequence-specific DNA binding transcription factor activity // transcription coactivator activity // transcript…	cytoplasm // nuclear chromatin // nucleus		hsa-miR-128a(pictar), hsa-miR-128b(pictar), hsa-miR-132(pictar), hsa-miR-153(pictar), hsa-miR-182(pictar), hsa-miR-199a*(pictar), hsa-miR-203(pictar), hsa-miR-212(pictar)		protein_coding(ENSSSCG00000004142)	5.22168	5.62382	0.402145	1.32147	0.330034	0.963028	0.356588	0.903493	0.402145
CITED1	CITED1	Cbp/p300-interacting transactivator, with Glu/Asp-rich carboxy-terminal domain, 1	ENSSSCG00000012409	654297		SMAD protein signal transduction // brain development // labyrinthine layer development // melanin biosynthetic process // melanocyte differentiation // negative regulation of neuron apoptosis // negative regulation of osteoblast differentiation // nucleocytoplasmic transport // pigmentation // placenta development // positive regulation of gene expression // regulation of transcription, DNA-depe…	LBD domain binding // chromatin binding // co-SMAD binding // protein C-terminus binding // protein binding // protein homodimerization activity // transcription coactivator activity // transcription regulatory region DNA binding	cytoplasm // cytosol // nucleus				protein_coding(ENSSSCG00000012409)	2.89807	2.71909	-0.17898	-1.13208	0.788601	1	0.80562	1	0.17898
LOC110256272													0.258496	0.439232	0.180735	1.13346	0.604201	1	0.616327	1	0.180735
LOC110256273													0.158496	0.1	-0.0584963	-1.04138	0.783416	1	0.758524	1	0.0584963
LOC110256270													0	0	0	1	1	1	1	1	0
CITED4	CITED4	Uncharacterized protein [Source:UniProtKB/TrEMBL;Acc:F1SF77]	ENSSSCG00000003974			positive regulation of transcription, DNA-dependent // regulation of transcription, DNA-dependent // response to estrogen stimulus		cytoplasm // nucleus		hsa-miR-24(pictar)		protein_coding(ENSSSCG00000003974)	0	0	0	1	1	1	1	1	0
DAGLA	DAGLA	Uncharacterized protein [Source:UniProtKB/TrEMBL;Acc:F1RKR2]	ENSSSCG00000013079			arachidonic acid metabolic process // endocannabinoid signaling pathway // lipid metabolic process // neuroblast proliferation // neurogenesis // neurotransmitter biosynthetic process	hydrolase activity // triglyceride lipase activity					protein_coding(ENSSSCG00000013079)	6.41869	5.97617	-0.442513	-1.35897	0.191816	0.860363	0.205073	0.866516	0.442513
DAGLB	DAGLB	Uncharacterized protein [Source:UniProtKB/TrEMBL;Acc:I3LU32]	ENSSSCG00000027288			arachidonic acid metabolic process // lipid metabolic process // neuroblast proliferation // neurogenesis // neurotransmitter biosynthetic process	hydrolase activity // triglyceride lipase activity					protein_coding(ENSSSCG00000027288)	6.36234	6.42776	0.0654195	1.04639	0.799226	1	0.792582	1	0.0654195
LOC110260615													0.458496	0.3	-0.158496	-1.11612	0.589192	1	0.589964	1	0.158496
SLC7A3	SLC7A3	Sus scrofa solute carrier family 7 (cationic amino acid transporter, y+ system), member 3 (SLC7A3), mRNA. [Source:RefSeq mRNA;Acc:NM_001130973]	ENSSSCG00000024346			amino acid transmembrane transport // amino acid transport // arginine transport // lysine transport // transmembrane transport // transport	L-lysine transmembrane transporter activity // amino acid transmembrane transporter activity // arginine transmembrane transporter activity // cationic amino acid transmembrane transporter activity	integral to membrane // membrane		hsa-miR-136(pictar)		protein_coding(ENSSSCG00000024346)	0	0	0	1	1	1	1	1	0
LOC110260616													0.158496	0.760733	0.602237	1.51807	0.169117	0.841942	0.19564	0.857543	0.602237
RIN1	RIN1	Uncharacterized protein [Source:UniProtKB/TrEMBL;Acc:F1RU47]	ENSSSCG00000012950			signal transduction	protein binding					protein_coding(ENSSSCG00000012950)	0.690689	1.77586	1.08517	2.12163	0.0544865	0.660309	0.075374	0.726018	1.08517
RIN3													6.47964	6.43589	-0.0437464	-1.03079	0.895434	1	0.898163	1	0.0437464
RIN2	RIN2	Uncharacterized protein [Source:UniProtKB/TrEMBL;Acc:I3LPZ0]	ENSSSCG00000025340							hsa-miR-101(pictar), hsa-miR-144(pictar), hsa-miR-145(pictar), hsa-miR-199a*(pictar), hsa-miR-19a(pictar), hsa-miR-19b(pictar), hsa-miR-217(pictar), hsa-miR-338(pictar)		protein_coding(ENSSSCG00000025340)	6.258	6.40025	0.142254	1.10363	0.611796	1	0.608599	1	0.142254
WWOX	WWOX	Uncharacterized protein [Source:UniProtKB/TrEMBL;Acc:I3LQY6]	ENSSSCG00000027415			cellular response to transforming growth factor beta stimulus // induction of apoptosis // metabolic process // negative regulation of Wnt receptor signaling pathway // osteoblast differentiation // oxidation-reduction process // positive regulation of apoptosis // positive regulation of transcription from RNA polymerase II promoter // skeletal system morphogenesis	enzyme binding // nucleotide binding // oxidoreductase activity // protein binding	Golgi apparatus // cytoplasm // cytosol // microvillus // mitochondrion // nucleus // plasma membrane				protein_coding(ENSSSCG00000027415)	6.81683	7.23879	0.421958	1.33974	0.245943	0.902061	0.26493	0.881299	0.421958
RIPK1	RIPK1	Uncharacterized protein [Source:UniProtKB/TrEMBL;Acc:F1RWY6]	ENSSSCG00000001009			apoptosis // cellular protein catabolic process // cellular response to tumor necrosis factor // induction of apoptosis // induction of necroptosis by extracellular signals // positive regulation of I-kappaB kinase/NF-kappaB cascade // positive regulation of JNK cascade // positive regulation of NF-kappaB transcription factor activity // positive regulation of apoptosis // positive regulation of …	ATP binding // death domain binding // death receptor binding // identical protein binding // protein binding // protein kinase activity // protein serine/threonine kinase activity // protein tyrosine kinase activity // transferase activity, transferring phosphorus-containing groups	cytoplasm // death-inducing signaling complex // mitochondrion // receptor complex				protein_coding(ENSSSCG00000001009)	7.83079	7.68053	-0.150256	-1.10977	0.566705	1	0.556019	1	0.150256
RIPK3	RIPK3	receptor-interacting serine-threonine kinase 3 [Source:HGNC Symbol;Acc:10021]	ENSSSCG00000001987			I-kappaB kinase/NF-kappaB cascade // activation of protein kinase activity // induction of apoptosis // positive regulation of NF-kappaB transcription factor activity // positive regulation of necroptosis // protein heterooligomerization // protein homooligomerization // protein phosphorylation	ATP binding // NF-kappaB-inducing kinase activity // identical protein binding // protein binding // protein kinase activity // protein serine/threonine kinase activity // protein tyrosine kinase activity // transferase activity, transferring phosphorus-containing groups	intracellular				protein_coding(ENSSSCG00000001987)	4.56124	4.86232	0.301074	1.23206	0.353105	0.964531	0.363702	0.909298	0.301074
RIPK2	RIPK2	Uncharacterized protein [Source:UniProtKB/TrEMBL;Acc:I3LDF3]	ENSSSCG00000024096			regulation of apoptosis	protein binding // transferase activity, transferring phosphorus-containing groups	intracellular				protein_coding(ENSSSCG00000024096)	6.83117	6.06032	-0.770849	-1.70627	0.0474676	0.643282	0.0589303	0.707599	0.770849
RIPK4	RIPK4	Uncharacterized protein [Source:UniProtKB/TrEMBL;Acc:F1SG49]	ENSSSCG00000012083			morphogenesis of an epithelium // protein phosphorylation	ATP binding // nucleotide binding // protein binding // protein kinase activity // protein serine/threonine kinase activity // protein tyrosine kinase activity // transferase activity, transferring phosphorus-containing groups	cytoplasm // nucleus				protein_coding(ENSSSCG00000012083)	0	0	0	1	1	1	1	1	0
LOC110261542													1.70541	1.61321	-0.0921997	-1.06599	0.874749	1	0.884329	1	0.0921997
LOC110261543													0.2	0.380735	0.180735	1.13346	0.600331	1	0.611976	1	0.180735
LOC110261540													1.77586	2.76192	0.98606	1.98077	0.0743335	0.703133	0.098526	0.767919	0.98606
LOC110261541													0	0.232193	0.232193	1.17462	0.351628	0.963028	0.330565	0.881299	0.232193
LOC110261547													0	0	0	1	1	1	1	1	0
LOC110261544													0.158496	1.17142	1.01293	2.018	0.0271879	0.564923	0.0383645	0.646381	1.01293
CRABP1	CRABP1	cellular retinoic acid binding protein 1	ENSSSCG00000021873	100270724|595118		transport	lipid binding // transporter activity	cytoplasm				protein_coding(ENSSSCG00000021873)	1.59069	2.6224	1.03171	2.04445	0.0586353	0.670671	0.079813	0.732472	1.03171
FAM149A	FAM149A	Uncharacterized protein [Source:UniProtKB/TrEMBL;Acc:F1RZN1]	ENSSSCG00000015802									protein_coding(ENSSSCG00000015802)	3.8152	3.87435	0.0591551	1.04186	0.904427	1	0.910871	1	0.0591551
ZNF416													1.03987	0.981378	-0.0584963	-1.04138	0.887427	1	0.89343	1	0.0584963
ZNF414													6.64933	6.88415	0.234821	1.17676	0.234517	0.892788	0.164026	0.826423	0.234821
ZNF410	ZNF410	Uncharacterized protein [Source:UniProtKB/TrEMBL;Acc:F1S3H6]	ENSSSCG00000002352				nucleic acid binding // zinc ion binding	intracellular		hsa-miR-26a(pictar), hsa-miR-26b(pictar), hsa-miR-330(pictar)		protein_coding(ENSSSCG00000002352)	6.00367	6.0953	0.091633	1.06558	0.69898	1	0.680681	1	0.091633
GLIPR2													6.45428	6.37048	-0.0838071	-1.05981	0.816634	1	0.823555	1	0.0838071
GLIPR1	GLIPR1	Uncharacterized protein [Source:UniProtKB/TrEMBL;Acc:F1SGE0]	ENSSSCG00000000519					extracellular region				protein_coding(ENSSSCG00000000519)	3.33457	3.46766	0.133089	1.09664	0.759196	1	0.772811	1	0.133089
SSSCA1													5.87805	5.7558	-0.122249	-1.08843	0.656772	1	0.652315	1	0.122249
POU4F1	POU4F1	Uncharacterized protein [Source:UniProtKB/TrEMBL;Acc:I3LTT4]	ENSSSCG00000025334			cell migration in hindbrain // central nervous system neuron differentiation // habenula development // innervation // mesoderm development // negative regulation of neuron apoptosis // negative regulation of transcription from RNA polymerase II promoter // nervous system development // neuron differentiation // neuron fate specification // peripheral nervous system neuron development // peripher…	DNA binding // RNA polymerase II core promoter proximal region sequence-specific DNA binding transcription factor activity involved in positive regulation of transcription // RNA polymerase II enhancer sequence-specific DNA binding // protein binding // sequence-specific DNA binding // sequence-specific DNA binding transcription factor activity // sequence-specific enhancer binding RNA polymerase…	neuron projection // nuclear chromatin // nucleus		hsa-miR-126*(pictar), hsa-miR-130a(pictar), hsa-miR-130b(pictar), hsa-miR-133a(pictar), hsa-miR-133b(pictar), hsa-miR-141(pictar), hsa-miR-153(pictar), hsa-miR-182*(pictar), hsa-miR-19a(pictar), hsa-miR-19b(pictar), hsa-miR-200a(pictar), hsa-miR-301(pictar), hsa-miR-30a-3p(pictar), hsa-miR-34a(pictar), hsa-miR-9*(pictar)		protein_coding(ENSSSCG00000025334)	0	0	0	1	1	1	1	1	0
POU4F2	POU4F2	Uncharacterized protein [Source:UniProtKB/TrEMBL;Acc:I3L5L7]	ENSSSCG00000026015			MAPKKK cascade // axon guidance // axonogenesis // estrogen receptor signaling pathway // negative regulation of transcription from RNA polymerase II promoter // neuromuscular process controlling balance // neuron differentiation // positive regulation of cell differentiation // positive regulation of transcription from RNA polymerase II promoter // regulation of transcription, DNA-dependent // r…	DNA binding // RNA polymerase II core promoter proximal region sequence-specific DNA binding // RNA polymerase II core promoter proximal region sequence-specific DNA binding transcription factor activity involved in negative regulation of transcription // RNA polymerase II core promoter proximal region sequence-specific DNA binding transcription factor activity involved in positive regulation of …	nucleus		hsa-miR-130a(pictar), hsa-miR-130b(pictar), hsa-miR-148a(pictar), hsa-miR-148b(pictar), hsa-miR-152(pictar), hsa-miR-17-5p(pictar), hsa-miR-200a(pictar), hsa-miR-214(pictar), hsa-miR-23a(pictar), hsa-miR-23b(pictar), hsa-miR-301(pictar), hsa-miR-30a-5p(pictar), hsa-miR-30b(pictar), hsa-miR-30d(pictar), hsa-miR-30e(pictar), hsa-miR-323(pictar)		protein_coding(ENSSSCG00000026015)	0	0	0	1	1	1	1	1	0
POU4F3	POU4F3	Uncharacterized protein [Source:UniProtKB/TrEMBL;Acc:F1RM14]	ENSSSCG00000014412			auditory receptor cell differentiation // axon extension // inner ear development // inner ear morphogenesis // inner ear receptor cell differentiation // neuromuscular process controlling balance // neuron apoptosis // regulation of transcription from RNA polymerase II promoter // regulation of transcription, DNA-dependent // retinal ganglion cell axon guidance // sensory perception of sound // …	DNA binding // sequence-specific DNA binding // sequence-specific DNA binding transcription factor activity	nucleus				protein_coding(ENSSSCG00000014412)	0	0	0	1	1	1	1	1	0
FBF1	FBF1	Uncharacterized protein [Source:UniProtKB/TrEMBL;Acc:F1RVZ2]	ENSSSCG00000017197			apical junction assembly // establishment of epithelial cell polarity	nucleotide binding // protein binding	apical junction complex // keratin filament // spindle pole				protein_coding(ENSSSCG00000017197)	7.19698	6.89935	-0.29763	-1.22912	0.264623	0.914883	0.253991	0.881299	0.29763
RASA1	RASA1	Uncharacterized protein [Source:UniProtKB/TrEMBL;Acc:F1RP01]	ENSSSCG00000014146			negative regulation of cell adhesion // negative regulation of cell-matrix adhesion // positive regulation of GTPase activity // regulation of actin filament polymerization // regulation of small GTPase mediated signal transduction // signal transduction	GTPase activator activity // GTPase binding // glycoprotein binding // phospholipid binding // protein binding // receptor binding	intracellular // plasma membrane // ruffle		hsa-miR-1(pictar), hsa-miR-132(pictar), hsa-miR-145(pictar), hsa-miR-153(pictar), hsa-miR-182(pictar), hsa-miR-206(pictar), hsa-miR-21(pictar), hsa-miR-212(pictar), hsa-miR-223(pictar), hsa-miR-24(pictar), hsa-miR-30a-5p(pictar), hsa-miR-30b(pictar), hsa-miR-30c(pictar), hsa-miR-30e(pictar), hsa-miR-31(pictar), hsa-miR-320(pictar), hsa-miR-335(pictar), hsa-miR-342(pictar), hsa-miR-9*(pictar), hsa…		protein_coding(ENSSSCG00000014146)	6.80714	6.87153	0.0643915	1.04564	0.757932	1	0.727659	1	0.0643915
RASA2	RASA2	Uncharacterized protein [Source:UniProtKB/TrEMBL;Acc:F1SKG9]	ENSSSCG00000011672			intracellular signal transduction // positive regulation of GTPase activity // regulation of small GTPase mediated signal transduction // signal transduction	GTPase activator activity // phospholipid binding // protein binding	intracellular // intracellular membrane-bounded organelle		hsa-miR-145(pictar)		protein_coding(ENSSSCG00000011672)	5.81274	5.68606	-0.126679	-1.09178	0.661192	1	0.66073	1	0.126679
RASA3	RASA3	Uncharacterized protein [Source:UniProtKB/TrEMBL;Acc:F1RN30]	ENSSSCG00000009567			intracellular signal transduction // positive regulation of GTPase activity // regulation of small GTPase mediated signal transduction // signal transduction	GTPase activator activity // calcium-release channel activity // phospholipid binding // protein binding	intracellular // intrinsic to internal side of plasma membrane				protein_coding(ENSSSCG00000009567)	7.4686	6.86894	-0.599665	-1.51536	0.0266079	0.564359	0.0238014	0.607045	0.599665
ACTN3													12.3852	12.2121	-0.173142	-1.12751	0.669413	1	0.685593	1	0.173142
ACTN2	ACTN2	Sus scrofa actinin, alpha 2 (ACTN2), mRNA. [Source:RefSeq mRNA;Acc:NM_001243666]	ENSSSCG00000010144			actin crosslink formation // actin filament bundle assembly // focal adhesion assembly // microspike assembly // muscle contraction // negative regulation of potassium ion transport // negative regulation of protein localization at cell surface // positive regulation of potassium ion transport // protein homotetramerization // regulation of membrane potential	FATZ binding // LIM domain binding // actin binding // actin filament binding // calcium ion binding // cytoskeletal protein binding // identical protein binding // ion channel binding // ligand-dependent nuclear receptor transcription coactivator activity // protein binding // protein dimerization activity // thyroid hormone receptor coactivator activity // titin Z domain binding // titin binding	Z disc // filopodium // focal adhesion // sarcomere				protein_coding(ENSSSCG00000010144)	11.2252	10.5092	-0.716012	-1.64263	0.0428189	0.624157	0.0506493	0.683688	0.716012
ACTN1	ACTN1	Uncharacterized protein [Source:UniProtKB/TrEMBL;Acc:I3LS04]	ENSSSCG00000020703			actin crosslink formation // actin filament bundle assembly // focal adhesion assembly // negative regulation of cellular component movement	actin filament binding // calcium ion binding // integrin binding // ion channel binding // protein binding // vinculin binding	Z disc // cell projection // cytoplasm // extracellular vesicular exosome // fascia adherens // focal adhesion		hsa-miR-19a(pictar), hsa-miR-19b(pictar), hsa-miR-214(pictar), hsa-miR-218(pictar), hsa-miR-30a-5p(pictar), hsa-miR-30b(pictar), hsa-miR-30e(pictar)		protein_coding(ENSSSCG00000020703)	7.69329	7.51102	-0.18227	-1.13467	0.456593	1	0.433862	0.959206	0.18227
ACTN4	ACTN4	Uncharacterized protein [Source:UniProtKB/TrEMBL;Acc:F1RI39]	ENSSSCG00000002965			actin crosslink formation // actin filament bundle assembly // negative regulation of cellular component movement // positive regulation of cellular component movement // positive regulation of pinocytosis	actin binding // actin filament binding // calcium ion binding // nucleoside binding // protein binding	Z disc // cortical cytoskeleton // cytoplasm // extracellular vesicular exosome // nucleus // perinuclear region of cytoplasm // protein complex // pseudopodium // ribonucleoprotein complex // stress fiber				protein_coding(ENSSSCG00000002965)	10.4935	10.0875	-0.406007	-1.32501	0.141639	0.817283	0.136555	0.825461	0.406007
EZR	EZR	Uncharacterized protein [Source:UniProtKB/TrEMBL;Acc:F1SB42]	ENSSSCG00000004058			actin filament bundle assembly // establishment or maintenance of apical/basal cell polarity // leukocyte cell-cell adhesion // membrane to membrane docking	actin filament binding // cell adhesion molecule binding // cytoskeletal protein binding // protein binding	actin cytoskeleton // actin filament // apical part of cell // apical plasma membrane // cytoplasm // cytoskeleton // cytosol // extrinsic to membrane // filopodium // focal adhesion // intracellular // microtubule basal body // microvillus // nucleolus // plasma membrane // ruffle // uropod				protein_coding(ENSSSCG00000004058)	6.47838	6.10232	-0.376063	-1.2978	0.184604	0.852776	0.181865	0.844526	0.376063
LOC100156285													0	0	0	1	1	1	1	1	0
N6AMT1	N6AMT1	Uncharacterized protein [Source:UniProtKB/TrEMBL;Acc:I3LSJ1]	ENSSSCG00000026046			methylation // protein methylation	methyltransferase activity // protein methyltransferase activity					protein_coding(ENSSSCG00000026046)	4.47028	4.83353	0.363251	1.28632	0.244221	0.900886	0.251226	0.881299	0.363251
LOC100511247													0	0	0	1	1	1	1	1	0
LOC100511243													0	0	0	1	1	1	1	1	0
LOC102158536													0.1	0.158496	0.0584963	1.04138	0.783416	1	0.758524	1	0.0584963
LOC102158534													0.4	0.316993	-0.0830075	-1.05922	0.786774	1	0.789177	1	0.0830075
GPR151	GPR151	Uncharacterized protein [Source:UniProtKB/TrEMBL;Acc:F1RM11]	ENSSSCG00000014415			G-protein coupled receptor protein signaling pathway	G-protein coupled receptor activity	integral to membrane				protein_coding(ENSSSCG00000014415)	0	0	0	1	1	1	1	1	0
ABLIM1	ABLIM1	Uncharacterized protein [Source:UniProtKB/TrEMBL;Acc:F1S4V5]	ENSSSCG00000010651			axon guidance // cytoskeleton organization // positive regulation of transcription from RNA polymerase II promoter	actin binding // metal ion binding // protein binding // zinc ion binding	actin cytoskeleton		hsa-miR-182(pictar)		protein_coding(ENSSSCG00000010651)	7.38388	7.33713	-0.0467522	-1.03294	0.807304	1	0.770497	1	0.0467522
ABLIM3	ABLIM3	Uncharacterized protein [Source:UniProtKB/TrEMBL;Acc:F1RLA7]	ENSSSCG00000014430			cytoskeleton organization // positive regulation of transcription from RNA polymerase II promoter	actin binding // metal ion binding // zinc ion binding			hsa-miR-101(pictar), hsa-miR-218(pictar), hsa-miR-28(pictar), hsa-miR-368(pictar)		protein_coding(ENSSSCG00000014430)	7.60047	7.82258	0.222106	1.16644	0.321845	0.960667	0.28032	0.881299	0.222106
ABLIM2	ABLIM2	Uncharacterized protein [Source:UniProtKB/TrEMBL;Acc:F1S7Y2]	ENSSSCG00000008721			cytoskeleton organization // positive regulation of transcription from RNA polymerase II promoter	actin binding // metal ion binding // zinc ion binding	cytoplasm // intermediate filament cytoskeleton // myofibril // nucleus		hsa-miR-145(pictar), hsa-miR-339(pictar)		protein_coding(ENSSSCG00000008721)	9.64699	9.46401	-0.182982	-1.13523	0.371597	0.970451	0.30696	0.881299	0.182982
GPR156	GPR156	Uncharacterized protein [Source:UniProtKB/TrEMBL;Acc:F1SPD3]	ENSSSCG00000011888			G-protein coupled receptor protein signaling pathway	G-protein coupled receptor activity // GABA-B receptor activity	integral to membrane // membrane // plasma membrane				protein_coding(ENSSSCG00000011888)	2.45459	2.46915	0.0145577	1.01014	0.977851	1	0.979435	1	0.0145577
FAM172A													6.08379	6.75015	0.66636	1.58706	0.0402368	0.612075	0.04479	0.664801	0.66636
GSTZ1	GSTZ1	Sus scrofa glutathione transferase zeta 1 (GSTZ1), mRNA. [Source:RefSeq mRNA;Acc:NM_001243638]	ENSSSCG00000002396			aromatic amino acid family metabolic process // glutathione metabolic process	catalytic activity // glutathione transferase activity // maleylacetoacetate isomerase activity // protein binding // protein homodimerization activity	cytoplasm // mitochondrion				protein_coding(ENSSSCG00000002396)	6.0199	5.59731	-0.422583	-1.34032	0.0675604	0.69145	0.0492609	0.679706	0.422583
RAB6A	RAB6A	Sus scrofa RAB6A, member RAS oncogene family (RAB6A), mRNA. [Source:RefSeq mRNA;Acc:NM_001243273]	ENSSSCG00000014828			GTP catabolic process // intracellular protein transport // nucleocytoplasmic transport // protein transport // signal transduction // small GTPase mediated signal transduction	GTP binding // GTPase activity // nucleotide binding // protein binding	cytoplasm // intracellular // membrane // nucleus		hsa-miR-124a(pictar), hsa-miR-155(pictar), hsa-miR-182*(pictar), hsa-miR-186(pictar), hsa-miR-21(pictar), hsa-miR-216(pictar), hsa-miR-218(pictar), hsa-miR-302a(pictar), hsa-miR-302b(pictar), hsa-miR-302c(pictar), hsa-miR-302d(pictar), hsa-miR-324-3p(pictar), hsa-miR-330(pictar), hsa-miR-372(pictar), hsa-miR-93(pictar)		protein_coding(ENSSSCG00000014828)	5.4398	5.55901	0.119211	1.08614	0.693379	1	0.695858	1	0.119211
RAB6B	RAB6B	Uncharacterized protein [Source:UniProtKB/TrEMBL;Acc:F2Z5S1]	ENSSSCG00000011638			GTP catabolic process // protein transport // signal transduction // small GTPase mediated signal transduction	GTP binding // GTPase activity // nucleotide binding	intracellular // membrane		hsa-miR-125a(pictar), hsa-miR-125b(pictar), hsa-miR-142-5p(pictar), hsa-miR-182(pictar), hsa-miR-193(pictar), hsa-miR-194(pictar), hsa-miR-214(pictar), hsa-miR-29b(pictar), hsa-miR-29c(pictar), hsa-miR-31(pictar), hsa-miR-328(pictar), hsa-miR-96(pictar)		protein_coding(ENSSSCG00000011638)	2.59875	2.07504	-0.523704	-1.43764	0.305588	0.952457	0.340694	0.890966	0.523704
LOC100156866													0	0	0	1	1	1	1	1	0
LOC100624329													4.60003	4.87945	0.279427	1.21371	0.210628	0.875166	0.171581	0.833833	0.279427
GDI2	GDI2	GDP dissociation inhibitor 2	ENSSSCG00000011137	414427		positive regulation of GTPase activity // positive regulation of Rab GTPase activity // protein transport // small GTPase mediated signal transduction	GTPase activator activity // Rab GDP-dissociation inhibitor activity // Rab GTPase activator activity // protein binding	Golgi apparatus // cell surface // cytoplasm // membrane		hsa-miR-133a(pictar), hsa-miR-133b(pictar), hsa-miR-200c(pictar), hsa-miR-217(pictar)		protein_coding(ENSSSCG00000011137)	8.81504	8.65253	-0.162507	-1.11923	0.401781	0.970451	0.31992	0.881299	0.162507
GDI1	GDI1	Uncharacterized protein [Source:UniProtKB/TrEMBL;Acc:I3L893]	ENSSSCG00000030421			protein transport	Rab GDP-dissociation inhibitor activity // protein binding	cytoplasm // midbody		hsa-miR-150(pictar), hsa-miR-203(pictar), hsa-miR-218(pictar)		protein_coding(ENSSSCG00000030421)	8.04182	8.00321	-0.0386132	-1.02713	0.849797	1	0.828124	1	0.0386132
TFAP4													4.26404	4.61957	0.355522	1.27945	0.317703	0.960519	0.335559	0.885065	0.355522
SPDL1													1.48138	0.781378	-0.7	-1.6245	0.133656	0.806498	0.160322	0.825461	0.7
CALM1	CALM1	calmodulin		396838									11.5275	11.4874	-0.0400491	-1.02815	0.839832	1	0.813411	1	0.0400491
TMEM151A	TMEM151A	Uncharacterized protein [Source:UniProtKB/TrEMBL;Acc:F1RU42]	ENSSSCG00000012952									protein_coding(ENSSSCG00000012952)	0.1	0.2	0.1	1.07177	0.677629	1	0.660056	1	0.1
NAPEPLD													5.65709	5.98621	0.329122	1.25625	0.229297	0.889178	0.222257	0.881299	0.329122
SPTA1	SPTA1	Uncharacterized protein [Source:UniProtKB/TrEMBL;Acc:F1RNB8]	ENSSSCG00000006431			actin cytoskeleton organization // hemopoiesis // lymphocyte homeostasis // plasma membrane organization // porphyrin biosynthetic process // positive regulation of T cell proliferation // positive regulation of protein binding // regulation of cell shape	calcium ion binding // protein binding // protein heterodimerization activity	cortical cytoskeleton // cuticular plate // membrane // spectrin // spectrin-associated cytoskeleton				protein_coding(ENSSSCG00000006431)	0.458496	1.08074	0.622239	1.53926	0.142918	0.818319	0.166752	0.828706	0.622239
HGSNAT	HGSNAT	Uncharacterized protein [Source:UniProtKB/TrEMBL;Acc:F1SE48]	ENSSSCG00000007003			lysosomal transport // protein oligomerization	transferase activity, transferring acyl groups	lysosomal membrane				protein_coding(ENSSSCG00000007003)	5.02792	4.77547	-0.252444	-1.19122	0.466375	1	0.480988	0.993678	0.252444
CRYZL1	CRYZL1	crystallin, zeta (quinone reductase)-like 1	ENSSSCG00000028377	100049689		oxidation-reduction process	nucleotide binding // oxidoreductase activity // transferase activity, transferring acyl groups other than amino-acyl groups // zinc ion binding	cytosol		hsa-miR-138(pictar), hsa-miR-216(pictar), hsa-miR-30a-3p(pictar), hsa-miR-339(pictar)		protein_coding(ENSSSCG00000028377)	5.89622	6.17678	0.280562	1.21467	0.22688	0.885702	0.194655	0.856851	0.280562
SERF2	SERF2	Sus scrofa small EDRK-rich factor 2 (SERF2), mRNA. [Source:RefSeq mRNA;Acc:NM_001190206]	ENSSSCG00000024263									protein_coding(ENSSSCG00000024263)	13.3716	13.7138	0.342222	1.26771	0.0716207	0.696693	0.029795	0.631463	0.342222
NAT9	NAT9	Sus scrofa N-acetyltransferase 9 (GCN5-related, putative) (NAT9), mRNA. [Source:RefSeq mRNA;Acc:NM_001195360]	ENSSSCG00000017231				N-acetyltransferase activity // transferase activity, transferring acyl groups other than amino-acyl groups	protein complex				protein_coding(ENSSSCG00000017231)	6.53074	6.51578	-0.0149624	-1.01043	0.950389	1	0.947507	1	0.0149624
NAT8	NAT8	Uncharacterized protein [Source:UniProtKB/TrEMBL;Acc:F1SLG3]	ENSSSCG00000008296			gastrulation with mouth forming second	N-acetyltransferase activity					protein_coding(ENSSSCG00000008296)	0	0	0	1	1	1	1	1	0
NAT6	NAT6	N-acetyltransferase 6	ENSSSCG00000011403	445004			N-acetyltransferase activity	cytoplasm // mitochondrion				protein_coding(ENSSSCG00000011403)	0	0	0	1	1	1	1	1	0
ADGRL4													6.57827	6.98964	0.41137	1.32995	0.11313	0.772186	0.102365	0.771305	0.41137
ADGRL2													6.91147	6.81053	-0.100944	-1.07247	0.70136	1	0.693829	1	0.100944
ADGRL3													5.27649	5.56943	0.292943	1.22514	0.397464	0.970451	0.412903	0.943936	0.292943
ADGRL1													5.13415	4.94154	-0.192609	-1.14283	0.433424	0.985637	0.410956	0.941705	0.192609
LOC100737113													0	0	0	1	1	1	1	1	0
LOC100737110													0	0	0	1	1	1	1	1	0
LOC100737115													3.94601	4.98812	1.04211	2.05923	0.00401551	0.384638	0.00562977	0.483269	1.04211
FAIM2	FAIM2	Uncharacterized protein [Source:UniProtKB/TrEMBL;Acc:F1SHA9]	ENSSSCG00000000206			cerebellar Purkinje cell differentiation // cerebellar Purkinje cell layer development // cerebellar granular layer development // cerebellum development // regulation of neuron apoptosis		integral to membrane // membrane // membrane raft		hsa-miR-326(pictar)		protein_coding(ENSSSCG00000000206)	1.37549	1.45362	0.078136	1.05565	0.870141	1	0.878601	1	0.078136
LOC110262178													2.44204	2.79251	0.35047	1.27498	0.495908	1	0.526745	1	0.35047
LOC110262179													1.22467	2.49116	1.26648	2.40574	0.0385704	0.605628	0.0567117	0.700973	1.26648
LOC110262176													0	0	0	1	1	1	1	1	0
LOC110262177													0	0	0	1	1	1	1	1	0
LOC110262175													0	0.358496	0.358496	1.28209	0.199766	0.867243	0.195425	0.857486	0.358496
LOC110262172													0.733985	0	-0.733985	-1.66323	0.00955385	0.464164	0.00901259	0.520943	0.733985
LOC110262173													0	0	0	1	1	1	1	1	0
LOC110262170													0.258496	0.316993	0.0584963	1.04138	0.835796	1	0.834621	1	0.0584963
COX5B	COX5B	Sus scrofa mitochondrial cytochrome c oxidase subunit Vb (Cox5b), nuclear gene encoding mitochondrial protein, mRNA. [Source:RefSeq mRNA;Acc:NM_001007517]	ENSSSCG00000008195				cytochrome-c oxidase activity // metal ion binding	membrane // mitochondrial envelope // mitochondrial inner membrane // mitochondrion				protein_coding(ENSSSCG00000008195)	10.9917	11.0374	0.045621	1.03213	0.814431	1	0.781133	1	0.045621
TMEM258													9.22096	9.28821	0.067252	1.04772	0.726945	1	0.677291	1	0.067252
TMEM257													0	0	0	1	1	1	1	1	0
TMEM254													0.939232	1.11357	0.174339	1.12845	0.754578	1	0.772409	1	0.174339
TMEM253													1.37549	2.47545	1.09996	2.14349	0.0532003	0.658622	0.0739395	0.72543	1.09996
TMEM252	TMEM252	Uncharacterized protein [Source:UniProtKB/TrEMBL;Acc:F1SJE5]	ENSSSCG00000029363									protein_coding(ENSSSCG00000029363)	0.490689	0.390689	-0.1	-1.07177	0.78593	1	0.794464	1	0.1
TMEM251	TMEM251	Sus scrofa D230037D09Rik-like protein (LOC414384), mRNA. [Source:RefSeq mRNA;Acc:NM_001001629]	ENSSSCG00000002458					integral to membrane // membrane			transmembrane	protein_coding(ENSSSCG00000002458)	3.289	3.20239	-0.0866055	-1.06187	0.820883	1	0.828894	1	0.0866055
LOC106505533													2.99789	3.21282	0.214933	1.16065	0.587085	1	0.60563	1	0.214933
LOC106505534													0.1	0.516993	0.416993	1.33514	0.157737	0.835693	0.159078	0.825461	0.416993
LOC106505536													3.88641	3.3024	-0.584014	-1.49901	0.273388	0.924133	0.30965	0.881299	0.584014
LOC102160367													0	0	0	1	1	1	1	1	0
SIPA1L1	SIPA1L1	Uncharacterized protein [Source:UniProtKB/TrEMBL;Acc:F1S3L7]	ENSSSCG00000002332			ephrin receptor signaling pathway // positive regulation of GTPase activity // regulation of Rap GTPase activity // regulation of axonogenesis // regulation of small GTPase mediated signal transduction	GTPase activator activity // ephrin receptor binding // protein binding			hsa-miR-219(pictar)		protein_coding(ENSSSCG00000002332)	4.79205	5.32984	0.537793	1.45175	0.0558893	0.664357	0.0538331	0.688137	0.537793
SIPA1L3	SIPA1L3	Uncharacterized protein [Source:UniProtKB/TrEMBL;Acc:F1RKJ6]	ENSSSCG00000002950			positive regulation of GTPase activity // regulation of small GTPase mediated signal transduction	GTPase activator activity // protein binding					protein_coding(ENSSSCG00000002950)	7.02515	6.61242	-0.412735	-1.33121	0.0633854	0.680249	0.0420976	0.657307	0.412735
SIPA1L2	SIPA1L2	Uncharacterized protein [Source:UniProtKB/TrEMBL;Acc:F1RGU5]	ENSSSCG00000010169			positive regulation of GTPase activity // regulation of small GTPase mediated signal transduction	GTPase activator activity // protein binding			hsa-miR-103(pictar), hsa-miR-107(pictar), hsa-miR-137(pictar), hsa-miR-141(pictar), hsa-miR-15a(pictar), hsa-miR-15b(pictar), hsa-miR-16(pictar), hsa-miR-195(pictar), hsa-miR-200a(pictar)		protein_coding(ENSSSCG00000010169)	5.59385	5.82264	0.22879	1.17185	0.437865	0.989364	0.439298	0.963965	0.22879
LOC106504957													0.232193	0.158496	-0.0736966	-1.05241	0.796914	1	0.796187	1	0.0736966
IPO8	IPO8	Uncharacterized protein [Source:UniProtKB/TrEMBL;Acc:F1SGB6]	ENSSSCG00000000534			intracellular protein transport	binding // protein binding // protein transporter activity	nuclear pore // nucleus				protein_coding(ENSSSCG00000000534)	4.51577	4.60657	0.0907976	1.06496	0.768576	1	0.771422	1	0.0907976
PPFIA4													6.54479	6.31662	-0.22817	-1.17135	0.38513	0.970451	0.372354	0.912883	0.22817
SLC35F5	SLC35F5	Sus scrofa solute carrier family 35, member F5 (SLC35F5), mRNA. [Source:RefSeq mRNA;Acc:NM_001243692]	ENSSSCG00000015709					membrane		hsa-miR-124a(pictar), hsa-miR-186(pictar)		protein_coding(ENSSSCG00000015709)	9.10378	9.27663	0.172853	1.12729	0.448579	0.998868	0.412574	0.943747	0.172853
SLC35F4	SLC35F4	Uncharacterized protein [Source:UniProtKB/TrEMBL;Acc:F1SSL8]	ENSSSCG00000005068					membrane				protein_coding(ENSSSCG00000005068)	2.4376	2.7364	0.298793	1.23011	0.543728	1	0.571314	1	0.298793
SLC35F6													2.12061	2.5366	0.415987	1.33421	0.378422	0.970451	0.4101	0.941502	0.415987
SLC35F1	SLC35F1	Uncharacterized protein [Source:UniProtKB/TrEMBL;Acc:F1SF35]	ENSSSCG00000004250					membrane				protein_coding(ENSSSCG00000004250)	5.42747	5.07208	-0.355385	-1.27933	0.422432	0.97689	0.450748	0.969557	0.355385
SLC35F3	SLC35F3	Uncharacterized protein [Source:UniProtKB/TrEMBL;Acc:F1RGW1]	ENSSSCG00000010162					membrane				protein_coding(ENSSSCG00000010162)	1.33399	1.39546	0.061471	1.04353	0.912158	1	0.918702	1	0.061471
SLC35F2	SLC35F2	Uncharacterized protein [Source:UniProtKB/TrEMBL;Acc:F1SV32]	ENSSSCG00000015001			transmembrane transport		membrane				protein_coding(ENSSSCG00000015001)	3.71668	4.11328	0.396601	1.3164	0.338789	0.963028	0.365495	0.909298	0.396601
SUPV3L1	SUPV3L1	Uncharacterized protein [Source:UniProtKB/TrEMBL;Acc:F1SUG1]	ENSSSCG00000010251			DNA duplex unwinding // DNA recombination // RNA catabolic process // chromatin maintenance // mitochondrial RNA 3'-end processing // mitochondrial mRNA catabolic process // mitochondrion morphogenesis // negative regulation of apoptosis // positive regulation of cell growth // positive regulation of mitochondrial RNA catabolic process	3'-5' RNA helicase activity // ATP binding // ATP-dependent RNA helicase activity // DNA binding // DNA helicase activity // double-stranded RNA binding // helicase activity // hydrolase activity, acting on acid anhydrides // nucleic acid binding // protein binding // protein homodimerization activity	mitochondrial degradosome // mitochondrial matrix // mitochondrial nucleoid // mitochondrion // nucleus				protein_coding(ENSSSCG00000010251)	5.83513	6.07666	0.241533	1.18225	0.316838	0.960519	0.290088	0.881299	0.241533
LMAN1L	LMAN1L	Uncharacterized protein [Source:UniProtKB/TrEMBL;Acc:F1SJ28]	ENSSSCG00000001899					membrane				protein_coding(ENSSSCG00000001899)	0.833985	1.22467	0.390689	1.31102	0.456686	1	0.489538	0.999053	0.390689
TRMT112	TRMT112	Uncharacterized protein [Source:UniProtKB/TrEMBL;Acc:F1RQP1]	ENSSSCG00000013029									protein_coding(ENSSSCG00000013029)	8.75607	8.89955	0.143477	1.10456	0.436062	0.987349	0.335841	0.885352	0.143477
TSPAN19													0	0	0	1	1	1	1	1	0
MPC2	MPC2	Uncharacterized protein [Source:UniProtKB/TrEMBL;Acc:F1RPU8]	ENSSSCG00000006304			mitochondrial pyruvate transport // pyruvate metabolic process	pyruvate transmembrane transporter activity	mitochondrion				protein_coding(ENSSSCG00000006304)	10.8242	10.8141	-0.0101011	-1.00703	0.958179	1	0.950175	1	0.0101011
MPC1													9.3012	8.85727	-0.443927	-1.3603	0.0870556	0.721372	0.0775772	0.730831	0.443927
TSPAN10													5.80711	5.83735	0.0302408	1.02118	0.888762	1	0.876714	1	0.0302408
TSPAN11													3.35392	4.33956	0.985644	1.9802	0.0171822	0.516359	0.0240966	0.607045	0.985644
LOC110255352													0	0	0	1	1	1	1	1	0
LOC110255353													0	0	0	1	1	1	1	1	0
LOC110255354													0	0	0	1	1	1	1	1	0
TSPAN15													6.5979	6.54518	-0.0527244	-1.03722	0.83691	1	0.831251	1	0.0527244
TSPAN16	TSPAN16	Uncharacterized protein [Source:UniProtKB/TrEMBL;Acc:I3LJ04]	ENSSSCG00000030693					integral to membrane // membrane				protein_coding(ENSSSCG00000030693)	2.3303	2.1376	-0.192694	-1.1429	0.712305	1	0.732003	1	0.192694
TSPAN17	TSPAN17	Uncharacterized protein [Source:UniProtKB/TrEMBL;Acc:F1S3A4]	ENSSSCG00000014051					integral to membrane // membrane				protein_coding(ENSSSCG00000014051)	6.84921	6.82085	-0.028362	-1.01985	0.890647	1	0.875636	1	0.028362
LOC110262093													1.93501	2.69395	0.758931	1.69224	0.197342	0.867243	0.234248	0.881299	0.758931
SL44-1	SL44-1	Sus scrofa basic proline-rich protein (SL44-1), mRNA. [Source:RefSeq mRNA;Acc:NM_001101025]	ENSSSCG00000000628									protein_coding(ENSSSCG00000000628)	0.158496	0.258496	0.1	1.07177	0.691441	1	0.679538	1	0.1
EAF1	EAF1	Sus scrofa ELL associated factor 1 (EAF1), mRNA. [Source:RefSeq mRNA;Acc:NM_001206456]	ENSSSCG00000026622			regulation of transcription, DNA-dependent	protein binding	ELL-EAF complex		hsa-miR-1(pictar), hsa-miR-125a(pictar), hsa-miR-125b(pictar), hsa-miR-192(pictar), hsa-miR-198(pictar), hsa-miR-206(pictar), hsa-miR-26a(pictar), hsa-miR-26b(pictar), hsa-miR-30a-5p(pictar), hsa-miR-30b(pictar), hsa-miR-30c(pictar), hsa-miR-30e(pictar)		protein_coding(ENSSSCG00000026622)	4.18462	4.2579	0.0732787	1.05211	0.822548	1	0.826592	1	0.0732787
EAF2	EAF2	Uncharacterized protein [Source:UniProtKB/TrEMBL;Acc:F1SQ18]	ENSSSCG00000011880			negative regulation of cell growth // negative regulation of epithelial cell proliferation involved in prostate gland development // positive regulation of transcription, DNA-dependent // regulation of transcription, DNA-dependent	protein binding	ELL-EAF complex // nucleoplasm // nucleus				protein_coding(ENSSSCG00000011880)	1.58258	2.15839	0.575816	1.49052	0.304786	0.952457	0.342536	0.892666	0.575816
FOXF1													2.04431	1.72441	-0.319907	-1.24825	0.591799	1	0.620991	1	0.319907
FOXF2	FOXF2	Uncharacterized protein [Source:UniProtKB/TrEMBL;Acc:F1RX14]	ENSSSCG00000000992			embryonic camera-type eye morphogenesis // embryonic digestive tract development // establishment of planar polarity of embryonic epithelium // extracellular matrix organization // genitalia development // negative regulation of transcription, DNA-dependent // palate development // positive regulation of transcription from RNA polymerase II promoter // positive regulation of transcription, DNA-de…	DNA binding // sequence-specific DNA binding // sequence-specific DNA binding transcription factor activity // transcription factor binding	nucleus // transcription factor complex		hsa-miR-130a(pictar), hsa-miR-130b(pictar), hsa-miR-182(pictar), hsa-miR-19a(pictar), hsa-miR-19b(pictar), hsa-miR-301(pictar), hsa-miR-302a(pictar), hsa-miR-302b(pictar), hsa-miR-302c(pictar), hsa-miR-302d(pictar), hsa-miR-9(pictar), hsa-miR-96(pictar)		protein_coding(ENSSSCG00000000992)	0	0	0	1	1	1	1	1	0
RBPJL													0.280735	0.390689	0.109954	1.07919	0.769783	1	0.779491	1	0.109954
TMUB1	TMUB1	Sus scrofa transmembrane and ubiquitin-like domain containing 1 (TMUB1), mRNA. [Source:RefSeq mRNA;Acc:NM_001244336]	ENSSSCG00000028266				protein binding	cytoplasm // nucleus				protein_coding(ENSSSCG00000028266)	5.14035	4.83602	-0.304327	-1.23484	0.402508	0.970451	0.421176	0.949761	0.304327
TMUB2	TMUB2	Uncharacterized protein [Source:UniProtKB/TrEMBL;Acc:I3LNM1]	ENSSSCG00000022837									protein_coding(ENSSSCG00000022837)	5.48983	5.39902	-0.0908146	-1.06497	0.818273	1	0.827053	1	0.0908146
SCGB1C1	SCGB1C1	Uncharacterized protein [Source:UniProtKB/TrEMBL;Acc:F1RGZ8]	ENSSSCG00000014554									protein_coding(ENSSSCG00000014554)	0.158496	0	-0.158496	-1.11612	0.412694	0.970451	0.330565	0.881299	0.158496
KIAA1644													1.09106	0.856224	-0.23484	-1.17678	0.678923	1	0.701999	1	0.23484
SYNCRIP	SYNCRIP	Uncharacterized protein [Source:UniProtKB/TrEMBL;Acc:F2Z5D4]	ENSSSCG00000004294			CRD-mediated mRNA stabilization // cellular response to interferon-gamma // negative regulation of translation	nucleic acid binding // nucleotide binding // poly(A) RNA binding // protein binding	CRD-mediated mRNA stability complex // catalytic step 2 spliceosome // cytoplasm // histone pre-mRNA 3'end processing complex // ribonucleoprotein complex		hsa-miR-142-5p(pictar)		protein_coding(ENSSSCG00000004294)	5.5248	5.43742	-0.0873816	-1.06244	0.709058	1	0.689919	1	0.0873816
LOC106507601													3.47303	3.81338	0.340354	1.26607	0.291729	0.941308	0.301994	0.881299	0.340354
MMAB	MMAB	Uncharacterized protein [Source:UniProtKB/TrEMBL;Acc:F1RIS6]	ENSSSCG00000009932					mitochondrion				protein_coding(ENSSSCG00000009932)	5.46334	5.70487	0.241533	1.18225	0.535091	1	0.554649	1	0.241533
LOC106507603													1.33581	0.633985	-0.701825	-1.62656	0.158514	0.835693	0.188936	0.85069	0.701825
TYR	TYR	tyrosinase	ENSSSCG00000026409	407745		cell proliferation // melanin biosynthetic process // metabolic process // oxidation-reduction process // pigmentation // thymus development	copper ion binding // metal ion binding // monophenol monooxygenase activity // oxidoreductase activity // protein binding // protein heterodimerization activity // protein homodimerization activity	cytoplasm // melanosome // perinuclear region of cytoplasm				protein_coding(ENSSSCG00000026409)	3.91633	4.99681	1.08048	2.11474	0.0114671	0.483541	0.0170501	0.569635	1.08048
ALG8													4.2441	3.89364	-0.350463	-1.27497	0.326367	0.963028	0.344452	0.895259	0.350463
ALG9	ALG9	Uncharacterized protein [Source:UniProtKB/TrEMBL;Acc:I3LAF5]	ENSSSCG00000022950			GPI anchor biosynthetic process	transferase activity, transferring glycosyl groups	intrinsic to endoplasmic reticulum membrane				protein_coding(ENSSSCG00000022950)	5.18846	5.08817	-0.100285	-1.07199	0.803695	1	0.813569	1	0.100285
ALG2	ALG2	asparagine-linked glycosylation 2	ENSSSCG00000005383	100113423		biosynthetic process // dolichol-linked oligosaccharide biosynthetic process // protein glycosylation in endoplasmic reticulum // response to calcium ion	alpha-1,3-mannosyltransferase activity // calcium-dependent protein binding // glycolipid 3-alpha-mannosyltransferase activity // glycolipid 6-alpha-mannosyltransferase activity // protein N-terminus binding // protein anchor // protein binding // protein heterodimerization activity	cytoplasm // membrane // nucleus // perinuclear region of cytoplasm		hsa-miR-124a(pictar), hsa-miR-24(pictar)		protein_coding(ENSSSCG00000005383)	1.57207	2.02647	0.454399	1.37021	0.377036	0.970451	0.411539	0.942593	0.454399
ALG3	ALG3	Uncharacterized protein [Source:UniProtKB/TrEMBL;Acc:I3LQI7]	ENSSSCG00000021319				alpha-1,3-mannosyltransferase activity // transferase activity, transferring hexosyl groups	endoplasmic reticulum // endoplasmic reticulum membrane // integral to membrane				protein_coding(ENSSSCG00000021319)	4.84714	5.78828	0.941142	1.92005	0.00543793	0.413108	0.0068853	0.50281	0.941142
ALG1													4.37863	4.23592	-0.142711	-1.10398	0.680343	1	0.690163	1	0.142711
ALG6	ALG6	Uncharacterized protein [Source:UniProtKB/TrEMBL;Acc:F1S811]	ENSSSCG00000003815			protein N-linked glycosylation	glucosyltransferase activity // transferase activity, transferring hexosyl groups	endoplasmic reticulum membrane				protein_coding(ENSSSCG00000003815)	5.29023	5.1671	-0.123132	-1.0891	0.709842	1	0.716863	1	0.123132
ALG5	ALG5	dolichyl-phosphate beta-glucosyltransferase [Source:RefSeq peptide;Acc:NP_001231249]	ENSSSCG00000009360				transferase activity // transferase activity, transferring glycosyl groups					protein_coding(ENSSSCG00000009360)	5.38849	5.93009	0.541601	1.45559	0.0174932	0.518443	0.0100245	0.526192	0.541601
WIF1	WIF1	WNT inhibitory factor 1 [Source:HGNC Symbol;Acc:18081]	ENSSSCG00000030998|ENSSSCG00000000468			positive regulation of fat cell differentiation	protein binding			hsa-miR-137(pictar), hsa-miR-144(pictar)		protein_coding(ENSSSCG00000030998)	4.46854	4.40493	-0.0636068	-1.04508	0.87698	1	0.883465	1	0.0636068
PDXP													1.69472	1.45216	-0.242558	-1.18309	0.629072	1	0.652901	1	0.242558
RNGTT	RNGTT	Uncharacterized protein [Source:UniProtKB/TrEMBL;Acc:F1S0E4]	ENSSSCG00000004311|ENSSSCG00000024475			mRNA capping // mRNA processing	mRNA guanylyltransferase activity			hsa-miR-1(pictar), hsa-miR-128a(pictar), hsa-miR-128b(pictar), hsa-miR-206(pictar), hsa-miR-27a(pictar), hsa-miR-27b(pictar)		protein_coding(ENSSSCG00000004311)	5.36259	5.76315	0.400561	1.32002	0.130033	0.799896	0.120629	0.813994	0.400561
KIAA1324L	KIAA1324L	Uncharacterized protein [Source:UniProtKB/TrEMBL;Acc:F1SBX6]	ENSSSCG00000015394									protein_coding(ENSSSCG00000015394)	3.88952	4.0157	0.126173	1.09139	0.658658	1	0.657281	1	0.126173
INSL5	INSL5	Uncharacterized protein [Source:UniProtKB/TrEMBL;Acc:I3LKK1]	ENSSSCG00000028935				hormone activity	extracellular region				protein_coding(ENSSSCG00000028935)	0	0	0	1	1	1	1	1	0
INSL6	INSL6	Uncharacterized protein [Source:UniProtKB/TrEMBL;Acc:F1SK47]	ENSSSCG00000005214			apoptosis // fertilization // male gonad development // multicellular organism growth // pachytene // sperm motility // spermatid development // spermatogenesis	hormone activity	extracellular region				protein_coding(ENSSSCG00000005214)	0.558496	0.990689	0.432193	1.34928	0.359712	0.970181	0.391661	0.926955	0.432193
MAGEL2	MAGEL2	Uncharacterized protein [Source:UniProtKB/TrEMBL;Acc:F1SNR9]	ENSSSCG00000004835			regulation of transcription, DNA-dependent	protein binding			hsa-miR-182(pictar), hsa-miR-96(pictar)		protein_coding(ENSSSCG00000004835)	0	0	0	1	1	1	1	1	0
INSL3	INSL3	insulin-like 3 (Leydig cell)	ENSSSCG00000013887	397024		in utero embryonic development // male gonad development // positive regulation of epithelial cell migration // positive regulation of wound healing	hormone activity // protease binding	extracellular region			extracellular	protein_coding(ENSSSCG00000013887)	0.258496	0.575489	0.316993	1.24573	0.396346	0.970451	0.416801	0.946743	0.316993
LOC102163816													7.57592	7.75347	0.177544	1.13096	0.544495	1	0.545158	1	0.177544
LOC102163817													0	0	0	1	1	1	1	1	0
RTN1	RTN1	Uncharacterized protein [Source:UniProtKB/TrEMBL;Acc:I3L6J1]	ENSSSCG00000025013			neuron differentiation	protein binding	endoplasmic reticulum		hsa-miR-130a(pictar), hsa-miR-130b(pictar), hsa-miR-142-5p(pictar), hsa-miR-19a(pictar), hsa-miR-19b(pictar), hsa-miR-26a(pictar), hsa-miR-26b(pictar), hsa-miR-301(pictar), hsa-miR-302a(pictar), hsa-miR-302b(pictar), hsa-miR-302c(pictar), hsa-miR-302d(pictar)		protein_coding(ENSSSCG00000025013)	1.28842	1.25622	-0.0321928	-1.02257	0.946261	1	0.949783	1	0.0321928
CLUL1													0.358496	1.32992	0.971425	1.96078	0.0173496	0.517786	0.0241163	0.607045	0.971425
PDX1	PDX1	pancreatic and duodenal homeobox 1	ENSSSCG00000009312	397288		regulation of transcription, DNA-dependent	DNA binding // sequence-specific DNA binding // sequence-specific DNA binding transcription factor activity	nucleus				protein_coding(ENSSSCG00000009312)	0	0	0	1	1	1	1	1	0
LOC102157897													5.09596	4.8195	-0.27646	-1.21122	0.32918	0.963028	0.326136	0.881299	0.27646
INMT													0.432193	0.716993	0.2848	1.21824	0.491724	1	0.515353	1	0.2848
LOC100627357													0	0	0	1	1	1	1	1	0
FECH	FECH	Sus scrofa ferrochelatase (FECH), nuclear gene encoding mitochondrial protein, mRNA. [Source:RefSeq mRNA;Acc:NM_001170523]	ENSSSCG00000004541			cholesterol metabolic process // detection of UV // erythrocyte differentiation // heme biosynthetic process // iron ion homeostasis // porphyrin biosynthetic process // protoporphyrinogen IX metabolic process // regulation of eIF2 alpha phosphorylation by heme // regulation of hemoglobin biosynthetic process // response to light stimulus // very-low-density lipoprotein particle assembly	ferrochelatase activity // heme binding // iron ion binding // iron-responsive element binding // lyase activity // protein binding // tetrapyrrole binding	mitochondrion				protein_coding(ENSSSCG00000004541)	5.5527	5.42669	-0.126009	-1.09127	0.5723	1	0.537466	1	0.126009
SCPEP1	SCPEP1	Uncharacterized protein [Source:UniProtKB/TrEMBL;Acc:F1RSC3]	ENSSSCG00000017617			proteolysis	serine-type carboxypeptidase activity					protein_coding(ENSSSCG00000017617)	5.18544	5.54366	0.358227	1.28185	0.178206	0.843362	0.168249	0.828706	0.358227
ADAP1	ADAP1	ArfGAP with dual PH domains 1	ENSSSCG00000007547	397453			phospholipid binding // protein binding					protein_coding(ENSSSCG00000007547)	7.19488	7.09751	-0.09737	-1.06982	0.69389	1	0.680189	1	0.09737
ADAP2	ADAP2	Sus scrofa ArfGAP with dual PH domains 2 (ADAP2), mRNA. [Source:RefSeq mRNA;Acc:NM_001195323]	ENSSSCG00000017738			heart development // regulation of ARF GTPase activity	ARF GTPase activator activity // inositol 1,3,4,5 tetrakisphosphate binding // metal ion binding // phosphatidylinositol-3,4,5-trisphosphate binding // phospholipid binding // protein binding // zinc ion binding	cytoplasm // plasma membrane				protein_coding(ENSSSCG00000017738)	4.98849	5.37794	0.389458	1.3099	0.294219	0.942405	0.314882	0.881299	0.389458
KLHL10													0.897728	0.675489	-0.222239	-1.16654	0.604345	1	0.625146	1	0.222239
KLHL11													0.749185	0.358496	-0.390689	-1.31102	0.280403	0.928634	0.299361	0.881299	0.390689
KLHL12	KLHL12	Uncharacterized protein [Source:UniProtKB/TrEMBL;Acc:F1S4N0]	ENSSSCG00000010931			COPII vesicle coating // ER to Golgi vesicle-mediated transport // Wnt receptor signaling pathway // protein monoubiquitination	protein binding	Cul3-RING ubiquitin ligase complex // ER to Golgi transport vesicle				protein_coding(ENSSSCG00000010931)	6.40898	6.39679	-0.0121942	-1.00849	0.964	1	0.963321	1	0.0121942
KLHL13													4.82474	5.10484	0.280097	1.21428	0.393467	0.970451	0.40488	0.938062	0.280097
KLHL14	KLHL14	Uncharacterized protein [Source:UniProtKB/TrEMBL;Acc:F1SAK5]	ENSSSCG00000003733				protein binding	endoplasmic reticulum // neuron projection // neuronal cell body				protein_coding(ENSSSCG00000003733)	0.881378	1.57386	0.692481	1.61606	0.112723	0.771852	0.135399	0.825461	0.692481
KLHL15	KLHL15	Uncharacterized protein [Source:UniProtKB/TrEMBL;Acc:I3LEC0]	ENSSSCG00000027652				protein binding					protein_coding(ENSSSCG00000027652)	3.6172	3.17103	-0.446178	-1.36243	0.296845	0.943514	0.325152	0.881299	0.446178
KLHL17	KLHL17	Uncharacterized protein [Source:UniProtKB/TrEMBL;Acc:I3LT78]	ENSSSCG00000027155				protein binding			hsa-miR-124a(pictar), hsa-miR-137(pictar)		protein_coding(ENSSSCG00000027155)	4.97828	4.98285	0.00457165	1.00317	0.989101	1	0.989397	1	0.00457165
LOC100517422													0	0	0	1	1	1	1	1	0
LOC100517427													0.3	0.332193	0.0321928	1.02257	0.920106	1	0.921702	1	0.0321928
LOC110256079													0	0	0	1	1	1	1	1	0
LOC110256070													5.95572	6.20457	0.24885	1.18826	0.391187	0.970451	0.390937	0.926308	0.24885
LOC110256071													0	0.878463	0.878463	1.83842	0.0501129	0.645953	0.0657644	0.715349	0.878463
LOC110256075													2.17586	2.20217	0.0263034	1.0184	0.942791	1	0.945089	1	0.0263034
LOC110256076													1.65687	2.17075	0.51388	1.42789	0.407447	0.970451	0.445754	0.966764	0.51388
LOC110256077													0	0	0	1	1	1	1	1	0
GABPB2	GABPB2	Uncharacterized protein [Source:UniProtKB/TrEMBL;Acc:F1SSX8]	ENSSSCG00000006636			positive regulation of transcription from RNA polymerase II promoter	protein binding // protein heterodimerization activity // protein homodimerization activity // transcription regulatory region DNA binding	nucleus		hsa-miR-106b(pictar), hsa-miR-135a(pictar), hsa-miR-135b(pictar), hsa-miR-17-5p(pictar), hsa-miR-186(pictar), hsa-miR-20(pictar), hsa-miR-302a(pictar), hsa-miR-302b(pictar), hsa-miR-302c(pictar), hsa-miR-302d(pictar), hsa-miR-320(pictar), hsa-miR-338(pictar), hsa-miR-372(pictar), hsa-miR-93(pictar)		protein_coding(ENSSSCG00000006636)	5.02408	5.61077	0.586685	1.50179	0.0311851	0.585188	0.0283572	0.625033	0.586685
IGIP	IGIP	IgA-inducing protein homolog (Bos taurus) [Source:HGNC Symbol;Acc:33847]	ENSSSCG00000030757									protein_coding(ENSSSCG00000030757)	0	0	0	1	1	1	1	1	0
LOC110259216													7.57035	7.15289	-0.417461	-1.33557	0.210124	0.875166	0.222372	0.881299	0.417461
LOC110259219													4.01497	4.19337	0.178401	1.13163	0.673239	1	0.690522	1	0.178401
LOC110259218													0.332193	0.2	-0.132193	-1.09596	0.674009	1	0.678983	1	0.132193
SLN	SLN	sarcolipin	ENSSSCG00000029651	733627		regulation of calcium ion transport // regulation of catalytic activity	enzyme regulator activity	membrane // sarcoplasmic reticulum				protein_coding(ENSSSCG00000029651)	14.3543	14.1295	-0.224748	-1.16857	0.293091	0.941853	0.240726	0.881299	0.224748
SLK	SLK	Uncharacterized protein [Source:UniProtKB/TrEMBL;Acc:F1S5P2]	ENSSSCG00000010606			protein autophosphorylation // protein phosphorylation	ATP binding // nucleotide binding // protein binding // protein homodimerization activity // protein kinase activity // protein serine/threonine kinase activity // protein tyrosine kinase activity // transferase activity, transferring phosphorus-containing groups	cytoplasm // plasma membrane		hsa-miR-124a(pictar), hsa-miR-219(pictar), hsa-miR-29a(pictar), hsa-miR-29b(pictar), hsa-miR-29c(pictar), hsa-miR-338(pictar)		protein_coding(ENSSSCG00000010606)	4.06554	4.03787	-0.0276704	-1.01936	0.938462	1	0.940751	1	0.0276704
LOC100624191													1.27142	1.35362	0.0822002	1.05863	0.891215	1	0.89968	1	0.0822002
SLA	SLA	Sus scrofa Src-like-adaptor (SLA), mRNA. [Source:RefSeq mRNA;Acc:NM_001185143]	ENSSSCG00000001472|ENSSSCG00000005949			antigen processing and presentation // antigen processing and presentation of exogenous peptide antigen via MHC class II // antigen processing and presentation of peptide or polysaccharide antigen via MHC class II // immune response // regulation of T cell differentiation	protein binding	MHC class II protein complex // integral to membrane // membrane		hsa-miR-155(pictar)		protein_coding(ENSSSCG00000001472)	0.597728	0.649185	0.0514573	1.03631	0.917269	1	0.922883	1	0.0514573
PHYH	PHYH	Phytanoyl-CoA 2-hydroxylase	ENSSSCG00000023513	100134962		fatty acid alpha-oxidation // isoprenoid metabolic process	catalytic activity // cofactor binding // protein binding	mitochondrion				protein_coding(ENSSSCG00000023513)	9.50745	9.63703	0.129576	1.09397	0.639629	1	0.635514	1	0.129576
GFY													0	0	0	1	1	1	1	1	0
NOTCH4	NOTCH4	Sus scrofa notch 4 (NOTCH4), mRNA. [Source:RefSeq mRNA;Acc:NM_001123147]	ENSSSCG00000001440			Notch signaling pathway // cell differentiation // mammary gland development // multicellular organismal development // regulation of developmental process	calcium ion binding // protein binding	cell surface // integral to membrane // membrane				protein_coding(ENSSSCG00000001440)	7.20003	7.48263	0.282604	1.21639	0.269593	0.920691	0.252961	0.881299	0.282604
MEAF6	MEAF6	Uncharacterized protein [Source:UniProtKB/TrEMBL;Acc:I3LTY5]	ENSSSCG00000022875			histone H2A acetylation // histone H3-K14 acetylation // histone H4-K12 acetylation // histone H4-K5 acetylation // histone H4-K8 acetylation	protein binding	MOZ/MORF histone acetyltransferase complex // NuA4 histone acetyltransferase complex // centrosome // cytoplasm // nucleolus // nucleus				protein_coding(ENSSSCG00000022875)	6.63315	6.46281	-0.170339	-1.12532	0.406264	0.970451	0.342777	0.892967	0.170339
AZIN1	AZIN1	Antizyme inhibitor 1	ENSSSCG00000023873	100158237		polyamine biosynthetic process	catalytic activity // ornithine decarboxylase activator activity					protein_coding(ENSSSCG00000023873)	5.3467	4.79501	-0.551688	-1.4658	0.199488	0.867243	0.226473	0.881299	0.551688
NOTCH2	NOTCH2	Uncharacterized protein [Source:UniProtKB/TrEMBL;Acc:I3LVI7]	ENSSSCG00000022819				calcium ion binding // protein binding			hsa-miR-34a(pictar), hsa-miR-34b(pictar), hsa-miR-34c(pictar), hsa-miR-9(pictar)		protein_coding(ENSSSCG00000022819)	3.95496	4.36127	0.406314	1.3253	0.32506	0.963028	0.351641	0.901414	0.406314
NOTCH3	NOTCH3	Uncharacterized protein [Source:UniProtKB/TrEMBL;Acc:I3L9D5]	ENSSSCG00000023899			cell differentiation // forebrain development // glomerular capillary formation // negative regulation of cell differentiation // negative regulation of neuron differentiation // neuron fate commitment // positive regulation of smooth muscle cell proliferation	calcium ion binding // enzyme binding // protein binding	membrane // plasma membrane		hsa-miR-1(pictar), hsa-miR-150(pictar), hsa-miR-206(pictar), hsa-miR-221(pictar), hsa-miR-222(pictar)		protein_coding(ENSSSCG00000023899)	5.32921	5.71515	0.385936	1.30671	0.122406	0.790915	0.10679	0.780499	0.385936
ZNF658													2.06841	2.25839	0.189977	1.14075	0.743172	1	0.762242	1	0.189977
ZNF655	ZNF655	Uncharacterized protein [Source:UniProtKB/TrEMBL;Acc:F1REX1]	ENSSSCG00000007617			G1 phase // negative regulation of G1/S transition of mitotic cell cycle // regulation of mitotic cell cycle	nucleic acid binding // protein binding // zinc ion binding	cytoplasm // intracellular // nucleolus // nucleus		hsa-miR-125a(pictar), hsa-miR-125b(pictar), hsa-miR-132(pictar), hsa-miR-181a(pictar), hsa-miR-181b(pictar), hsa-miR-181c(pictar), hsa-miR-196a(pictar), hsa-miR-196b(pictar), hsa-miR-23a(pictar), hsa-miR-23b(pictar), hsa-miR-26a(pictar), hsa-miR-26b(pictar)		protein_coding(ENSSSCG00000007617)	3.69744	3.70142	0.00398124	1.00276	0.991913	1	0.992304	1	0.00398124
TCTEX1D2	TCTEX1D2	Uncharacterized protein [Source:UniProtKB/TrEMBL;Acc:I3LQJ6]	ENSSSCG00000029354				protein binding					protein_coding(ENSSSCG00000029354)	6.98822	7.41899	0.430767	1.34795	0.0869191	0.721372	0.0745603	0.72543	0.430767
TCTEX1D1	TCTEX1D1	Sus scrofa Tctex1 domain containing 1 (TCTEX1D1), mRNA. [Source:RefSeq mRNA;Acc:NM_001243355]	ENSSSCG00000025395									protein_coding(ENSSSCG00000025395)	0	0.895128	0.895128	1.85978	0.0285225	0.571851	0.0379414	0.645018	0.895128
LOC110262237													0.490689	0.549185	0.0584963	1.04138	0.877868	1	0.883309	1	0.0584963
ZNF653	ZNF653	Uncharacterized protein [Source:UniProtKB/TrEMBL;Acc:F1SA17]	ENSSSCG00000013616				DNA binding // nucleic acid binding // zinc ion binding	intracellular		hsa-miR-216(pictar)		protein_coding(ENSSSCG00000013616)	5.61471	5.62981	0.0151056	1.01053	0.957866	1	0.957696	1	0.0151056
TCTEX1D4	TCTEX1D4	Sus scrofa Tctex1 domain containing 4 (TCTEX1D4), mRNA. [Source:RefSeq mRNA;Acc:NM_001032356]	ENSSSCG00000003927				protein binding					protein_coding(ENSSSCG00000003927)	0.1	0.749185	0.649185	1.56828	0.110222	0.766624	0.12996	0.825461	0.649185
LOC100153543	LOC100153543	Similar to WD repeat domain 56		100153543									4.83792	5.28865	0.450725	1.36673	0.105161	0.760139	0.101325	0.77004	0.450725
N4BP2L1	N4BP2L1	Uncharacterized protein [Source:UniProtKB/TrEMBL;Acc:F1RSR7]	ENSSSCG00000009346			blastocyst development // in utero embryonic development	ATP binding // kinase activity // protein binding	nucleus				protein_coding(ENSSSCG00000009346)	7.84085	7.36374	-0.477109	-1.39195	0.0607191	0.676705	0.0515453	0.684053	0.477109
RAPGEF5	RAPGEF5	Uncharacterized protein [Source:UniProtKB/TrEMBL;Acc:F1SBZ4]	ENSSSCG00000015383			intracellular signal transduction // regulation of small GTPase mediated signal transduction // small GTPase mediated signal transduction	guanyl-nucleotide exchange factor activity	intracellular				protein_coding(ENSSSCG00000015383)	5.40572	5.31574	-0.0899816	-1.06436	0.71478	1	0.701441	1	0.0899816
RAPGEF6	RAPGEF6	Uncharacterized protein [Source:UniProtKB/TrEMBL;Acc:F1RKI0]	ENSSSCG00000014267			regulation of small GTPase mediated signal transduction // signal transduction // small GTPase mediated signal transduction	GTP-dependent protein binding // Ras GTPase binding // guanyl-nucleotide exchange factor activity // protein binding	intracellular // plasma membrane				protein_coding(ENSSSCG00000014267)	5.45384	6.08694	0.633107	1.5509	0.0285569	0.571991	0.0282363	0.625033	0.633107
N4BP2L2	N4BP2L2	Uncharacterized protein [Source:UniProtKB/TrEMBL;Acc:F1RSS2]	ENSSSCG00000009341				protein binding					protein_coding(ENSSSCG00000009341)	8.98643	8.88159	-0.104834	-1.07537	0.53451	1	0.40004	0.934229	0.104834
RAPGEF1	RAPGEF1	Uncharacterized protein [Source:UniProtKB/TrEMBL;Acc:F1S0W0]	ENSSSCG00000005719			blood vessel development // cell-cell adhesion // platelet-derived growth factor receptor signaling pathway // regulation of small GTPase mediated signal transduction // small GTPase mediated signal transduction	guanyl-nucleotide exchange factor activity // protein binding	intracellular				protein_coding(ENSSSCG00000005719)	8.7816	8.89023	0.108636	1.07821	0.660535	1	0.645534	1	0.108636
RAPGEF2	RAPGEF2	Uncharacterized protein [Source:UniProtKB/TrEMBL;Acc:F1RTX9]	ENSSSCG00000008881			positive regulation of Rap GTPase activity // regulation of small GTPase mediated signal transduction // signal transduction // small GTPase mediated signal transduction	Rap GTPase activator activity // Rap guanyl-nucleotide exchange factor activity // guanyl-nucleotide exchange factor activity // protein binding	intracellular // membrane				protein_coding(ENSSSCG00000008881)	6.33862	5.92209	-0.416527	-1.33471	0.081232	0.716068	0.0642259	0.714163	0.416527
RAPGEF3	RAPGEF3	Uncharacterized protein [Source:UniProtKB/TrEMBL;Acc:I3L7Z0]	ENSSSCG00000023526			positive regulation of angiogenesis // regulation of small GTPase mediated signal transduction // small GTPase mediated signal transduction	guanyl-nucleotide exchange factor activity // protein binding	intracellular				protein_coding(ENSSSCG00000023526)	7.57977	7.60515	0.0253739	1.01774	0.918959	1	0.915373	1	0.0253739
LOC102164954													4.28725	3.78716	-0.500083	-1.4143	0.17463	0.843362	0.192889	0.853715	0.500083
LOC102160670													0.280735	0	-0.280735	-1.21481	0.33131	0.963028	0.330565	0.881299	0.280735
ZNF384	ZNF384	Uncharacterized protein [Source:UniProtKB/TrEMBL;Acc:F1SL43]	ENSSSCG00000000702				nucleic acid binding // zinc ion binding	intracellular // nucleus		hsa-miR-145(pictar)		protein_coding(ENSSSCG00000000702)	6.11766	6.28971	0.172044	1.12665	0.464044	1	0.434285	0.959725	0.172044
ZNF383	ZNF383	Uncharacterized protein [Source:UniProtKB/TrEMBL;Acc:I3LFK3]	ENSSSCG00000021946			regulation of transcription, DNA-dependent	metal ion binding // nucleic acid binding // zinc ion binding	intracellular				protein_coding(ENSSSCG00000021946)	3.5709	3.57953	0.00862645	1.006	0.985436	1	0.986381	1	0.00862645
ZNF382	ZNF382	Uncharacterized protein [Source:UniProtKB/TrEMBL;Acc:F1RLB7]	ENSSSCG00000002933			regulation of transcription, DNA-dependent	metal ion binding // nucleic acid binding // zinc ion binding	intracellular				protein_coding(ENSSSCG00000002933)	2.44997	3.15847	0.708496	1.6341	0.128185	0.7971	0.154353	0.825461	0.708496
POC1B													4.15355	4.07208	-0.0814699	-1.0581	0.760496	1	0.755393	1	0.0814699
LOC102161477													1.09773	1.23923	0.141504	1.10305	0.75318	1	0.76783	1	0.141504
LOC110256920													0.761471	0.697728	-0.063743	-1.04517	0.901073	1	0.907988	1	0.063743
LOC110256926													7.36135	7.72729	0.365936	1.28872	0.142747	0.818298	0.125906	0.822084	0.365936
ZNF389													0.856224	1.01472	0.158496	1.11612	0.739669	1	0.756168	1	0.158496
LOC102167906													0.439232	0.370044	-0.0691878	-1.04913	0.879676	1	0.887131	1	0.0691878
LOC102167907													3.97805	3.39958	-0.578466	-1.49326	0.204058	0.869564	0.233565	0.881299	0.578466
LOC102167900													0	0	0	1	1	1	1	1	0
LOC102167901													0.616993	0.892481	0.275489	1.2104	0.403349	0.970451	0.415039	0.945763	0.275489
LOC106509776													0.716993	0.622882	-0.0941106	-1.06741	0.83521	1	0.845227	1	0.0941106
LOC106509773													0	0	0	1	1	1	1	1	0
SNRPD3	SNRPD3	Sus scrofa small nuclear ribonucleoprotein D3 polypeptide 18kDa (SNRPD3), mRNA. [Source:RefSeq mRNA;Acc:NM_001243426]	ENSSSCG00000010058				enzyme binding // histone pre-mRNA DCP binding // protein binding	U12-type spliceosomal complex // U7 snRNP // catalytic step 2 spliceosome // cytoplasm // nucleus				protein_coding(ENSSSCG00000010058)	8.48084	8.27502	-0.205819	-1.15334	0.289102	0.937694	0.209077	0.870713	0.205819
SNRPD2	SNRPD2	Small nuclear ribonucleoprotein Sm D2 [Source:UniProtKB/TrEMBL;Acc:I3LGQ4]	ENSSSCG00000025813			RNA splicing	protein binding	U12-type spliceosomal complex // catalytic step 2 spliceosome // small nuclear ribonucleoprotein complex				protein_coding(ENSSSCG00000025813)	9.02827	9.31417	0.285907	1.21918	0.170921	0.843362	0.121583	0.816046	0.285907
SNRPD1	SNRPD1	Uncharacterized protein [Source:UniProtKB/TrEMBL;Acc:F2Z5G9]	ENSSSCG00000003701				protein binding	U12-type spliceosomal complex // catalytic step 2 spliceosome // cytoplasm // nucleus				protein_coding(ENSSSCG00000003701)	6.42878	6.19014	-0.23864	-1.17988	0.315679	0.960163	0.286268	0.881299	0.23864
NMBR	NMBR	Sus scrofa neuromedin B receptor (NMBR), mRNA. [Source:RefSeq mRNA;Acc:NM_001128489]	ENSSSCG00000004141			G-protein coupled receptor protein signaling pathway // bombesin receptor signaling pathway // signal transduction	G-protein coupled receptor activity // bombesin receptor activity // signal transducer activity	cytoplasm // integral to membrane // plasma membrane				protein_coding(ENSSSCG00000004141)	0	0.316993	0.316993	1.24573	0.178314	0.843362	0.15095	0.825461	0.316993
LOC106505670													6.13178	6.30755	0.175769	1.12957	0.519761	1	0.51313	1	0.175769
LOC106505676													0.416993	0.316993	-0.1	-1.07177	0.74321	1	0.745805	1	0.1
LOC106505677													0.1	0.4	0.3	1.23114	0.305418	0.952457	0.306107	0.881299	0.3
LOC106505675													0	0	0	1	1	1	1	1	0
IFT43	IFT43	Uncharacterized protein [Source:UniProtKB/TrEMBL;Acc:F1S2Q1]	ENSSSCG00000002386			cilium morphogenesis // intraflagellar retrograde transport		intraflagellar transport particle A				protein_coding(ENSSSCG00000002386)	8.07819	7.99934	-0.0788539	-1.05618	0.711333	1	0.679159	1	0.0788539
IFT46	IFT46	Uncharacterized protein [Source:UniProtKB/TrEMBL;Acc:I3LJ92]	ENSSSCG00000029649			intraflagellar transport	protein binding	cytoplasm // motile primary cilium // protein complex				protein_coding(ENSSSCG00000029649)	6.41176	6.56043	0.14867	1.10855	0.555092	1	0.539046	1	0.14867
LOC100738550													0	0	0	1	1	1	1	1	0
LOC102163373													1.06294	2.15109	1.08815	2.12601	0.0876896	0.721372	0.116364	0.805873	1.08815
LOC102163370													2.03056	2.32586	0.295293	1.22713	0.591888	1	0.619656	1	0.295293
GLDN	GLDN	Uncharacterized protein [Source:UniProtKB/TrEMBL;Acc:F1RYN3]	ENSSSCG00000004632			clustering of voltage-gated sodium channels // heterotypic cell-cell adhesion // microvillus organization	protein binding	extracellular space // plasma membrane				protein_coding(ENSSSCG00000004632)	1.49248	2.77359	1.28111	2.43026	0.0120965	0.485422	0.0195689	0.581312	1.28111
GLDC													4.48878	4.53746	0.0486807	1.03432	0.930109	1	0.935308	1	0.0486807
PRR5L	PRR5L	Uncharacterized protein [Source:UniProtKB/TrEMBL;Acc:F1SHG4]	ENSSSCG00000013292					mitochondrion				protein_coding(ENSSSCG00000013292)	5.77875	5.43038	-0.348367	-1.27312	0.160367	0.835693	0.141841	0.825461	0.348367
QPCT	QPCT	glutaminyl-peptide cyclotransferase	ENSSSCG00000008491	397424		proteolysis	peptidase activity					protein_coding(ENSSSCG00000008491)	1.52512	2.61719	1.09207	2.1318	0.0170337	0.516359	0.0252485	0.612084	1.09207
PC	PC	pyruvate carboxylase	ENSSSCG00000012926	397630		gluconeogenesis	ATP binding // DNA binding // biotin carboxylase activity // catalytic activity // ligase activity // pyruvate carboxylase activity	mitochondrial inner membrane // mitochondrion		hsa-miR-143(pictar), hsa-miR-182(pictar), hsa-miR-31(pictar), hsa-miR-96(pictar)		protein_coding(ENSSSCG00000012926)	5.87361	5.56844	-0.305171	-1.23557	0.205227	0.869564	0.180305	0.843944	0.305171
DHRS11	DHRS11	Sus scrofa dehydrogenase/reductase (SDR family) member 11 (DHRS11), mRNA. [Source:RefSeq mRNA;Acc:NM_001244532]	ENSSSCG00000017690			cellular metabolic process // metabolic process // oxidation-reduction process	catalytic activity // coenzyme binding // nucleotide binding // oxidoreductase activity					protein_coding(ENSSSCG00000017690)	5.13453	5.53887	0.40434	1.32348	0.268941	0.92013	0.288518	0.881299	0.40434
DHRS13													1.34691	1.66618	0.319265	1.24769	0.526268	1	0.555257	1	0.319265
LGMN	LGMN	Uncharacterized protein [Source:UniProtKB/TrEMBL;Acc:F1SD70]	ENSSSCG00000002452			negative regulation of multicellular organism growth // negative regulation of neuron apoptosis // proteolysis // response to acid	cysteine-type endopeptidase activity // peptidase activity	apical part of cell // late endosome				protein_coding(ENSSSCG00000002452)	6.98779	6.64039	-0.347406	-1.27227	0.236043	0.894196	0.23687	0.881299	0.347406
LOC100626606													0	0.158496	0.158496	1.11612	0.412694	0.970451	0.330565	0.881299	0.158496
LOC100622735													0	0	0	1	1	1	1	1	0
LOC102163598													0	0	0	1	1	1	1	1	0
CAPS2	CAPS2	Uncharacterized protein [Source:UniProtKB/TrEMBL;Acc:F1SH16]	ENSSSCG00000000517				calcium ion binding					protein_coding(ENSSSCG00000000517)	0.380735	0.516993	0.136257	1.09905	0.700684	1	0.710892	1	0.136257
LOC102166270													4.23365	4.06124	-0.172409	-1.12694	0.553284	1	0.55327	1	0.172409
EHMT2	EHMT2	Sus scrofa euchromatic histone-lysine N-methyltransferase 2 (EHMT2), mRNA. [Source:RefSeq mRNA;Acc:NM_001101823]	ENSSSCG00000001420			DNA methylation // DNA methylation on cytosine within a CG sequence // fertilization // germ cell development // histone H3-K27 methylation // histone H3-K9 methylation // histone lysine methylation // histone methylation // methylation // negative regulation of transcription from RNA polymerase II promoter // organ growth // pachytene // peptidyl-lysine dimethylation // regulation of DNA replica…	histone methyltransferase activity (H3-K27 specific) // histone methyltransferase activity (H3-K9 specific) // histone-lysine N-methyltransferase activity // methyltransferase activity // p53 binding // protein binding // protein-lysine N-methyltransferase activity // transferase activity // zinc ion binding	chromosome // nucleus				protein_coding(ENSSSCG00000001420)	5.06835	4.91078	-0.157575	-1.11541	0.592062	1	0.592987	1	0.157575
LOC102162420													0.1	0.5	0.4	1.31951	0.129525	0.799384	0.11984	0.813739	0.4
ADIPOR1	ADIPOR1	adiponectin receptor 1	ENSSSCG00000010930	404695		fatty acid oxidation // hormone-mediated signaling pathway	hormone binding // identical protein binding // protein binding // protein heterodimerization activity // protein kinase binding // receptor activity	integral to membrane // plasma membrane		hsa-miR-216(pictar), hsa-miR-9*(pictar)		protein_coding(ENSSSCG00000010930)	6.53111	6.28176	-0.249348	-1.18867	0.376701	0.970451	0.373173	0.912939	0.249348
LOC102162428													3.1631	3.77098	0.607884	1.52402	0.0588197	0.671494	0.0641098	0.714163	0.607884
MARK4	MARK4	Uncharacterized protein [Source:UniProtKB/TrEMBL;Acc:I3L5P6]	ENSSSCG00000022538			microtubule bundle formation // microtubule cytoskeleton organization // nervous system development // protein phosphorylation	ATP binding // gamma-tubulin binding // microtubule binding // protein binding // protein kinase activity // protein serine/threonine kinase activity // protein tyrosine kinase activity // tau-protein kinase activity // transferase activity, transferring phosphorus-containing groups	centrosome // microtubule cytoskeleton // microtubule organizing center // neuron projection		hsa-miR-106b(pictar), hsa-miR-138(pictar), hsa-miR-17-5p(pictar), hsa-miR-20(pictar), hsa-miR-214(pictar), hsa-miR-24(pictar), hsa-miR-372(pictar), hsa-miR-93(pictar)		protein_coding(ENSSSCG00000022538)	6.59386	6.4254	-0.168462	-1.12386	0.527634	1	0.518341	1	0.168462
LOC100518655													0	0	0	1	1	1	1	1	0
STOX1	STOX1	Uncharacterized protein [Source:UniProtKB/TrEMBL;Acc:F1SUG9]	ENSSSCG00000010245					cytoplasm // nucleus				protein_coding(ENSSSCG00000010245)	3.65285	3.7169	0.0640435	1.04539	0.912695	1	0.919393	1	0.0640435
MARK1	MARK1	Uncharacterized protein [Source:UniProtKB/TrEMBL;Acc:I3LBZ2]	ENSSSCG00000020843			intracellular protein kinase cascade // protein phosphorylation	ATP binding // magnesium ion binding // nucleotide binding // phosphatidic acid binding // phosphatidylinositol-4,5-bisphosphate binding // phosphatidylserine binding // protein kinase activity // protein serine/threonine kinase activity // protein tyrosine kinase activity // transferase activity, transferring phosphorus-containing groups	plasma membrane		hsa-miR-101(pictar), hsa-miR-122a(pictar), hsa-miR-125a(pictar), hsa-miR-125b(pictar), hsa-miR-141(pictar), hsa-miR-144(pictar), hsa-miR-199a*(pictar), hsa-miR-218(pictar), hsa-miR-25(pictar), hsa-miR-26a(pictar), hsa-miR-26b(pictar), hsa-miR-30a-3p(pictar), hsa-miR-32(pictar), hsa-miR-367(pictar), hsa-miR-92(pictar)		protein_coding(ENSSSCG00000020843)	5.32694	5.37649	0.0495581	1.03495	0.860976	1	0.86007	1	0.0495581
MARK2	MARK2	Uncharacterized protein [Source:UniProtKB/TrEMBL;Acc:F1RPY5]	ENSSSCG00000013050			establishment of cell polarity // establishment or maintenance of epithelial cell apical/basal polarity // intracellular protein kinase cascade // positive regulation of neuron projection development // protein phosphorylation // regulation of axonogenesis // response to oxidative stress	ATP binding // magnesium ion binding // nucleotide binding // protein binding // protein kinase activity // protein serine/threonine kinase activity // protein tyrosine kinase activity // transferase activity, transferring phosphorus-containing groups	basal cortex // membrane // nucleus		hsa-miR-19a(pictar), hsa-miR-19b(pictar), hsa-miR-214(pictar)		protein_coding(ENSSSCG00000013050)	7.2055	7.63042	0.424918	1.3425	0.0517856	0.652051	0.0317155	0.634664	0.424918
STOX2	STOX2	Uncharacterized protein [Source:UniProtKB/TrEMBL;Acc:F1RSZ9]	ENSSSCG00000015780			embryo development // maternal placenta development						protein_coding(ENSSSCG00000015780)	4.09375	4.1367	0.0429572	1.03022	0.933168	1	0.937847	1	0.0429572
LOC100525165													0	0	0	1	1	1	1	1	0
IGBP1	IGBP1	Uncharacterized protein [Source:UniProtKB/TrEMBL;Acc:F1RTK6]	ENSSSCG00000012382			negative regulation of apoptosis // negative regulation of caspase activity // negative regulation of protein dephosphorylation // negative regulation of stress-activated MAPK cascade // negative regulation of transcription from RNA polymerase II promoter // positive regulation of dephosphorylation // positive regulation of transcription from RNA polymerase II promoter // regulation of microtubul…	mitogen-activated protein kinase kinase binding // protein binding // protein phosphatase type 2A regulator activity					protein_coding(ENSSSCG00000012382)	4.52654	4.4679	-0.0586414	-1.04148	0.85371	1	0.856371	1	0.0586414
LOC106504698													0.1	0.158496	0.0584963	1.04138	0.783416	1	0.758524	1	0.0584963
LOC106504695													0.716993	0.822882	0.105889	1.07616	0.796371	1	0.806938	1	0.105889
LOC106504694													0	0	0	1	1	1	1	1	0
LOC106504692													0.358496	0.622882	0.264386	1.20112	0.471461	1	0.489573	0.999053	0.264386
LOC106504691													0	0	0	1	1	1	1	1	0
LOC106504690													0	0	0	1	1	1	1	1	0
TPD52L2													9.08409	8.63097	-0.453114	-1.36899	0.101444	0.756594	0.0971945	0.767471	0.453114
TPD52L3	TPD52L3	Uncharacterized protein [Source:UniProtKB/TrEMBL;Acc:I3LMW4]	ENSSSCG00000021136									protein_coding(ENSSSCG00000021136)	0	0	0	1	1	1	1	1	0
TPD52L1	TPD52L1	Uncharacterized protein [Source:UniProtKB/TrEMBL;Acc:F1S2V2]	ENSSSCG00000004225			DNA fragmentation involved in apoptotic nuclear change // G2/M transition of mitotic cell cycle // activation of caspase activity // induction of apoptosis // positive regulation of JNK cascade // positive regulation of MAP kinase activity	caspase activator activity // identical protein binding // protein binding // protein heterodimerization activity // protein homodimerization activity	cytoplasm // perinuclear region of cytoplasm				protein_coding(ENSSSCG00000004225)	2.30687	2.59585	0.288981	1.22178	0.6523	1	0.678758	1	0.288981
EFCAB11	EFCAB11	Uncharacterized protein [Source:UniProtKB/TrEMBL;Acc:F1SDA8]	ENSSSCG00000002430				calcium ion binding					protein_coding(ENSSSCG00000002430)	6.82436	7.23047	0.406111	1.32511	0.0670578	0.69004	0.0447173	0.664665	0.406111
EFCAB12	EFCAB12	Uncharacterized protein [Source:UniProtKB/TrEMBL;Acc:F1SPK5]	ENSSSCG00000011587				calcium ion binding					protein_coding(ENSSSCG00000011587)	0	0.158496	0.158496	1.11612	0.412694	0.970451	0.330565	0.881299	0.158496
EFCAB14													3.90293	4.26009	0.357162	1.2809	0.286005	0.935072	0.299283	0.881299	0.357162
LOC106507526													0	0	0	1	1	1	1	1	0
LOC106507527													0	0.1	0.1	1.07177	0.522574	1	0.330565	0.881299	0.1
LOC106507520													0	0.158496	0.158496	1.11612	0.412694	0.970451	0.330565	0.881299	0.158496
CAPSL	CAPSL	Uncharacterized protein [Source:UniProtKB/TrEMBL;Acc:F1SNB9]	ENSSSCG00000016833				calcium ion binding // metal ion binding					protein_coding(ENSSSCG00000016833)	0.258496	0.490689	0.232193	1.17462	0.471071	1	0.480299	0.993133	0.232193
LOC106507529													0	0	0	1	1	1	1	1	0
ACTR3B	ACTR3B	Uncharacterized protein [Source:UniProtKB/TrEMBL;Acc:F1SSP6]	ENSSSCG00000016426			Arp2/3 complex-mediated actin nucleation // regulation of actin filament polymerization	ATP binding	Arp2/3 protein complex // cytoskeleton				protein_coding(ENSSSCG00000016426)	7.50942	7.58249	0.0730757	1.05196	0.711532	1	0.665247	1	0.0730757
WDR13	WDR13	WD repeat domain 13 [Source:HGNC Symbol;Acc:14352]	ENSSSCG00000023759				protein binding	cytoplasm // nucleus				protein_coding(ENSSSCG00000023759)	7.67326	7.71486	0.0415962	1.02925	0.840262	1	0.818568	1	0.0415962
WDR12	WDR12	Uncharacterized protein [Source:UniProtKB/TrEMBL;Acc:F1SHE8]	ENSSSCG00000016116			Notch signaling pathway // cell proliferation // maturation of 5.8S rRNA from tricistronic rRNA transcript (SSU-rRNA, 5.8S rRNA, LSU-rRNA) // maturation of LSU-rRNA from tricistronic rRNA transcript (SSU-rRNA, 5.8S rRNA, LSU-rRNA) // ribosome biogenesis	protein binding	PeBoW complex // nucleolus // nucleoplasm // nucleus // preribosome, large subunit precursor				protein_coding(ENSSSCG00000016116)	3.85117	3.81259	-0.0385875	-1.02711	0.900883	1	0.902209	1	0.0385875
WDR11	WDR11	Uncharacterized protein [Source:UniProtKB/TrEMBL;Acc:F1S3Z9]	ENSSSCG00000010692				protein binding					protein_coding(ENSSSCG00000010692)	3.48964	3.70392	0.214278	1.16012	0.565672	1	0.582276	1	0.214278
WDR17	WDR17	Uncharacterized protein [Source:UniProtKB/TrEMBL;Acc:F1RT32]	ENSSSCG00000015765|ENSSSCG00000015766				protein binding					protein_coding(ENSSSCG00000015765)	6.41643	6.6687	0.252273	1.19108	0.354606	0.965004	0.346725	0.897988	0.252273
WDR19	WDR19	Uncharacterized protein [Source:UniProtKB/TrEMBL;Acc:F1S4I6]	ENSSSCG00000008789			cell morphogenesis // ciliary receptor clustering involved in smoothened signaling pathway // cilium assembly // cilium morphogenesis // coenzyme A metabolic process // digestive system development // ear morphogenesis // embryonic camera-type eye development // embryonic cranial skeleton morphogenesis // embryonic limb morphogenesis // in utero embryonic development // myotome development // neu…	coenzyme binding // oxidoreductase activity, acting on the CH-OH group of donors, NAD or NADP as acceptor // protein binding	cilium // intraflagellar transport particle A // motile cilium // nonmotile primary cilium // photoreceptor connecting cilium				protein_coding(ENSSSCG00000008789)	6.38245	6.47144	0.0889911	1.06363	0.671339	1	0.632366	1	0.0889911
WDR18	WDR18	Uncharacterized protein [Source:UniProtKB/TrEMBL;Acc:F1S6R5]	ENSSSCG00000013423				protein binding					protein_coding(ENSSSCG00000013423)	5.57293	5.20994	-0.362991	-1.28609	0.259447	0.911803	0.269345	0.881299	0.362991
FAM204A	FAM204A	Sus scrofa chromosome 10 open reading frame 84 (C14H10orf84), mRNA. [Source:RefSeq mRNA;Acc:NM_001185171]	ENSSSCG00000010674									protein_coding(ENSSSCG00000010674)	6.75142	6.37047	-0.380946	-1.3022	0.174835	0.843362	0.171121	0.833624	0.380946
USP9X	USP9X	Ubiquitin carboxyl-terminal hydrolase [Source:UniProtKB/TrEMBL;Acc:I3LHI4]	ENSSSCG00000012251			proteolysis // ubiquitin-dependent protein catabolic process	cysteine-type peptidase activity // hydrolase activity // peptidase activity // ubiquitin thiolesterase activity			hsa-miR-132(pictar), hsa-miR-141(pictar), hsa-miR-200a(pictar), hsa-miR-208(pictar), hsa-miR-212(pictar), hsa-miR-323(pictar), hsa-miR-324-3p(pictar)		protein_coding(ENSSSCG00000012251)	6.53312	6.09995	-0.433167	-1.35019	0.041605	0.620856	0.0224272	0.601917	0.433167
LOC102166944													0.997728	1.07549	0.0777608	1.05538	0.866293	1	0.874669	1	0.0777608
LOC102166940													3.91104	4.23602	0.324981	1.25265	0.328491	0.963028	0.341267	0.891575	0.324981
KRT33A													0	0	0	1	1	1	1	1	0
LOC102161997													0.332193	0.458496	0.126303	1.09149	0.72237	1	0.73201	1	0.126303
ZFP42	ZFP42	Zinc finger protein 42	ENSSSCG00000006999	100037940		female gonad development // in utero embryonic development // male gonad development // regulation of genetic imprinting // spermatid development	nucleic acid binding // zinc ion binding	cytoplasm // intracellular				protein_coding(ENSSSCG00000006999)	0	0	0	1	1	1	1	1	0
LOC102161992													3.4104	3.97558	0.565184	1.47958	0.219391	0.876357	0.249764	0.881299	0.565184
LOC102164544													0	0.512928	0.512928	1.42694	0.139682	0.814484	0.153103	0.825461	0.512928
LOC102164547													2.4224	3.04838	0.625975	1.54325	0.125365	0.793982	0.146421	0.825461	0.625975
LOC102164543													0	0	0	1	1	1	1	1	0
MYADML2													0	0	0	1	1	1	1	1	0
LOC106506695													0.2	0.1	-0.1	-1.07177	0.677629	1	0.660056	1	0.1
LOC106506696													0	0	0	1	1	1	1	1	0
LOC106506691													1.39248	1.58704	0.194555	1.14437	0.730509	1	0.750129	1	0.194555
PLOD3	PLOD3	Uncharacterized protein [Source:UniProtKB/TrEMBL;Acc:I3LA84]	ENSSSCG00000028879			basement membrane assembly // collagen fibril organization // endothelial cell morphogenesis // epidermis morphogenesis // in utero embryonic development // lung morphogenesis // neural tube development // oxidation-reduction process // protein localization // vasodilation	L-ascorbic acid binding // iron ion binding // oxidoreductase activity, acting on paired donors, with incorporation or reduction of molecular oxygen // procollagen glucosyltransferase activity // procollagen-lysine 5-dioxygenase activity // protein binding	endoplasmic reticulum		hsa-miR-182(pictar), hsa-miR-96(pictar)		protein_coding(ENSSSCG00000028879)	7.32692	7.02052	-0.306397	-1.23662	0.230718	0.890164	0.214383	0.877877	0.306397
LOC106506699													0.816993	0.332193	-0.4848	-1.39939	0.180091	0.846235	0.197404	0.859208	0.4848
LDLRAD1	LDLRAD1	Uncharacterized protein [Source:UniProtKB/TrEMBL;Acc:I3L8C8]	ENSSSCG00000027641				protein binding					protein_coding(ENSSSCG00000027641)	4.90064	4.69257	-0.208069	-1.15514	0.459574	1	0.455968	0.974662	0.208069
LDLRAD2	LDLRAD2	Uncharacterized protein [Source:UniProtKB/TrEMBL;Acc:F1SU02]	ENSSSCG00000003515									protein_coding(ENSSSCG00000003515)	1.99318	2.08615	0.0929611	1.06656	0.843577	1	0.853572	1	0.0929611
LDLRAD3	LDLRAD3	Uncharacterized protein [Source:UniProtKB/TrEMBL;Acc:F1SHG2]	ENSSSCG00000013294			receptor-mediated endocytosis // regulation of protein processing	beta-amyloid binding // protein binding	membrane // plasma membrane				protein_coding(ENSSSCG00000013294)	4.83755	5.22804	0.390497	1.31084	0.0591784	0.674077	0.0318559	0.634664	0.390497
HPCA	HPCA	Sus scrofa hippocalcin (HPCA), mRNA. [Source:RefSeq mRNA;Acc:NM_001123125]	ENSSSCG00000003663			inner ear development	actin binding // calcium ion binding // metal ion binding // protein binding					protein_coding(ENSSSCG00000003663)	0.316993	0.475489	0.158496	1.11612	0.620916	1	0.627837	1	0.158496
LOC106506344													2.53691	1.79692	-0.739993	-1.67017	0.229934	0.88936	0.268998	0.881299	0.739993
DEFB134	DEFB134	defensin, beta 134 [Source:HGNC Symbol;Acc:32399]	ENSSSCG00000009695									protein_coding(ENSSSCG00000009695)	0	0	0	1	1	1	1	1	0
DEFB135													0	0	0	1	1	1	1	1	0
DEFB136													0	0	0	1	1	1	1	1	0
DEFB133	DEFB133	defensin, beta 133 [Source:HGNC Symbol;Acc:31331]	ENSSSCG00000031069			defense response // defense response to bacterium		extracellular region				protein_coding(ENSSSCG00000031069)	0	0	0	1	1	1	1	1	0
LOC106509609													3.76637	2.54128	-1.2251	-2.33771	0.0569	0.668154	0.0800951	0.733062	1.2251
NKX6-2													0.158496	0	-0.158496	-1.11612	0.412694	0.970451	0.330565	0.881299	0.158496
NKX6-3													0.3	0.6	0.3	1.23114	0.44236	0.99264	0.464469	0.980469	0.3
NKX6-1	NKX6-1	NK6 homeobox 1	ENSSSCG00000009232	397289		cell differentiation // endocrine pancreas development // negative regulation of glial cell differentiation // oligodendrocyte differentiation // positive regulation of glial cell differentiation // positive regulation of neuron differentiation // regulation of transcription from RNA polymerase II promoter // regulation of transcription from RNA polymerase II promoter involved in spinal cord moto…	DNA binding // sequence-specific DNA binding // sequence-specific DNA binding transcription factor activity	intracellular part // nucleus				protein_coding(ENSSSCG00000009232)	0.158496	0	-0.158496	-1.11612	0.412694	0.970451	0.330565	0.881299	0.158496
KCTD13	KCTD13	Uncharacterized protein [Source:UniProtKB/TrEMBL;Acc:I3LIE5]	ENSSSCG00000022075			cell migration // negative regulation of Rho protein signal transduction // proteasomal ubiquitin-dependent protein catabolic process // protein ubiquitination // stress fiber assembly	GTP-Rho binding // identical protein binding // ubiquitin-protein ligase activity	Cul3-RING ubiquitin ligase complex // nucleus		hsa-miR-1(pictar), hsa-miR-206(pictar)		protein_coding(ENSSSCG00000022075)	6.23223	6.35539	0.12316	1.08912	0.647239	1	0.640684	1	0.12316
[truncated: 24,027 more rows]
