# Supplementary material for: Transcriptome Profiling Associated with Carcass Quality of Loin Muscles in Crossbred Pigs
Source: Animals (Basel). 2020 Jul 27;10(8):1279. doi: 10.3390/ani10081279 (PMC7569835; doi:10.3390/ani10081279)
Supplement: Supplementary file 1 [file animals-10-01279-s001.zip › Supplementary Table 3_R1.xlsx]

## Sheet: output_identify_20200124113438
Table S3
#Term	Database	ID	Input number	Background number	P-Value	Corrected P-Value	Input	Hyperlink
cellular anatomical entity	Gene Ontology	GO:0110165	134	4192	0.000940405	0.356265	ENSSSCG00000017705|ENSSSCG00000024479|ENSSSCG00000006312|ENSSSCG00000030395|ENSSSCG00000021873|ENSSSCG00000004125|ENSSSCG00000010350|ENSSSCG00000015958|ENSSSCG00000004632|ENSSSCG00000011831|ENSSSCG00000014108|ENSSSCG00000012348|ENSSSCG00000012349|ENSSSCG00000029414|ENSSSCG00000013056|ENSSSCG00000002383|ENSSSCG00000021774|ENSSSCG00000009220|ENSSSCG00000013599|ENSSSCG00000009931|ENSSSCG00000009808|…	http://amigo.geneontology.org/cgi-bin/amigo/term_details?term=GO:0110165
cellular process	Gene Ontology	GO:0009987	117	3547	0.000764564	0.356265	ENSSSCG00000017705|ENSSSCG00000024479|ENSSSCG00000013599|ENSSSCG00000030395|ENSSSCG00000021873|ENSSSCG00000004125|ENSSSCG00000010350|ENSSSCG00000015958|ENSSSCG00000004632|ENSSSCG00000011831|ENSSSCG00000014108|ENSSSCG00000012348|ENSSSCG00000012349|ENSSSCG00000013056|ENSSSCG00000002383|ENSSSCG00000021774|ENSSSCG00000009220|ENSSSCG00000007554|ENSSSCG00000009931|ENSSSCG00000009808|ENSSSCG00000030172|…	http://amigo.geneontology.org/cgi-bin/amigo/term_details?term=GO:0009987
intracellular	Gene Ontology	GO:0005622	95	2992	0.00863256	0.356265	ENSSSCG00000024479|ENSSSCG00000030395|ENSSSCG00000021873|ENSSSCG00000004125|ENSSSCG00000015958|ENSSSCG00000011831|ENSSSCG00000014108|ENSSSCG00000012348|ENSSSCG00000012349|ENSSSCG00000013056|ENSSSCG00000002383|ENSSSCG00000021774|ENSSSCG00000009220|ENSSSCG00000007554|ENSSSCG00000009931|ENSSSCG00000009808|ENSSSCG00000017705|ENSSSCG00000016946|ENSSSCG00000004757|ENSSSCG00000005636|ENSSSCG00000017558|…	http://amigo.geneontology.org/cgi-bin/amigo/term_details?term=GO:0005622
biological regulation	Gene Ontology	GO:0065007	89	2570	0.00100451	0.356265	ENSSSCG00000007554|ENSSSCG00000030395|ENSSSCG00000013784|ENSSSCG00000004125|ENSSSCG00000010350|ENSSSCG00000015958|ENSSSCG00000011831|ENSSSCG00000012349|ENSSSCG00000013056|ENSSSCG00000002383|ENSSSCG00000009220|ENSSSCG00000013599|ENSSSCG00000009931|ENSSSCG00000030172|ENSSSCG00000017705|ENSSSCG00000004757|ENSSSCG00000005222|ENSSSCG00000017558|ENSSSCG00000007909|ENSSSCG00000006095|ENSSSCG00000028384|…	http://amigo.geneontology.org/cgi-bin/amigo/term_details?term=GO:0065007
organelle	Gene Ontology	GO:0043226	86	2735	0.0161516	0.356265	ENSSSCG00000024479|ENSSSCG00000006312|ENSSSCG00000004125|ENSSSCG00000015958|ENSSSCG00000011831|ENSSSCG00000012348|ENSSSCG00000012349|ENSSSCG00000013056|ENSSSCG00000002383|ENSSSCG00000021774|ENSSSCG00000009220|ENSSSCG00000009931|ENSSSCG00000009808|ENSSSCG00000016946|ENSSSCG00000004757|ENSSSCG00000010435|ENSSSCG00000005636|ENSSSCG00000005222|ENSSSCG00000006151|ENSSSCG00000006095|ENSSSCG00000022482|…	http://amigo.geneontology.org/cgi-bin/amigo/term_details?term=GO:0043226
metabolic process	Gene Ontology	GO:0008152	83	2684	0.0262526	0.356265	ENSSSCG00000017705|ENSSSCG00000004307|ENSSSCG00000001082|ENSSSCG00000024479|ENSSSCG00000028875|ENSSSCG00000004369|ENSSSCG00000026109|ENSSSCG00000009357|ENSSSCG00000022482|ENSSSCG00000007909|ENSSSCG00000001695|ENSSSCG00000005636|ENSSSCG00000000597|ENSSSCG00000011264|ENSSSCG00000012970|ENSSSCG00000028274|ENSSSCG00000001411|ENSSSCG00000022975|ENSSSCG00000010461|ENSSSCG00000002886|ENSSSCG00000008618|…	http://amigo.geneontology.org/cgi-bin/amigo/term_details?term=GO:0008152
binding	Gene Ontology	GO:0005488	83	2730	0.0374046	0.356265	ENSSSCG00000017705|ENSSSCG00000004307|ENSSSCG00000001082|ENSSSCG00000001841|ENSSSCG00000004369|ENSSSCG00000009357|ENSSSCG00000022482|ENSSSCG00000000554|ENSSSCG00000004125|ENSSSCG00000028384|ENSSSCG00000017558|ENSSSCG00000005636|ENSSSCG00000000597|ENSSSCG00000011264|ENSSSCG00000021724|ENSSSCG00000006036|ENSSSCG00000006693|ENSSSCG00000001411|ENSSSCG00000028695|ENSSSCG00000023489|ENSSSCG00000002886|…	http://amigo.geneontology.org/cgi-bin/amigo/term_details?term=GO:0005488
regulation of biological process	Gene Ontology	GO:0050789	82	2389	0.00214621	0.356265	ENSSSCG00000017705|ENSSSCG00000004307|ENSSSCG00000001082|ENSSSCG00000013599|ENSSSCG00000028875|ENSSSCG00000004369|ENSSSCG00000009357|ENSSSCG00000022482|ENSSSCG00000008768|ENSSSCG00000017558|ENSSSCG00000013333|ENSSSCG00000000597|ENSSSCG00000011264|ENSSSCG00000028274|ENSSSCG00000012014|ENSSSCG00000001411|ENSSSCG00000010461|ENSSSCG00000023489|ENSSSCG00000002886|ENSSSCG00000011692|ENSSSCG00000005355|…	http://amigo.geneontology.org/cgi-bin/amigo/term_details?term=GO:0050789
membrane-bounded organelle	Gene Ontology	GO:0043227	79	2558	0.0309731	0.356265	ENSSSCG00000004307|ENSSSCG00000010435|ENSSSCG00000012606|ENSSSCG00000009808|ENSSSCG00000024479|ENSSSCG00000017297|ENSSSCG00000004369|ENSSSCG00000015958|ENSSSCG00000012970|ENSSSCG00000009357|ENSSSCG00000022482|ENSSSCG00000006312|ENSSSCG00000011264|ENSSSCG00000028274|ENSSSCG00000002008|ENSSSCG00000006693|ENSSSCG00000022975|ENSSSCG00000010461|ENSSSCG00000014036|ENSSSCG00000007909|ENSSSCG00000011692|…	http://amigo.geneontology.org/cgi-bin/amigo/term_details?term=GO:0043227
organic substance metabolic process	Gene Ontology	GO:0071704	77	2445	0.0223238	0.356265	ENSSSCG00000017705|ENSSSCG00000004307|ENSSSCG00000001082|ENSSSCG00000024479|ENSSSCG00000028875|ENSSSCG00000004369|ENSSSCG00000026109|ENSSSCG00000009357|ENSSSCG00000022482|ENSSSCG00000007909|ENSSSCG00000001695|ENSSSCG00000000597|ENSSSCG00000011264|ENSSSCG00000012970|ENSSSCG00000006036|ENSSSCG00000001411|ENSSSCG00000022975|ENSSSCG00000010461|ENSSSCG00000002886|ENSSSCG00000008618|ENSSSCG00000005355|…	http://amigo.geneontology.org/cgi-bin/amigo/term_details?term=GO:0071704
cellular metabolic process	Gene Ontology	GO:0044237	76	2399	0.0205397	0.356265	ENSSSCG00000017705|ENSSSCG00000004307|ENSSSCG00000001082|ENSSSCG00000024479|ENSSSCG00000028875|ENSSSCG00000004369|ENSSSCG00000026109|ENSSSCG00000009357|ENSSSCG00000022482|ENSSSCG00000001695|ENSSSCG00000005636|ENSSSCG00000000597|ENSSSCG00000011264|ENSSSCG00000012970|ENSSSCG00000028274|ENSSSCG00000022975|ENSSSCG00000010461|ENSSSCG00000002886|ENSSSCG00000008618|ENSSSCG00000005355|ENSSSCG00000021873|…	http://amigo.geneontology.org/cgi-bin/amigo/term_details?term=GO:0044237
regulation of cellular process	Gene Ontology	GO:0050794	75	2263	0.00799595	0.356265	ENSSSCG00000017705|ENSSSCG00000004307|ENSSSCG00000001082|ENSSSCG00000013599|ENSSSCG00000028875|ENSSSCG00000004369|ENSSSCG00000002456|ENSSSCG00000022482|ENSSSCG00000008768|ENSSSCG00000017558|ENSSSCG00000013333|ENSSSCG00000000597|ENSSSCG00000011264|ENSSSCG00000028274|ENSSSCG00000012014|ENSSSCG00000001411|ENSSSCG00000010461|ENSSSCG00000023489|ENSSSCG00000002886|ENSSSCG00000011692|ENSSSCG00000005355|…	http://amigo.geneontology.org/cgi-bin/amigo/term_details?term=GO:0050794
primary metabolic process	Gene Ontology	GO:0044238	75	2331	0.0154474	0.356265	ENSSSCG00000017705|ENSSSCG00000004307|ENSSSCG00000001082|ENSSSCG00000024479|ENSSSCG00000028875|ENSSSCG00000004369|ENSSSCG00000026109|ENSSSCG00000009357|ENSSSCG00000022482|ENSSSCG00000007909|ENSSSCG00000001695|ENSSSCG00000000597|ENSSSCG00000011264|ENSSSCG00000012970|ENSSSCG00000006036|ENSSSCG00000001411|ENSSSCG00000022975|ENSSSCG00000010461|ENSSSCG00000002886|ENSSSCG00000008618|ENSSSCG00000005355|…	http://amigo.geneontology.org/cgi-bin/amigo/term_details?term=GO:0044238
intracellular organelle	Gene Ontology	GO:0043229	73	2414	0.055404	0.369781	ENSSSCG00000004307|ENSSSCG00000012606|ENSSSCG00000024479|ENSSSCG00000017297|ENSSSCG00000004369|ENSSSCG00000012970|ENSSSCG00000009357|ENSSSCG00000022482|ENSSSCG00000005636|ENSSSCG00000011264|ENSSSCG00000021724|ENSSSCG00000028274|ENSSSCG00000002008|ENSSSCG00000022975|ENSSSCG00000010461|ENSSSCG00000013354|ENSSSCG00000011692|ENSSSCG00000005355|ENSSSCG00000021353|ENSSSCG00000022021|ENSSSCG00000004125|…	http://amigo.geneontology.org/cgi-bin/amigo/term_details?term=GO:0043229
cytoplasm	Gene Ontology	GO:0005737	71	2073	0.00473267	0.356265	ENSSSCG00000017705|ENSSSCG00000024479|ENSSSCG00000017297|ENSSSCG00000004369|ENSSSCG00000015958|ENSSSCG00000007909|ENSSSCG00000025240|ENSSSCG00000022482|ENSSSCG00000000597|ENSSSCG00000009357|ENSSSCG00000021724|ENSSSCG00000028274|ENSSSCG00000012014|ENSSSCG00000022975|ENSSSCG00000010461|ENSSSCG00000017558|ENSSSCG00000013354|ENSSSCG00000011692|ENSSSCG00000005355|ENSSSCG00000006151|ENSSSCG00000022021|…	http://amigo.geneontology.org/cgi-bin/amigo/term_details?term=GO:0005737
nitrogen compound metabolic process	Gene Ontology	GO:0006807	71	2204	0.018044	0.356265	ENSSSCG00000017705|ENSSSCG00000004307|ENSSSCG00000001082|ENSSSCG00000024479|ENSSSCG00000028875|ENSSSCG00000004369|ENSSSCG00000009357|ENSSSCG00000022482|ENSSSCG00000001695|ENSSSCG00000000597|ENSSSCG00000011264|ENSSSCG00000006036|ENSSSCG00000001411|ENSSSCG00000022975|ENSSSCG00000010461|ENSSSCG00000002886|ENSSSCG00000008618|ENSSSCG00000005355|ENSSSCG00000007072|ENSSSCG00000012606|ENSSSCG00000004413|…	http://amigo.geneontology.org/cgi-bin/amigo/term_details?term=GO:0006807
response to stimulus	Gene Ontology	GO:0050896	69	1764	0.000178027	0.356265	ENSSSCG00000017705|ENSSSCG00000004307|ENSSSCG00000001082|ENSSSCG00000028875|ENSSSCG00000015958|ENSSSCG00000008601|ENSSSCG00000022482|ENSSSCG00000011264|ENSSSCG00000006290|ENSSSCG00000017558|ENSSSCG00000013333|ENSSSCG00000000597|ENSSSCG00000000554|ENSSSCG00000028274|ENSSSCG00000001411|ENSSSCG00000010461|ENSSSCG00000023489|ENSSSCG00000002886|ENSSSCG00000006036|ENSSSCG00000005355|ENSSSCG00000021353|…	http://amigo.geneontology.org/cgi-bin/amigo/term_details?term=GO:0050896
membrane	Gene Ontology	GO:0016020	65	2057	0.0333902	0.356265	ENSSSCG00000023489|ENSSSCG00000017297|ENSSSCG00000030113|ENSSSCG00000008155|ENSSSCG00000006312|ENSSSCG00000007401|ENSSSCG00000015901|ENSSSCG00000006290|ENSSSCG00000030395|ENSSSCG00000007072|ENSSSCG00000012606|ENSSSCG00000001819|ENSSSCG00000004510|ENSSSCG00000012998|ENSSSCG00000004789|ENSSSCG00000002456|ENSSSCG00000005058|ENSSSCG00000010350|ENSSSCG00000007346|ENSSSCG00000004632|ENSSSCG00000007797|…	http://amigo.geneontology.org/cgi-bin/amigo/term_details?term=GO:0016020
intracellular membrane-bounded organelle	Gene Ontology	GO:0043231	59	2108	0.213188	0.458859	ENSSSCG00000004307|ENSSSCG00000012606|ENSSSCG00000024479|ENSSSCG00000004369|ENSSSCG00000012970|ENSSSCG00000009357|ENSSSCG00000022482|ENSSSCG00000011264|ENSSSCG00000028274|ENSSSCG00000002008|ENSSSCG00000022975|ENSSSCG00000010461|ENSSSCG00000007909|ENSSSCG00000011692|ENSSSCG00000005355|ENSSSCG00000004125|ENSSSCG00000023097|ENSSSCG00000001819|ENSSSCG00000004510|ENSSSCG00000005058|ENSSSCG00000013784|…	http://amigo.geneontology.org/cgi-bin/amigo/term_details?term=GO:0043231
macromolecule metabolic process	Gene Ontology	GO:0043170	58	2044	0.18577	0.45383	ENSSSCG00000017705|ENSSSCG00000004307|ENSSSCG00000024479|ENSSSCG00000028875|ENSSSCG00000004369|ENSSSCG00000009357|ENSSSCG00000022482|ENSSSCG00000000597|ENSSSCG00000011264|ENSSSCG00000006036|ENSSSCG00000001411|ENSSSCG00000010461|ENSSSCG00000002886|ENSSSCG00000008618|ENSSSCG00000005355|ENSSSCG00000012606|ENSSSCG00000004413|ENSSSCG00000001819|ENSSSCG00000016991|ENSSSCG00000004789|ENSSSCG00000022021|…	http://amigo.geneontology.org/cgi-bin/amigo/term_details?term=GO:0043170
cellular macromolecule metabolic process	Gene Ontology	GO:0044260	53	1741	0.0878629	0.434361	ENSSSCG00000017705|ENSSSCG00000004307|ENSSSCG00000028875|ENSSSCG00000004369|ENSSSCG00000009357|ENSSSCG00000022482|ENSSSCG00000000597|ENSSSCG00000011264|ENSSSCG00000006036|ENSSSCG00000010461|ENSSSCG00000002886|ENSSSCG00000008618|ENSSSCG00000030395|ENSSSCG00000012606|ENSSSCG00000004413|ENSSSCG00000001819|ENSSSCG00000016991|ENSSSCG00000004789|ENSSSCG00000005058|ENSSSCG00000010350|ENSSSCG00000015958|…	http://amigo.geneontology.org/cgi-bin/amigo/term_details?term=GO:0044260
catalytic activity	Gene Ontology	GO:0003824	52	1787	0.154836	0.447065	ENSSSCG00000017705|ENSSSCG00000010435|ENSSSCG00000024479|ENSSSCG00000017297|ENSSSCG00000013599|ENSSSCG00000021724|ENSSSCG00000008768|ENSSSCG00000022975|ENSSSCG00000007072|ENSSSCG00000012970|ENSSSCG00000004413|ENSSSCG00000001819|ENSSSCG00000004510|ENSSSCG00000005058|ENSSSCG00000004789|ENSSSCG00000013784|ENSSSCG00000016991|ENSSSCG00000025049|ENSSSCG00000030172|ENSSSCG00000003931|ENSSSCG00000014108|…	http://amigo.geneontology.org/cgi-bin/amigo/term_details?term=GO:0003824
cellular response to stimulus	Gene Ontology	GO:0051716	50	1512	0.0307343	0.356265	ENSSSCG00000017705|ENSSSCG00000001082|ENSSSCG00000017558|ENSSSCG00000002456|ENSSSCG00000022482|ENSSSCG00000008768|ENSSSCG00000013333|ENSSSCG00000000597|ENSSSCG00000011264|ENSSSCG00000028274|ENSSSCG00000001411|ENSSSCG00000010461|ENSSSCG00000023489|ENSSSCG00000002886|ENSSSCG00000006036|ENSSSCG00000030395|ENSSSCG00000004510|ENSSSCG00000016991|ENSSSCG00000004789|ENSSSCG00000005058|ENSSSCG00000010350|…	http://amigo.geneontology.org/cgi-bin/amigo/term_details?term=GO:0051716
organonitrogen compound metabolic process	Gene Ontology	GO:1901564	50	1512	0.0307343	0.356265	ENSSSCG00000017705|ENSSSCG00000028875|ENSSSCG00000009357|ENSSSCG00000022482|ENSSSCG00000001695|ENSSSCG00000000597|ENSSSCG00000001411|ENSSSCG00000022975|ENSSSCG00000002886|ENSSSCG00000030395|ENSSSCG00000007072|ENSSSCG00000012970|ENSSSCG00000004413|ENSSSCG00000001819|ENSSSCG00000016991|ENSSSCG00000004789|ENSSSCG00000005058|ENSSSCG00000010350|ENSSSCG00000007554|ENSSSCG00000015958|ENSSSCG00000011831|…	http://amigo.geneontology.org/cgi-bin/amigo/term_details?term=GO:1901564
localization	Gene Ontology	GO:0051179	44	1181	0.0069244	0.356265	ENSSSCG00000017705|ENSSSCG00000001082|ENSSSCG00000017297|ENSSSCG00000008155|ENSSSCG00000022482|ENSSSCG00000007401|ENSSSCG00000006036|ENSSSCG00000006693|ENSSSCG00000001411|ENSSSCG00000010461|ENSSSCG00000023489|ENSSSCG00000002886|ENSSSCG00000005355|ENSSSCG00000004125|ENSSSCG00000004510|ENSSSCG00000012998|ENSSSCG00000004789|ENSSSCG00000021873|ENSSSCG00000005058|ENSSSCG00000011831|ENSSSCG00000010311|…	http://amigo.geneontology.org/cgi-bin/amigo/term_details?term=GO:0051179
regulation of metabolic process	Gene Ontology	GO:0019222	44	1295	0.0285681	0.356265	ENSSSCG00000017705|ENSSSCG00000004307|ENSSSCG00000001082|ENSSSCG00000004369|ENSSSCG00000009357|ENSSSCG00000022482|ENSSSCG00000000597|ENSSSCG00000011264|ENSSSCG00000028274|ENSSSCG00000010461|ENSSSCG00000002886|ENSSSCG00000008618|ENSSSCG00000005355|ENSSSCG00000012606|ENSSSCG00000016991|ENSSSCG00000004789|ENSSSCG00000005058|ENSSSCG00000007554|ENSSSCG00000015958|ENSSSCG00000011831|ENSSSCG00000030172|…	http://amigo.geneontology.org/cgi-bin/amigo/term_details?term=GO:0019222
multicellular organismal process	Gene Ontology	GO:0032501	44	1302	0.0308149	0.356265	ENSSSCG00000004307|ENSSSCG00000001082|ENSSSCG00000023806|ENSSSCG00000008155|ENSSSCG00000022482|ENSSSCG00000013333|ENSSSCG00000013599|ENSSSCG00000011264|ENSSSCG00000001411|ENSSSCG00000010461|ENSSSCG00000002886|ENSSSCG00000008618|ENSSSCG00000005355|ENSSSCG00000004789|ENSSSCG00000016991|ENSSSCG00000010350|ENSSSCG00000007346|ENSSSCG00000004632|ENSSSCG00000011831|ENSSSCG00000009220|ENSSSCG00000030172|…	http://amigo.geneontology.org/cgi-bin/amigo/term_details?term=GO:0032501
cell communication	Gene Ontology	GO:0007154	44	1308	0.032849	0.356265	ENSSSCG00000017705|ENSSSCG00000001082|ENSSSCG00000017558|ENSSSCG00000022482|ENSSSCG00000013333|ENSSSCG00000000597|ENSSSCG00000011264|ENSSSCG00000006036|ENSSSCG00000010461|ENSSSCG00000023489|ENSSSCG00000002886|ENSSSCG00000008768|ENSSSCG00000030395|ENSSSCG00000004125|ENSSSCG00000004510|ENSSSCG00000016991|ENSSSCG00000004789|ENSSSCG00000005058|ENSSSCG00000010350|ENSSSCG00000001483|ENSSSCG00000007797|…	http://amigo.geneontology.org/cgi-bin/amigo/term_details?term=GO:0007154
positive regulation of biological process	Gene Ontology	GO:0048518	43	1109	0.00388355	0.356265	ENSSSCG00000017705|ENSSSCG00000004307|ENSSSCG00000001082|ENSSSCG00000017558|ENSSSCG00000002456|ENSSSCG00000022482|ENSSSCG00000000597|ENSSSCG00000011264|ENSSSCG00000028274|ENSSSCG00000006693|ENSSSCG00000010461|ENSSSCG00000023489|ENSSSCG00000002886|ENSSSCG00000011692|ENSSSCG00000005355|ENSSSCG00000004789|ENSSSCG00000005058|ENSSSCG00000007346|ENSSSCG00000008115|ENSSSCG00000030172|ENSSSCG00000015958|…	http://amigo.geneontology.org/cgi-bin/amigo/term_details?term=GO:0048518
regulation of primary metabolic process	Gene Ontology	GO:0080090	43	1166	0.0089255	0.356265	ENSSSCG00000017705|ENSSSCG00000004307|ENSSSCG00000001082|ENSSSCG00000004369|ENSSSCG00000009357|ENSSSCG00000022482|ENSSSCG00000000597|ENSSSCG00000011264|ENSSSCG00000006036|ENSSSCG00000010461|ENSSSCG00000002886|ENSSSCG00000008618|ENSSSCG00000005355|ENSSSCG00000012606|ENSSSCG00000016991|ENSSSCG00000004789|ENSSSCG00000005058|ENSSSCG00000007554|ENSSSCG00000015958|ENSSSCG00000011831|ENSSSCG00000030172|…	http://amigo.geneontology.org/cgi-bin/amigo/term_details?term=GO:0080090
signaling	Gene Ontology	GO:0023052	43	1296	0.0416959	0.356265	ENSSSCG00000017705|ENSSSCG00000001082|ENSSSCG00000017558|ENSSSCG00000022482|ENSSSCG00000013333|ENSSSCG00000000597|ENSSSCG00000011264|ENSSSCG00000006036|ENSSSCG00000010461|ENSSSCG00000023489|ENSSSCG00000002886|ENSSSCG00000008768|ENSSSCG00000030395|ENSSSCG00000004125|ENSSSCG00000004510|ENSSSCG00000004789|ENSSSCG00000016991|ENSSSCG00000010350|ENSSSCG00000001483|ENSSSCG00000007797|ENSSSCG00000008115|…	http://amigo.geneontology.org/cgi-bin/amigo/term_details?term=GO:0023052
integral component of membrane	Gene Ontology	GO:0016021	43	1382	0.0916125	0.44212	ENSSSCG00000001841|ENSSSCG00000030113|ENSSSCG00000008155|ENSSSCG00000006312|ENSSSCG00000007401|ENSSSCG00000030395|ENSSSCG00000007072|ENSSSCG00000012606|ENSSSCG00000001819|ENSSSCG00000017297|ENSSSCG00000012998|ENSSSCG00000010350|ENSSSCG00000007346|ENSSSCG00000007797|ENSSSCG00000008115|ENSSSCG00000030172|ENSSSCG00000009152|ENSSSCG00000026246|ENSSSCG00000025049|ENSSSCG00000026042|ENSSSCG00000002918|…	http://amigo.geneontology.org/cgi-bin/amigo/term_details?term=GO:0016021
intrinsic component of membrane	Gene Ontology	GO:0031224	43	1397	0.103367	0.447065	ENSSSCG00000001841|ENSSSCG00000030113|ENSSSCG00000008155|ENSSSCG00000006312|ENSSSCG00000007401|ENSSSCG00000030395|ENSSSCG00000007072|ENSSSCG00000012606|ENSSSCG00000001819|ENSSSCG00000017297|ENSSSCG00000012998|ENSSSCG00000010350|ENSSSCG00000007346|ENSSSCG00000007797|ENSSSCG00000008115|ENSSSCG00000030172|ENSSSCG00000009152|ENSSSCG00000026246|ENSSSCG00000025049|ENSSSCG00000026042|ENSSSCG00000002918|…	http://amigo.geneontology.org/cgi-bin/amigo/term_details?term=GO:0031224
regulation of nitrogen compound metabolic process	Gene Ontology	GO:0051171	41	1139	0.0152017	0.356265	ENSSSCG00000017705|ENSSSCG00000004307|ENSSSCG00000001082|ENSSSCG00000004369|ENSSSCG00000022482|ENSSSCG00000000597|ENSSSCG00000011264|ENSSSCG00000006036|ENSSSCG00000010461|ENSSSCG00000002886|ENSSSCG00000008618|ENSSSCG00000005355|ENSSSCG00000012606|ENSSSCG00000016991|ENSSSCG00000004789|ENSSSCG00000005058|ENSSSCG00000007554|ENSSSCG00000015958|ENSSSCG00000011831|ENSSSCG00000030172|ENSSSCG00000009357|…	http://amigo.geneontology.org/cgi-bin/amigo/term_details?term=GO:0051171
regulation of cellular metabolic process	Gene Ontology	GO:0031323	41	1224	0.0408704	0.356265	ENSSSCG00000017705|ENSSSCG00000004307|ENSSSCG00000001082|ENSSSCG00000004369|ENSSSCG00000022482|ENSSSCG00000000597|ENSSSCG00000011264|ENSSSCG00000028274|ENSSSCG00000010461|ENSSSCG00000002886|ENSSSCG00000008618|ENSSSCG00000005355|ENSSSCG00000012606|ENSSSCG00000016991|ENSSSCG00000004789|ENSSSCG00000005058|ENSSSCG00000007554|ENSSSCG00000015958|ENSSSCG00000011831|ENSSSCG00000030172|ENSSSCG00000009357|…	http://amigo.geneontology.org/cgi-bin/amigo/term_details?term=GO:0031323
signal transduction	Gene Ontology	GO:0007165	41	1230	0.0435009	0.356265	ENSSSCG00000017705|ENSSSCG00000001082|ENSSSCG00000017558|ENSSSCG00000022482|ENSSSCG00000013333|ENSSSCG00000000597|ENSSSCG00000011264|ENSSSCG00000006036|ENSSSCG00000010461|ENSSSCG00000023489|ENSSSCG00000002886|ENSSSCG00000008768|ENSSSCG00000030395|ENSSSCG00000004510|ENSSSCG00000004789|ENSSSCG00000016991|ENSSSCG00000010350|ENSSSCG00000001483|ENSSSCG00000007797|ENSSSCG00000008115|ENSSSCG00000030172|…	http://amigo.geneontology.org/cgi-bin/amigo/term_details?term=GO:0007165
cellular component organization or biogenesis	Gene Ontology	GO:0071840	40	1108	0.0157428	0.356265	ENSSSCG00000002456|ENSSSCG00000021724|ENSSSCG00000028274|ENSSSCG00000001411|ENSSSCG00000028695|ENSSSCG00000002886|ENSSSCG00000005355|ENSSSCG00000004125|ENSSSCG00000004510|ENSSSCG00000005375|ENSSSCG00000004789|ENSSSCG00000013784|ENSSSCG00000005058|ENSSSCG00000015958|ENSSSCG00000004632|ENSSSCG00000011831|ENSSSCG00000009220|ENSSSCG00000010944|ENSSSCG00000010311|ENSSSCG00000012349|ENSSSCG00000017187|…	http://amigo.geneontology.org/cgi-bin/amigo/term_details?term=GO:0071840
protein binding	Gene Ontology	GO:0005515	40	1304	0.117433	0.447065	ENSSSCG00000004307|ENSSSCG00000001082|ENSSSCG00000001841|ENSSSCG00000022482|ENSSSCG00000017558|ENSSSCG00000000554|ENSSSCG00000021724|ENSSSCG00000006036|ENSSSCG00000006693|ENSSSCG00000028695|ENSSSCG00000015901|ENSSSCG00000002886|ENSSSCG00000004125|ENSSSCG00000023097|ENSSSCG00000005375|ENSSSCG00000004789|ENSSSCG00000013784|ENSSSCG00000001483|ENSSSCG00000004632|ENSSSCG00000030172|ENSSSCG00000010311|…	http://amigo.geneontology.org/cgi-bin/amigo/term_details?term=GO:0005515
developmental process	Gene Ontology	GO:0032502	39	1094	0.0202595	0.356265	ENSSSCG00000004307|ENSSSCG00000001082|ENSSSCG00000013599|ENSSSCG00000004369|ENSSSCG00000008155|ENSSSCG00000022482|ENSSSCG00000000597|ENSSSCG00000011264|ENSSSCG00000010461|ENSSSCG00000017558|ENSSSCG00000013354|ENSSSCG00000023806|ENSSSCG00000005355|ENSSSCG00000004789|ENSSSCG00000016991|ENSSSCG00000007346|ENSSSCG00000004632|ENSSSCG00000011831|ENSSSCG00000009357|ENSSSCG00000017187|ENSSSCG00000013056|…	http://amigo.geneontology.org/cgi-bin/amigo/term_details?term=GO:0032502
biosynthetic process	Gene Ontology	GO:0009058	39	1275	0.124473	0.447065	ENSSSCG00000004307|ENSSSCG00000001082|ENSSSCG00000004369|ENSSSCG00000026109|ENSSSCG00000009357|ENSSSCG00000022482|ENSSSCG00000000597|ENSSSCG00000011264|ENSSSCG00000006036|ENSSSCG00000010461|ENSSSCG00000013354|ENSSSCG00000008618|ENSSSCG00000007072|ENSSSCG00000012606|ENSSSCG00000004789|ENSSSCG00000015958|ENSSSCG00000030172|ENSSSCG00000014108|ENSSSCG00000009152|ENSSSCG00000026246|ENSSSCG00000015595|…	http://amigo.geneontology.org/cgi-bin/amigo/term_details?term=GO:0009058
protein metabolic process	Gene Ontology	GO:0019538	39	1279	0.128391	0.447065	ENSSSCG00000017705|ENSSSCG00000028875|ENSSSCG00000009357|ENSSSCG00000022482|ENSSSCG00000000597|ENSSSCG00000001411|ENSSSCG00000002886|ENSSSCG00000030395|ENSSSCG00000012970|ENSSSCG00000004413|ENSSSCG00000001819|ENSSSCG00000016991|ENSSSCG00000004789|ENSSSCG00000005058|ENSSSCG00000010350|ENSSSCG00000015958|ENSSSCG00000011831|ENSSSCG00000030172|ENSSSCG00000010311|ENSSSCG00000026246|ENSSSCG00000012349|…	http://amigo.geneontology.org/cgi-bin/amigo/term_details?term=GO:0019538
ion binding	Gene Ontology	GO:0043167	39	1340	0.197561	0.45383	ENSSSCG00000005636|ENSSSCG00000004369|ENSSSCG00000000597|ENSSSCG00000021724|ENSSSCG00000008768|ENSSSCG00000001411|ENSSSCG00000013354|ENSSSCG00000021873|ENSSSCG00000007072|ENSSSCG00000023097|ENSSSCG00000001819|ENSSSCG00000017297|ENSSSCG00000004789|ENSSSCG00000022021|ENSSSCG00000027480|ENSSSCG00000010944|ENSSSCG00000014108|ENSSSCG00000012348|ENSSSCG00000012349|ENSSSCG00000029414|ENSSSCG00000003931|…	http://amigo.geneontology.org/cgi-bin/amigo/term_details?term=GO:0043167
establishment of localization	Gene Ontology	GO:0051234	38	958	0.00460355	0.356265	ENSSSCG00000017705|ENSSSCG00000001082|ENSSSCG00000017297|ENSSSCG00000008155|ENSSSCG00000022482|ENSSSCG00000006036|ENSSSCG00000006693|ENSSSCG00000001411|ENSSSCG00000010461|ENSSSCG00000023489|ENSSSCG00000002886|ENSSSCG00000004125|ENSSSCG00000004510|ENSSSCG00000012998|ENSSSCG00000004789|ENSSSCG00000021873|ENSSSCG00000005058|ENSSSCG00000011831|ENSSSCG00000010311|ENSSSCG00000026109|ENSSSCG00000003931|…	http://amigo.geneontology.org/cgi-bin/amigo/term_details?term=GO:0051234
cellular component organization	Gene Ontology	GO:0016043	38	1054	0.0187157	0.356265	ENSSSCG00000021724|ENSSSCG00000028274|ENSSSCG00000001411|ENSSSCG00000028695|ENSSSCG00000002886|ENSSSCG00000004125|ENSSSCG00000004510|ENSSSCG00000005375|ENSSSCG00000004789|ENSSSCG00000013784|ENSSSCG00000005058|ENSSSCG00000015958|ENSSSCG00000004632|ENSSSCG00000011831|ENSSSCG00000009220|ENSSSCG00000010944|ENSSSCG00000010311|ENSSSCG00000012349|ENSSSCG00000017187|ENSSSCG00000003931|ENSSSCG00000013354|…	http://amigo.geneontology.org/cgi-bin/amigo/term_details?term=GO:0016043
regulation of macromolecule metabolic process	Gene Ontology	GO:0060255	38	1188	0.0810249	0.418675	ENSSSCG00000017705|ENSSSCG00000004307|ENSSSCG00000004369|ENSSSCG00000022482|ENSSSCG00000000597|ENSSSCG00000011264|ENSSSCG00000006036|ENSSSCG00000010461|ENSSSCG00000002886|ENSSSCG00000008618|ENSSSCG00000005355|ENSSSCG00000012606|ENSSSCG00000016991|ENSSSCG00000004789|ENSSSCG00000005058|ENSSSCG00000011831|ENSSSCG00000030172|ENSSSCG00000009357|ENSSSCG00000015595|ENSSSCG00000012349|ENSSSCG00000017187|…	http://amigo.geneontology.org/cgi-bin/amigo/term_details?term=GO:0060255
organic substance biosynthetic process	Gene Ontology	GO:1901576	38	1251	0.137082	0.447065	ENSSSCG00000004307|ENSSSCG00000001082|ENSSSCG00000004369|ENSSSCG00000026109|ENSSSCG00000009357|ENSSSCG00000022482|ENSSSCG00000000597|ENSSSCG00000011264|ENSSSCG00000006036|ENSSSCG00000010461|ENSSSCG00000013354|ENSSSCG00000008618|ENSSSCG00000007072|ENSSSCG00000012606|ENSSSCG00000004789|ENSSSCG00000015958|ENSSSCG00000030172|ENSSSCG00000014108|ENSSSCG00000009152|ENSSSCG00000026246|ENSSSCG00000015595|…	http://amigo.geneontology.org/cgi-bin/amigo/term_details?term=GO:1901576
cellular nitrogen compound metabolic process	Gene Ontology	GO:0034641	38	1330	0.234438	0.472491	ENSSSCG00000004307|ENSSSCG00000001082|ENSSSCG00000024479|ENSSSCG00000004369|ENSSSCG00000022482|ENSSSCG00000000597|ENSSSCG00000011264|ENSSSCG00000006036|ENSSSCG00000010461|ENSSSCG00000013354|ENSSSCG00000008618|ENSSSCG00000005355|ENSSSCG00000012606|ENSSSCG00000004789|ENSSSCG00000022021|ENSSSCG00000015958|ENSSSCG00000030172|ENSSSCG00000009152|ENSSSCG00000009357|ENSSSCG00000015595|ENSSSCG00000012348|…	http://amigo.geneontology.org/cgi-bin/amigo/term_details?term=GO:0034641
transport	Gene Ontology	GO:0006810	37	943	0.00608104	0.356265	ENSSSCG00000017705|ENSSSCG00000001082|ENSSSCG00000017297|ENSSSCG00000008155|ENSSSCG00000022482|ENSSSCG00000006036|ENSSSCG00000006693|ENSSSCG00000001411|ENSSSCG00000010461|ENSSSCG00000023489|ENSSSCG00000002886|ENSSSCG00000004125|ENSSSCG00000004510|ENSSSCG00000012998|ENSSSCG00000004789|ENSSSCG00000021873|ENSSSCG00000005058|ENSSSCG00000011831|ENSSSCG00000010311|ENSSSCG00000026109|ENSSSCG00000006290|…	http://amigo.geneontology.org/cgi-bin/amigo/term_details?term=GO:0006810
positive regulation of cellular process	Gene Ontology	GO:0048522	37	1001	0.014414	0.356265	ENSSSCG00000017705|ENSSSCG00000004307|ENSSSCG00000001082|ENSSSCG00000017558|ENSSSCG00000022482|ENSSSCG00000000597|ENSSSCG00000011264|ENSSSCG00000028274|ENSSSCG00000010461|ENSSSCG00000023489|ENSSSCG00000002886|ENSSSCG00000011692|ENSSSCG00000005355|ENSSSCG00000004789|ENSSSCG00000005058|ENSSSCG00000007346|ENSSSCG00000008115|ENSSSCG00000030172|ENSSSCG00000015958|ENSSSCG00000017187|ENSSSCG00000007554|…	http://amigo.geneontology.org/cgi-bin/amigo/term_details?term=GO:0048522
cellular biosynthetic process	Gene Ontology	GO:0044249	37	1225	0.148541	0.447065	ENSSSCG00000004307|ENSSSCG00000001082|ENSSSCG00000004369|ENSSSCG00000009357|ENSSSCG00000022482|ENSSSCG00000000597|ENSSSCG00000011264|ENSSSCG00000006036|ENSSSCG00000010461|ENSSSCG00000013354|ENSSSCG00000008618|ENSSSCG00000007072|ENSSSCG00000012606|ENSSSCG00000004789|ENSSSCG00000015958|ENSSSCG00000030172|ENSSSCG00000014108|ENSSSCG00000009152|ENSSSCG00000026246|ENSSSCG00000015595|ENSSSCG00000012349|…	http://amigo.geneontology.org/cgi-bin/amigo/term_details?term=GO:0044249
organic cyclic compound binding	Gene Ontology	GO:0097159	37	1281	0.218469	0.458859	ENSSSCG00000004369|ENSSSCG00000009357|ENSSSCG00000022482|ENSSSCG00000011264|ENSSSCG00000021724|ENSSSCG00000010461|ENSSSCG00000005355|ENSSSCG00000007072|ENSSSCG00000023097|ENSSSCG00000022021|ENSSSCG00000027480|ENSSSCG00000011831|ENSSSCG00000028384|ENSSSCG00000010944|ENSSSCG00000010311|ENSSSCG00000026109|ENSSSCG00000015595|ENSSSCG00000012348|ENSSSCG00000017187|ENSSSCG00000003931|ENSSSCG00000030268|…	http://amigo.geneontology.org/cgi-bin/amigo/term_details?term=GO:0097159
nucleus	Gene Ontology	GO:0005634	36	1387	0.452359	0.590848	ENSSSCG00000004307|ENSSSCG00000024479|ENSSSCG00000004369|ENSSSCG00000022482|ENSSSCG00000011264|ENSSSCG00000028274|ENSSSCG00000002008|ENSSSCG00000010461|ENSSSCG00000008618|ENSSSCG00000005355|ENSSSCG00000023097|ENSSSCG00000016991|ENSSSCG00000013784|ENSSSCG00000005058|ENSSSCG00000007346|ENSSSCG00000009220|ENSSSCG00000009357|ENSSSCG00000015595|ENSSSCG00000012348|ENSSSCG00000012349|ENSSSCG00000017187|…	http://amigo.geneontology.org/cgi-bin/amigo/term_details?term=GO:0005634
negative regulation of biological process	Gene Ontology	GO:0048519	35	910	0.0100022	0.356265	ENSSSCG00000017705|ENSSSCG00000001082|ENSSSCG00000013599|ENSSSCG00000004369|ENSSSCG00000002456|ENSSSCG00000022482|ENSSSCG00000000597|ENSSSCG00000012014|ENSSSCG00000001411|ENSSSCG00000010461|ENSSSCG00000017558|ENSSSCG00000002886|ENSSSCG00000005355|ENSSSCG00000004510|ENSSSCG00000016991|ENSSSCG00000004789|ENSSSCG00000013784|ENSSSCG00000005058|ENSSSCG00000011831|ENSSSCG00000017187|ENSSSCG00000010944|…	http://amigo.geneontology.org/cgi-bin/amigo/term_details?term=GO:0048519
organic cyclic compound metabolic process	Gene Ontology	GO:1901360	35	1201	0.21117	0.458859	ENSSSCG00000004307|ENSSSCG00000001082|ENSSSCG00000024479|ENSSSCG00000004369|ENSSSCG00000009357|ENSSSCG00000022482|ENSSSCG00000000597|ENSSSCG00000011264|ENSSSCG00000006036|ENSSSCG00000010461|ENSSSCG00000013354|ENSSSCG00000008618|ENSSSCG00000005355|ENSSSCG00000012606|ENSSSCG00000022021|ENSSSCG00000015958|ENSSSCG00000030172|ENSSSCG00000026109|ENSSSCG00000015595|ENSSSCG00000012348|ENSSSCG00000012349|…	http://amigo.geneontology.org/cgi-bin/amigo/term_details?term=GO:1901360
heterocyclic compound binding	Gene Ontology	GO:1901363	35	1253	0.28948	0.494953	ENSSSCG00000004369|ENSSSCG00000022482|ENSSSCG00000011264|ENSSSCG00000021724|ENSSSCG00000010461|ENSSSCG00000005355|ENSSSCG00000007072|ENSSSCG00000023097|ENSSSCG00000022021|ENSSSCG00000027480|ENSSSCG00000028384|ENSSSCG00000010944|ENSSSCG00000010311|ENSSSCG00000009357|ENSSSCG00000015595|ENSSSCG00000012348|ENSSSCG00000017187|ENSSSCG00000003931|ENSSSCG00000030268|ENSSSCG00000003621|ENSSSCG00000001759|…	http://amigo.geneontology.org/cgi-bin/amigo/term_details?term=GO:1901363
extracellular region	Gene Ontology	GO:0005576	34	969	0.0352155	0.356265	ENSSSCG00000017705|ENSSSCG00000001082|ENSSSCG00000028875|ENSSSCG00000002456|ENSSSCG00000006312|ENSSSCG00000013599|ENSSSCG00000007401|ENSSSCG00000006693|ENSSSCG00000001411|ENSSSCG00000002886|ENSSSCG00000012970|ENSSSCG00000004510|ENSSSCG00000004789|ENSSSCG00000013784|ENSSSCG00000025049|ENSSSCG00000004632|ENSSSCG00000011831|ENSSSCG00000030172|ENSSSCG00000029414|ENSSSCG00000010435|ENSSSCG00000001695|…	http://amigo.geneontology.org/cgi-bin/amigo/term_details?term=GO:0005576
cellular protein metabolic process	Gene Ontology	GO:0044267	34	1103	0.13471	0.447065	ENSSSCG00000017705|ENSSSCG00000022482|ENSSSCG00000000597|ENSSSCG00000002886|ENSSSCG00000030395|ENSSSCG00000012970|ENSSSCG00000004413|ENSSSCG00000001819|ENSSSCG00000016991|ENSSSCG00000004789|ENSSSCG00000005058|ENSSSCG00000010350|ENSSSCG00000015958|ENSSSCG00000030172|ENSSSCG00000010311|ENSSSCG00000009357|ENSSSCG00000012349|ENSSSCG00000007554|ENSSSCG00000002918|ENSSSCG00000009973|ENSSSCG00000021774|…	http://amigo.geneontology.org/cgi-bin/amigo/term_details?term=GO:0044267
negative regulation of cellular process	Gene Ontology	GO:0048523	33	820	0.00662319	0.356265	ENSSSCG00000017705|ENSSSCG00000001082|ENSSSCG00000013599|ENSSSCG00000004369|ENSSSCG00000002456|ENSSSCG00000022482|ENSSSCG00000000597|ENSSSCG00000012014|ENSSSCG00000001411|ENSSSCG00000010461|ENSSSCG00000017558|ENSSSCG00000002886|ENSSSCG00000004510|ENSSSCG00000016991|ENSSSCG00000004789|ENSSSCG00000013784|ENSSSCG00000005058|ENSSSCG00000011831|ENSSSCG00000017187|ENSSSCG00000010944|ENSSSCG00000013354|…	http://amigo.geneontology.org/cgi-bin/amigo/term_details?term=GO:0048523
anatomical structure development	Gene Ontology	GO:0048856	32	1009	0.111697	0.447065	ENSSSCG00000004307|ENSSSCG00000001082|ENSSSCG00000023806|ENSSSCG00000008155|ENSSSCG00000022482|ENSSSCG00000013599|ENSSSCG00000011264|ENSSSCG00000010461|ENSSSCG00000013354|ENSSSCG00000008618|ENSSSCG00000005355|ENSSSCG00000004789|ENSSSCG00000016991|ENSSSCG00000004632|ENSSSCG00000011831|ENSSSCG00000009357|ENSSSCG00000017187|ENSSSCG00000009973|ENSSSCG00000021696|ENSSSCG00000001695|ENSSSCG00000005229|…	http://amigo.geneontology.org/cgi-bin/amigo/term_details?term=GO:0048856
heterocycle metabolic process	Gene Ontology	GO:0046483	32	1139	0.289373	0.494953	ENSSSCG00000004307|ENSSSCG00000024479|ENSSSCG00000004369|ENSSSCG00000022482|ENSSSCG00000000597|ENSSSCG00000011264|ENSSSCG00000006036|ENSSSCG00000010461|ENSSSCG00000013354|ENSSSCG00000008618|ENSSSCG00000005355|ENSSSCG00000012606|ENSSSCG00000022021|ENSSSCG00000015958|ENSSSCG00000030172|ENSSSCG00000009357|ENSSSCG00000015595|ENSSSCG00000012348|ENSSSCG00000012349|ENSSSCG00000017187|ENSSSCG00000010944|…	http://amigo.geneontology.org/cgi-bin/amigo/term_details?term=GO:0046483
response to stress	Gene Ontology	GO:0006950	31	692	0.00188013	0.356265	ENSSSCG00000001082|ENSSSCG00000008601|ENSSSCG00000022482|ENSSSCG00000000554|ENSSSCG00000028274|ENSSSCG00000010461|ENSSSCG00000002886|ENSSSCG00000004510|ENSSSCG00000004789|ENSSSCG00000005058|ENSSSCG00000015958|ENSSSCG00000011831|ENSSSCG00000021353|ENSSSCG00000030172|ENSSSCG00000012348|ENSSSCG00000029414|ENSSSCG00000026042|ENSSSCG00000002456|ENSSSCG00000001759|ENSSSCG00000009973|ENSSSCG00000008614|…	http://amigo.geneontology.org/cgi-bin/amigo/term_details?term=GO:0006950
nucleobase-containing compound metabolic process	Gene Ontology	GO:0006139	31	1110	0.30472	0.502684	ENSSSCG00000004307|ENSSSCG00000024479|ENSSSCG00000004369|ENSSSCG00000022482|ENSSSCG00000000597|ENSSSCG00000011264|ENSSSCG00000006036|ENSSSCG00000010461|ENSSSCG00000013354|ENSSSCG00000008618|ENSSSCG00000005355|ENSSSCG00000012606|ENSSSCG00000022021|ENSSSCG00000015958|ENSSSCG00000030172|ENSSSCG00000009357|ENSSSCG00000015595|ENSSSCG00000012348|ENSSSCG00000012349|ENSSSCG00000017187|ENSSSCG00000010944|…	http://amigo.geneontology.org/cgi-bin/amigo/term_details?term=GO:0006139
cellular aromatic compound metabolic process	Gene Ontology	GO:0006725	31	1155	0.385869	0.549904	ENSSSCG00000004307|ENSSSCG00000024479|ENSSSCG00000004369|ENSSSCG00000022482|ENSSSCG00000000597|ENSSSCG00000011264|ENSSSCG00000006036|ENSSSCG00000010461|ENSSSCG00000013354|ENSSSCG00000008618|ENSSSCG00000005355|ENSSSCG00000012606|ENSSSCG00000022021|ENSSSCG00000015958|ENSSSCG00000030172|ENSSSCG00000009357|ENSSSCG00000015595|ENSSSCG00000012348|ENSSSCG00000012349|ENSSSCG00000017187|ENSSSCG00000010944|…	http://amigo.geneontology.org/cgi-bin/amigo/term_details?term=GO:0006725
gene expression	Gene Ontology	GO:0010467	30	1099	0.353628	0.527801	ENSSSCG00000004307|ENSSSCG00000024479|ENSSSCG00000028875|ENSSSCG00000004369|ENSSSCG00000022482|ENSSSCG00000000597|ENSSSCG00000011264|ENSSSCG00000006036|ENSSSCG00000010461|ENSSSCG00000013354|ENSSSCG00000008618|ENSSSCG00000005355|ENSSSCG00000012606|ENSSSCG00000004789|ENSSSCG00000005058|ENSSSCG00000030172|ENSSSCG00000009357|ENSSSCG00000015595|ENSSSCG00000012349|ENSSSCG00000017187|ENSSSCG00000003621|…	http://amigo.geneontology.org/cgi-bin/amigo/term_details?term=GO:0010467
extracellular space	Gene Ontology	GO:0005615	29	804	0.0371388	0.356265	ENSSSCG00000017705|ENSSSCG00000001082|ENSSSCG00000005636|ENSSSCG00000006312|ENSSSCG00000013599|ENSSSCG00000006693|ENSSSCG00000001411|ENSSSCG00000002886|ENSSSCG00000012970|ENSSSCG00000004510|ENSSSCG00000004789|ENSSSCG00000013784|ENSSSCG00000025049|ENSSSCG00000004632|ENSSSCG00000011831|ENSSSCG00000005608|ENSSSCG00000010435|ENSSSCG00000028875|ENSSSCG00000009931|ENSSSCG00000030172|ENSSSCG00000007083|…	http://amigo.geneontology.org/cgi-bin/amigo/term_details?term=GO:0005615
regulation of biosynthetic process	Gene Ontology	GO:0009889	29	805	0.0376287	0.356265	ENSSSCG00000004307|ENSSSCG00000001082|ENSSSCG00000004369|ENSSSCG00000009357|ENSSSCG00000022482|ENSSSCG00000000597|ENSSSCG00000011264|ENSSSCG00000006036|ENSSSCG00000010461|ENSSSCG00000013354|ENSSSCG00000008618|ENSSSCG00000012606|ENSSSCG00000004789|ENSSSCG00000015958|ENSSSCG00000030172|ENSSSCG00000026109|ENSSSCG00000015595|ENSSSCG00000012349|ENSSSCG00000017187|ENSSSCG00000010944|ENSSSCG00000003621|…	http://amigo.geneontology.org/cgi-bin/amigo/term_details?term=GO:0009889
macromolecule modification	Gene Ontology	GO:0043412	29	845	0.0614874	0.380406	ENSSSCG00000017705|ENSSSCG00000028875|ENSSSCG00000000597|ENSSSCG00000002886|ENSSSCG00000030395|ENSSSCG00000004413|ENSSSCG00000001819|ENSSSCG00000016991|ENSSSCG00000004789|ENSSSCG00000005058|ENSSSCG00000010350|ENSSSCG00000015958|ENSSSCG00000030172|ENSSSCG00000010311|ENSSSCG00000009357|ENSSSCG00000012349|ENSSSCG00000002918|ENSSSCG00000009973|ENSSSCG00000021774|ENSSSCG00000005355|ENSSSCG00000001431|…	http://amigo.geneontology.org/cgi-bin/amigo/term_details?term=GO:0043412
multicellular organism development	Gene Ontology	GO:0007275	29	891	0.100441	0.447065	ENSSSCG00000004307|ENSSSCG00000001082|ENSSSCG00000023806|ENSSSCG00000022482|ENSSSCG00000011264|ENSSSCG00000010461|ENSSSCG00000013354|ENSSSCG00000008618|ENSSSCG00000005355|ENSSSCG00000004789|ENSSSCG00000016991|ENSSSCG00000004632|ENSSSCG00000011831|ENSSSCG00000009357|ENSSSCG00000017187|ENSSSCG00000009973|ENSSSCG00000021696|ENSSSCG00000001695|ENSSSCG00000013599|ENSSSCG00000011692|ENSSSCG00000013333|…	http://amigo.geneontology.org/cgi-bin/amigo/term_details?term=GO:0007275
protein-containing complex	Gene Ontology	GO:0032991	29	991	0.231306	0.472491	ENSSSCG00000022482|ENSSSCG00000021724|ENSSSCG00000002008|ENSSSCG00000001411|ENSSSCG00000010461|ENSSSCG00000005355|ENSSSCG00000007072|ENSSSCG00000012606|ENSSSCG00000005375|ENSSSCG00000004789|ENSSSCG00000005058|ENSSSCG00000015958|ENSSSCG00000007797|ENSSSCG00000009357|ENSSSCG00000012349|ENSSSCG00000029414|ENSSSCG00000003931|ENSSSCG00000002383|ENSSSCG00000008614|ENSSSCG00000007554|ENSSSCG00000005229|…	http://amigo.geneontology.org/cgi-bin/amigo/term_details?term=GO:0032991
regulation of response to stimulus	Gene Ontology	GO:0048583	28	666	0.00701278	0.356265	ENSSSCG00000017558|ENSSSCG00000022482|ENSSSCG00000000597|ENSSSCG00000028274|ENSSSCG00000010461|ENSSSCG00000023489|ENSSSCG00000006036|ENSSSCG00000005355|ENSSSCG00000004510|ENSSSCG00000004789|ENSSSCG00000016991|ENSSSCG00000011831|ENSSSCG00000008115|ENSSSCG00000030172|ENSSSCG00000017187|ENSSSCG00000010944|ENSSSCG00000002918|ENSSSCG00000009973|ENSSSCG00000001695|ENSSSCG00000017705|ENSSSCG00000011692|…	http://amigo.geneontology.org/cgi-bin/amigo/term_details?term=GO:0048583
protein modification process	Gene Ontology	GO:0036211	28	812	0.0624816	0.380406	ENSSSCG00000017705|ENSSSCG00000000597|ENSSSCG00000002886|ENSSSCG00000030395|ENSSSCG00000004413|ENSSSCG00000001819|ENSSSCG00000016991|ENSSSCG00000004789|ENSSSCG00000005058|ENSSSCG00000010350|ENSSSCG00000015958|ENSSSCG00000030172|ENSSSCG00000010311|ENSSSCG00000009357|ENSSSCG00000012349|ENSSSCG00000002918|ENSSSCG00000009973|ENSSSCG00000021774|ENSSSCG00000028875|ENSSSCG00000001431|ENSSSCG00000005229|…	http://amigo.geneontology.org/cgi-bin/amigo/term_details?term=GO:0036211
cellular protein modification process	Gene Ontology	GO:0006464	28	812	0.0624816	0.380406	ENSSSCG00000017705|ENSSSCG00000000597|ENSSSCG00000002886|ENSSSCG00000030395|ENSSSCG00000004413|ENSSSCG00000001819|ENSSSCG00000016991|ENSSSCG00000004789|ENSSSCG00000005058|ENSSSCG00000010350|ENSSSCG00000015958|ENSSSCG00000030172|ENSSSCG00000010311|ENSSSCG00000009357|ENSSSCG00000012349|ENSSSCG00000002918|ENSSSCG00000009973|ENSSSCG00000021774|ENSSSCG00000028875|ENSSSCG00000001431|ENSSSCG00000005229|…	http://amigo.geneontology.org/cgi-bin/amigo/term_details?term=GO:0006464
response to chemical	Gene Ontology	GO:0042221	28	818	0.0669721	0.389738	ENSSSCG00000004307|ENSSSCG00000001082|ENSSSCG00000002456|ENSSSCG00000022482|ENSSSCG00000000597|ENSSSCG00000001411|ENSSSCG00000010461|ENSSSCG00000017558|ENSSSCG00000002886|ENSSSCG00000004510|ENSSSCG00000004789|ENSSSCG00000015958|ENSSSCG00000011831|ENSSSCG00000009357|ENSSSCG00000025049|ENSSSCG00000010944|ENSSSCG00000009973|ENSSSCG00000001695|ENSSSCG00000017705|ENSSSCG00000024072|ENSSSCG00000028875|…	http://amigo.geneontology.org/cgi-bin/amigo/term_details?term=GO:0042221
cellular macromolecule biosynthetic process	Gene Ontology	GO:0034645	28	975	0.26708	0.490748	ENSSSCG00000004307|ENSSSCG00000004369|ENSSSCG00000009357|ENSSSCG00000022482|ENSSSCG00000000597|ENSSSCG00000011264|ENSSSCG00000006036|ENSSSCG00000010461|ENSSSCG00000013354|ENSSSCG00000008618|ENSSSCG00000012606|ENSSSCG00000004789|ENSSSCG00000030172|ENSSSCG00000026246|ENSSSCG00000015595|ENSSSCG00000012349|ENSSSCG00000017187|ENSSSCG00000003621|ENSSSCG00000002383|ENSSSCG00000021774|ENSSSCG00000011692|…	http://amigo.geneontology.org/cgi-bin/amigo/term_details?term=GO:0034645
cellular nitrogen compound biosynthetic process	Gene Ontology	GO:0044271	28	993	0.299132	0.502239	ENSSSCG00000004307|ENSSSCG00000001082|ENSSSCG00000004369|ENSSSCG00000022482|ENSSSCG00000000597|ENSSSCG00000011264|ENSSSCG00000006036|ENSSSCG00000010461|ENSSSCG00000013354|ENSSSCG00000008618|ENSSSCG00000012606|ENSSSCG00000004789|ENSSSCG00000015958|ENSSSCG00000030172|ENSSSCG00000009152|ENSSSCG00000009357|ENSSSCG00000015595|ENSSSCG00000012349|ENSSSCG00000017187|ENSSSCG00000003621|ENSSSCG00000002383|…	http://amigo.geneontology.org/cgi-bin/amigo/term_details?term=GO:0044271
nucleic acid metabolic process	Gene Ontology	GO:0090304	28	1004	0.319354	0.511001	ENSSSCG00000004307|ENSSSCG00000024479|ENSSSCG00000004369|ENSSSCG00000022482|ENSSSCG00000000597|ENSSSCG00000011264|ENSSSCG00000006036|ENSSSCG00000010461|ENSSSCG00000013354|ENSSSCG00000008618|ENSSSCG00000005355|ENSSSCG00000012606|ENSSSCG00000022021|ENSSSCG00000030172|ENSSSCG00000009357|ENSSSCG00000015595|ENSSSCG00000012348|ENSSSCG00000012349|ENSSSCG00000017187|ENSSSCG00000003621|ENSSSCG00000002383|…	http://amigo.geneontology.org/cgi-bin/amigo/term_details?term=GO:0090304
macromolecule biosynthetic process	Gene Ontology	GO:0009059	28	1011	0.332441	0.514631	ENSSSCG00000004307|ENSSSCG00000004369|ENSSSCG00000009357|ENSSSCG00000022482|ENSSSCG00000000597|ENSSSCG00000011264|ENSSSCG00000006036|ENSSSCG00000010461|ENSSSCG00000013354|ENSSSCG00000008618|ENSSSCG00000012606|ENSSSCG00000004789|ENSSSCG00000030172|ENSSSCG00000026246|ENSSSCG00000015595|ENSSSCG00000012349|ENSSSCG00000017187|ENSSSCG00000003621|ENSSSCG00000002383|ENSSSCG00000021774|ENSSSCG00000011692|…	http://amigo.geneontology.org/cgi-bin/amigo/term_details?term=GO:0009059
regulation of biological quality	Gene Ontology	GO:0065008	27	664	0.0119305	0.356265	ENSSSCG00000001082|ENSSSCG00000008155|ENSSSCG00000022482|ENSSSCG00000022975|ENSSSCG00000002886|ENSSSCG00000004125|ENSSSCG00000004510|ENSSSCG00000004789|ENSSSCG00000021873|ENSSSCG00000030172|ENSSSCG00000026109|ENSSSCG00000013354|ENSSSCG00000008614|ENSSSCG00000013599|ENSSSCG00000023806|ENSSSCG00000013333|ENSSSCG00000017705|ENSSSCG00000017282|ENSSSCG00000005087|ENSSSCG00000001841|ENSSSCG00000005222|…	http://amigo.geneontology.org/cgi-bin/amigo/term_details?term=GO:0065008
phosphate-containing compound metabolic process	Gene Ontology	GO:0006796	27	666	0.0123539	0.356265	ENSSSCG00000017705|ENSSSCG00000010435|ENSSSCG00000000597|ENSSSCG00000016991|ENSSSCG00000004789|ENSSSCG00000005058|ENSSSCG00000015958|ENSSSCG00000030172|ENSSSCG00000010311|ENSSSCG00000009152|ENSSSCG00000009357|ENSSSCG00000010944|ENSSSCG00000010495|ENSSSCG00000002918|ENSSSCG00000009973|ENSSSCG00000001695|ENSSSCG00000028875|ENSSSCG00000009931|ENSSSCG00000004233|ENSSSCG00000005229|ENSSSCG00000012050|…	http://amigo.geneontology.org/cgi-bin/amigo/term_details?term=GO:0006796
phosphorus metabolic process	Gene Ontology	GO:0006793	27	672	0.0136975	0.356265	ENSSSCG00000017705|ENSSSCG00000010435|ENSSSCG00000000597|ENSSSCG00000016991|ENSSSCG00000004789|ENSSSCG00000005058|ENSSSCG00000015958|ENSSSCG00000030172|ENSSSCG00000010311|ENSSSCG00000009152|ENSSSCG00000009357|ENSSSCG00000010944|ENSSSCG00000010495|ENSSSCG00000002918|ENSSSCG00000009973|ENSSSCG00000001695|ENSSSCG00000028875|ENSSSCG00000009931|ENSSSCG00000004233|ENSSSCG00000005229|ENSSSCG00000012050|…	http://amigo.geneontology.org/cgi-bin/amigo/term_details?term=GO:0006793
endomembrane system	Gene Ontology	GO:0012505	27	680	0.0156697	0.356265	ENSSSCG00000002456|ENSSSCG00000022482|ENSSSCG00000007072|ENSSSCG00000012606|ENSSSCG00000001819|ENSSSCG00000017297|ENSSSCG00000004789|ENSSSCG00000011831|ENSSSCG00000008115|ENSSSCG00000009152|ENSSSCG00000009808|ENSSSCG00000002383|ENSSSCG00000021774|ENSSSCG00000028875|ENSSSCG00000001651|ENSSSCG00000001431|ENSSSCG00000007083|ENSSSCG00000001991|ENSSSCG00000015268|ENSSSCG00000004757|ENSSSCG00000015476|…	http://amigo.geneontology.org/cgi-bin/amigo/term_details?term=GO:0012505
regulation of cellular biosynthetic process	Gene Ontology	GO:0031326	27	789	0.0713033	0.391385	ENSSSCG00000004307|ENSSSCG00000001082|ENSSSCG00000004369|ENSSSCG00000022482|ENSSSCG00000000597|ENSSSCG00000011264|ENSSSCG00000006036|ENSSSCG00000010461|ENSSSCG00000013354|ENSSSCG00000008618|ENSSSCG00000012606|ENSSSCG00000004789|ENSSSCG00000015958|ENSSSCG00000030172|ENSSSCG00000009357|ENSSSCG00000015595|ENSSSCG00000012349|ENSSSCG00000017187|ENSSSCG00000003621|ENSSSCG00000002383|ENSSSCG00000017705|…	http://amigo.geneontology.org/cgi-bin/amigo/term_details?term=GO:0031326
system development	Gene Ontology	GO:0048731	27	806	0.0861814	0.430476	ENSSSCG00000001082|ENSSSCG00000023806|ENSSSCG00000022482|ENSSSCG00000011264|ENSSSCG00000010461|ENSSSCG00000013354|ENSSSCG00000008618|ENSSSCG00000005355|ENSSSCG00000004789|ENSSSCG00000004632|ENSSSCG00000011831|ENSSSCG00000009357|ENSSSCG00000017187|ENSSSCG00000009973|ENSSSCG00000021696|ENSSSCG00000001695|ENSSSCG00000013599|ENSSSCG00000011692|ENSSSCG00000013333|ENSSSCG00000017538|ENSSSCG00000028875|…	http://amigo.geneontology.org/cgi-bin/amigo/term_details?term=GO:0048731
regulation of gene expression	Gene Ontology	GO:0010468	27	829	0.10945	0.447065	ENSSSCG00000004307|ENSSSCG00000004369|ENSSSCG00000022482|ENSSSCG00000000597|ENSSSCG00000011264|ENSSSCG00000006036|ENSSSCG00000010461|ENSSSCG00000013354|ENSSSCG00000008618|ENSSSCG00000005355|ENSSSCG00000012606|ENSSSCG00000004789|ENSSSCG00000005058|ENSSSCG00000030172|ENSSSCG00000009357|ENSSSCG00000015595|ENSSSCG00000012349|ENSSSCG00000017187|ENSSSCG00000003621|ENSSSCG00000002383|ENSSSCG00000005229|…	http://amigo.geneontology.org/cgi-bin/amigo/term_details?term=GO:0010468
organic cyclic compound biosynthetic process	Gene Ontology	GO:1901362	27	843	0.125417	0.447065	ENSSSCG00000004307|ENSSSCG00000001082|ENSSSCG00000004369|ENSSSCG00000009357|ENSSSCG00000022482|ENSSSCG00000000597|ENSSSCG00000011264|ENSSSCG00000006036|ENSSSCG00000010461|ENSSSCG00000013354|ENSSSCG00000008618|ENSSSCG00000012606|ENSSSCG00000015958|ENSSSCG00000030172|ENSSSCG00000026109|ENSSSCG00000015595|ENSSSCG00000012349|ENSSSCG00000017187|ENSSSCG00000010495|ENSSSCG00000003621|ENSSSCG00000002383|…	http://amigo.geneontology.org/cgi-bin/amigo/term_details?term=GO:1901362
positive regulation of metabolic process	Gene Ontology	GO:0009893	26	667	0.0213846	0.356265	ENSSSCG00000017705|ENSSSCG00000004307|ENSSSCG00000022482|ENSSSCG00000000597|ENSSSCG00000011264|ENSSSCG00000028274|ENSSSCG00000010461|ENSSSCG00000002886|ENSSSCG00000008618|ENSSSCG00000005355|ENSSSCG00000004789|ENSSSCG00000005058|ENSSSCG00000015958|ENSSSCG00000030172|ENSSSCG00000017187|ENSSSCG00000013354|ENSSSCG00000009973|ENSSSCG00000001695|ENSSSCG00000007554|ENSSSCG00000011692|ENSSSCG00000028875|…	http://amigo.geneontology.org/cgi-bin/amigo/term_details?term=GO:0009893
regulation of multicellular organismal process	Gene Ontology	GO:0051239	25	493	0.00105253	0.356265	ENSSSCG00000004307|ENSSSCG00000001082|ENSSSCG00000022482|ENSSSCG00000001411|ENSSSCG00000002886|ENSSSCG00000023806|ENSSSCG00000005355|ENSSSCG00000004789|ENSSSCG00000011831|ENSSSCG00000030172|ENSSSCG00000010311|ENSSSCG00000017187|ENSSSCG00000013354|ENSSSCG00000001695|ENSSSCG00000028875|ENSSSCG00000008618|ENSSSCG00000013333|ENSSSCG00000017538|ENSSSCG00000005229|ENSSSCG00000005087|ENSSSCG00000015476|…	http://amigo.geneontology.org/cgi-bin/amigo/term_details?term=GO:0051239
positive regulation of cellular metabolic process	Gene Ontology	GO:0031325	25	631	0.0200794	0.356265	ENSSSCG00000017705|ENSSSCG00000004307|ENSSSCG00000022482|ENSSSCG00000000597|ENSSSCG00000011264|ENSSSCG00000028274|ENSSSCG00000010461|ENSSSCG00000002886|ENSSSCG00000008618|ENSSSCG00000005355|ENSSSCG00000004789|ENSSSCG00000005058|ENSSSCG00000015958|ENSSSCG00000030172|ENSSSCG00000017187|ENSSSCG00000013354|ENSSSCG00000001695|ENSSSCG00000007554|ENSSSCG00000011692|ENSSSCG00000028875|ENSSSCG00000022689|…	http://amigo.geneontology.org/cgi-bin/amigo/term_details?term=GO:0031325
transferase activity	Gene Ontology	GO:0016740	25	730	0.0799383	0.415514	ENSSSCG00000022975|ENSSSCG00000007072|ENSSSCG00000004510|ENSSSCG00000005058|ENSSSCG00000004789|ENSSSCG00000016991|ENSSSCG00000015958|ENSSSCG00000030172|ENSSSCG00000010311|ENSSSCG00000009152|ENSSSCG00000026246|ENSSSCG00000025005|ENSSSCG00000010495|ENSSSCG00000021774|ENSSSCG00000017705|ENSSSCG00000009931|ENSSSCG00000005229|ENSSSCG00000022689|ENSSSCG00000004718|ENSSSCG00000015476|ENSSSCG00000007373|…	http://amigo.geneontology.org/cgi-bin/amigo/term_details?term=GO:0016740
regulation of nucleobase-containing compound metabolic process	Gene Ontology	GO:0019219	25	735	0.0846641	0.429489	ENSSSCG00000004307|ENSSSCG00000004369|ENSSSCG00000022482|ENSSSCG00000000597|ENSSSCG00000011264|ENSSSCG00000006036|ENSSSCG00000010461|ENSSSCG00000013354|ENSSSCG00000008618|ENSSSCG00000005355|ENSSSCG00000012606|ENSSSCG00000015958|ENSSSCG00000030172|ENSSSCG00000009357|ENSSSCG00000015595|ENSSSCG00000012349|ENSSSCG00000017187|ENSSSCG00000010944|ENSSSCG00000003621|ENSSSCG00000002383|ENSSSCG00000011692|…	http://amigo.geneontology.org/cgi-bin/amigo/term_details?term=GO:0019219
cellular developmental process	Gene Ontology	GO:0048869	25	742	0.0915909	0.44212	ENSSSCG00000004369|ENSSSCG00000008155|ENSSSCG00000022482|ENSSSCG00000000597|ENSSSCG00000010461|ENSSSCG00000017558|ENSSSCG00000013354|ENSSSCG00000007346|ENSSSCG00000004632|ENSSSCG00000011831|ENSSSCG00000017187|ENSSSCG00000013056|ENSSSCG00000001695|ENSSSCG00000008614|ENSSSCG00000013599|ENSSSCG00000008618|ENSSSCG00000013333|ENSSSCG00000009808|ENSSSCG00000017538|ENSSSCG00000005229|ENSSSCG00000005087|…	http://amigo.geneontology.org/cgi-bin/amigo/term_details?term=GO:0048869
vesicle	Gene Ontology	GO:0031982	25	751	0.101035	0.447065	ENSSSCG00000001841|ENSSSCG00000002456|ENSSSCG00000022482|ENSSSCG00000006312|ENSSSCG00000006693|ENSSSCG00000001411|ENSSSCG00000004125|ENSSSCG00000004510|ENSSSCG00000004789|ENSSSCG00000013784|ENSSSCG00000005058|ENSSSCG00000025049|ENSSSCG00000017297|ENSSSCG00000005608|ENSSSCG00000021696|ENSSSCG00000028875|ENSSSCG00000009931|ENSSSCG00000007083|ENSSSCG00000004757|ENSSSCG00000010435|ENSSSCG00000005636|…	http://amigo.geneontology.org/cgi-bin/amigo/term_details?term=GO:0031982
RNA metabolic process	Gene Ontology	GO:0016070	25	906	0.351308	0.525123	ENSSSCG00000004307|ENSSSCG00000024479|ENSSSCG00000004369|ENSSSCG00000022482|ENSSSCG00000000597|ENSSSCG00000011264|ENSSSCG00000006036|ENSSSCG00000010461|ENSSSCG00000013354|ENSSSCG00000008618|ENSSSCG00000005355|ENSSSCG00000012606|ENSSSCG00000022021|ENSSSCG00000030172|ENSSSCG00000009357|ENSSSCG00000015595|ENSSSCG00000012349|ENSSSCG00000017187|ENSSSCG00000003621|ENSSSCG00000002383|ENSSSCG00000011692|…	http://amigo.geneontology.org/cgi-bin/amigo/term_details?term=GO:0016070
positive regulation of nitrogen compound metabolic process	Gene Ontology	GO:0051173	24	582	0.0148659	0.356265	ENSSSCG00000017705|ENSSSCG00000004307|ENSSSCG00000022482|ENSSSCG00000000597|ENSSSCG00000011264|ENSSSCG00000010461|ENSSSCG00000002886|ENSSSCG00000008618|ENSSSCG00000005355|ENSSSCG00000004789|ENSSSCG00000005058|ENSSSCG00000030172|ENSSSCG00000017187|ENSSSCG00000013354|ENSSSCG00000009973|ENSSSCG00000001695|ENSSSCG00000007554|ENSSSCG00000011692|ENSSSCG00000028875|ENSSSCG00000022689|ENSSSCG00000005087|…	http://amigo.geneontology.org/cgi-bin/amigo/term_details?term=GO:0051173
positive regulation of macromolecule metabolic process	Gene Ontology	GO:0010604	24	614	0.0256992	0.356265	ENSSSCG00000017705|ENSSSCG00000004307|ENSSSCG00000022482|ENSSSCG00000000597|ENSSSCG00000011264|ENSSSCG00000010461|ENSSSCG00000002886|ENSSSCG00000008618|ENSSSCG00000005355|ENSSSCG00000004789|ENSSSCG00000005058|ENSSSCG00000030172|ENSSSCG00000017187|ENSSSCG00000013354|ENSSSCG00000009973|ENSSSCG00000001695|ENSSSCG00000007554|ENSSSCG00000011692|ENSSSCG00000028875|ENSSSCG00000022689|ENSSSCG00000005087|…	http://amigo.geneontology.org/cgi-bin/amigo/term_details?term=GO:0010604
regulation of cellular macromolecule biosynthetic process	Gene Ontology	GO:2000112	24	741	0.131074	0.447065	ENSSSCG00000004307|ENSSSCG00000004369|ENSSSCG00000022482|ENSSSCG00000000597|ENSSSCG00000011264|ENSSSCG00000006036|ENSSSCG00000010461|ENSSSCG00000013354|ENSSSCG00000008618|ENSSSCG00000012606|ENSSSCG00000004789|ENSSSCG00000030172|ENSSSCG00000009357|ENSSSCG00000015595|ENSSSCG00000012349|ENSSSCG00000017187|ENSSSCG00000003621|ENSSSCG00000002383|ENSSSCG00000011692|ENSSSCG00000017538|ENSSSCG00000005229|…	http://amigo.geneontology.org/cgi-bin/amigo/term_details?term=GO:2000112
regulation of macromolecule biosynthetic process	Gene Ontology	GO:0010556	24	774	0.178377	0.447065	ENSSSCG00000004307|ENSSSCG00000004369|ENSSSCG00000022482|ENSSSCG00000000597|ENSSSCG00000011264|ENSSSCG00000006036|ENSSSCG00000010461|ENSSSCG00000013354|ENSSSCG00000008618|ENSSSCG00000012606|ENSSSCG00000004789|ENSSSCG00000030172|ENSSSCG00000009357|ENSSSCG00000015595|ENSSSCG00000012349|ENSSSCG00000017187|ENSSSCG00000003621|ENSSSCG00000002383|ENSSSCG00000011692|ENSSSCG00000017538|ENSSSCG00000005229|…	http://amigo.geneontology.org/cgi-bin/amigo/term_details?term=GO:0010556
heterocycle biosynthetic process	Gene Ontology	GO:0018130	24	811	0.240752	0.473447	ENSSSCG00000004307|ENSSSCG00000004369|ENSSSCG00000022482|ENSSSCG00000000597|ENSSSCG00000011264|ENSSSCG00000006036|ENSSSCG00000010461|ENSSSCG00000013354|ENSSSCG00000008618|ENSSSCG00000012606|ENSSSCG00000015958|ENSSSCG00000030172|ENSSSCG00000009357|ENSSSCG00000015595|ENSSSCG00000012349|ENSSSCG00000017187|ENSSSCG00000010495|ENSSSCG00000003621|ENSSSCG00000002383|ENSSSCG00000011692|ENSSSCG00000017538|…	http://amigo.geneontology.org/cgi-bin/amigo/term_details?term=GO:0018130
plasma membrane	Gene Ontology	GO:0005886	24	873	0.362173	0.529996	ENSSSCG00000001841|ENSSSCG00000006312|ENSSSCG00000023489|ENSSSCG00000004125|ENSSSCG00000012606|ENSSSCG00000012998|ENSSSCG00000004789|ENSSSCG00000010350|ENSSSCG00000025049|ENSSSCG00000004632|ENSSSCG00000007797|ENSSSCG00000030172|ENSSSCG00000009152|ENSSSCG00000029414|ENSSSCG00000026042|ENSSSCG00000028875|ENSSSCG00000017282|ENSSSCG00000004399|ENSSSCG00000006290|ENSSSCG00000014362|ENSSSCG00000005222|…	http://amigo.geneontology.org/cgi-bin/amigo/term_details?term=GO:0005886
cell periphery	Gene Ontology	GO:0071944	24	893	0.404125	0.559433	ENSSSCG00000001841|ENSSSCG00000006312|ENSSSCG00000023489|ENSSSCG00000004125|ENSSSCG00000012606|ENSSSCG00000012998|ENSSSCG00000004789|ENSSSCG00000010350|ENSSSCG00000025049|ENSSSCG00000004632|ENSSSCG00000007797|ENSSSCG00000030172|ENSSSCG00000009152|ENSSSCG00000029414|ENSSSCG00000026042|ENSSSCG00000028875|ENSSSCG00000017282|ENSSSCG00000004399|ENSSSCG00000006290|ENSSSCG00000014362|ENSSSCG00000005222|…	http://amigo.geneontology.org/cgi-bin/amigo/term_details?term=GO:0071944
response to external stimulus	Gene Ontology	GO:0009605	23	440	0.00113411	0.356265	ENSSSCG00000004307|ENSSSCG00000002456|ENSSSCG00000022482|ENSSSCG00000028274|ENSSSCG00000010461|ENSSSCG00000002886|ENSSSCG00000004789|ENSSSCG00000005058|ENSSSCG00000010350|ENSSSCG00000011831|ENSSSCG00000029414|ENSSSCG00000026042|ENSSSCG00000013354|ENSSSCG00000009973|ENSSSCG00000001695|ENSSSCG00000017705|ENSSSCG00000009931|ENSSSCG00000001651|ENSSSCG00000024072|ENSSSCG00000028875|ENSSSCG00000015476|…	http://amigo.geneontology.org/cgi-bin/amigo/term_details?term=GO:0009605
organic substance transport	Gene Ontology	GO:0071702	23	468	0.00241813	0.356265	ENSSSCG00000028875|ENSSSCG00000002456|ENSSSCG00000006036|ENSSSCG00000006693|ENSSSCG00000001411|ENSSSCG00000010461|ENSSSCG00000004125|ENSSSCG00000012998|ENSSSCG00000004789|ENSSSCG00000011831|ENSSSCG00000026109|ENSSSCG00000006151|ENSSSCG00000009973|ENSSSCG00000005229|ENSSSCG00000011692|ENSSSCG00000017705|ENSSSCG00000004399|ENSSSCG00000004757|ENSSSCG00000015476|ENSSSCG00000001841|ENSSSCG00000005222|…	http://amigo.geneontology.org/cgi-bin/amigo/term_details?term=GO:0071702
regulation of signal transduction	Gene Ontology	GO:0009966	23	496	0.00477085	0.356265	ENSSSCG00000023489|ENSSSCG00000022482|ENSSSCG00000000597|ENSSSCG00000006036|ENSSSCG00000010461|ENSSSCG00000015901|ENSSSCG00000004510|ENSSSCG00000004789|ENSSSCG00000016991|ENSSSCG00000011831|ENSSSCG00000008115|ENSSSCG00000030172|ENSSSCG00000010944|ENSSSCG00000002918|ENSSSCG00000001695|ENSSSCG00000017705|ENSSSCG00000011692|ENSSSCG00000028875|ENSSSCG00000012050|ENSSSCG00000022689|ENSSSCG00000015476|…	http://amigo.geneontology.org/cgi-bin/amigo/term_details?term=GO:0009966
regulation of cell communication	Gene Ontology	GO:0010646	23	542	0.0125842	0.356265	ENSSSCG00000023489|ENSSSCG00000022482|ENSSSCG00000000597|ENSSSCG00000006036|ENSSSCG00000010461|ENSSSCG00000015901|ENSSSCG00000004510|ENSSSCG00000004789|ENSSSCG00000016991|ENSSSCG00000011831|ENSSSCG00000008115|ENSSSCG00000030172|ENSSSCG00000010944|ENSSSCG00000002918|ENSSSCG00000001695|ENSSSCG00000017705|ENSSSCG00000011692|ENSSSCG00000028875|ENSSSCG00000012050|ENSSSCG00000022689|ENSSSCG00000015476|…	http://amigo.geneontology.org/cgi-bin/amigo/term_details?term=GO:0010646
regulation of signaling	Gene Ontology	GO:0023051	23	545	0.0133297	0.356265	ENSSSCG00000023489|ENSSSCG00000022482|ENSSSCG00000000597|ENSSSCG00000006036|ENSSSCG00000010461|ENSSSCG00000015901|ENSSSCG00000004510|ENSSSCG00000004789|ENSSSCG00000016991|ENSSSCG00000011831|ENSSSCG00000008115|ENSSSCG00000030172|ENSSSCG00000010944|ENSSSCG00000002918|ENSSSCG00000001695|ENSSSCG00000017705|ENSSSCG00000011692|ENSSSCG00000028875|ENSSSCG00000012050|ENSSSCG00000022689|ENSSSCG00000015476|…	http://amigo.geneontology.org/cgi-bin/amigo/term_details?term=GO:0023051
nucleobase-containing compound biosynthetic process	Gene Ontology	GO:0034654	23	794	0.278817	0.49474	ENSSSCG00000004307|ENSSSCG00000004369|ENSSSCG00000022482|ENSSSCG00000000597|ENSSSCG00000011264|ENSSSCG00000006036|ENSSSCG00000010461|ENSSSCG00000013354|ENSSSCG00000008618|ENSSSCG00000012606|ENSSSCG00000015958|ENSSSCG00000030172|ENSSSCG00000009357|ENSSSCG00000015595|ENSSSCG00000012349|ENSSSCG00000017187|ENSSSCG00000003621|ENSSSCG00000002383|ENSSSCG00000011692|ENSSSCG00000017538|ENSSSCG00000005229|…	http://amigo.geneontology.org/cgi-bin/amigo/term_details?term=GO:0034654
aromatic compound biosynthetic process	Gene Ontology	GO:0019438	23	812	0.31489	0.504936	ENSSSCG00000004307|ENSSSCG00000004369|ENSSSCG00000022482|ENSSSCG00000000597|ENSSSCG00000011264|ENSSSCG00000006036|ENSSSCG00000010461|ENSSSCG00000013354|ENSSSCG00000008618|ENSSSCG00000012606|ENSSSCG00000015958|ENSSSCG00000030172|ENSSSCG00000009357|ENSSSCG00000015595|ENSSSCG00000012349|ENSSSCG00000017187|ENSSSCG00000003621|ENSSSCG00000002383|ENSSSCG00000011692|ENSSSCG00000017538|ENSSSCG00000005229|…	http://amigo.geneontology.org/cgi-bin/amigo/term_details?term=GO:0019438
phosphorylation	Gene Ontology	GO:0016310	22	481	0.00663789	0.356265	ENSSSCG00000028875|ENSSSCG00000000597|ENSSSCG00000016991|ENSSSCG00000004789|ENSSSCG00000005058|ENSSSCG00000015958|ENSSSCG00000030172|ENSSSCG00000010311|ENSSSCG00000009357|ENSSSCG00000010944|ENSSSCG00000010495|ENSSSCG00000002918|ENSSSCG00000009973|ENSSSCG00000001695|ENSSSCG00000005229|ENSSSCG00000009931|ENSSSCG00000017705|ENSSSCG00000022689|ENSSSCG00000004718|ENSSSCG00000015476|ENSSSCG00000006095|…	http://amigo.geneontology.org/cgi-bin/amigo/term_details?term=GO:0016310
intracellular signal transduction	Gene Ontology	GO:0035556	22	492	0.0084505	0.356265	ENSSSCG00000022482|ENSSSCG00000000597|ENSSSCG00000006036|ENSSSCG00000010461|ENSSSCG00000030395|ENSSSCG00000004789|ENSSSCG00000016991|ENSSSCG00000015958|ENSSSCG00000030172|ENSSSCG00000010944|ENSSSCG00000013056|ENSSSCG00000002918|ENSSSCG00000009973|ENSSSCG00000001695|ENSSSCG00000028875|ENSSSCG00000024072|ENSSSCG00000017705|ENSSSCG00000012050|ENSSSCG00000022689|ENSSSCG00000015476|ENSSSCG00000023489|…	http://amigo.geneontology.org/cgi-bin/amigo/term_details?term=GO:0035556
regulation of transcription, DNA-templated	Gene Ontology	GO:0006355	22	658	0.114717	0.447065	ENSSSCG00000004307|ENSSSCG00000004369|ENSSSCG00000022482|ENSSSCG00000000597|ENSSSCG00000011264|ENSSSCG00000006036|ENSSSCG00000010461|ENSSSCG00000013354|ENSSSCG00000008618|ENSSSCG00000012606|ENSSSCG00000030172|ENSSSCG00000009357|ENSSSCG00000015595|ENSSSCG00000012349|ENSSSCG00000017187|ENSSSCG00000003621|ENSSSCG00000002383|ENSSSCG00000011692|ENSSSCG00000017538|ENSSSCG00000005229|ENSSSCG00000005087|…	http://amigo.geneontology.org/cgi-bin/amigo/term_details?term=GO:0006355
regulation of nucleic acid-templated transcription	Gene Ontology	GO:1903506	22	674	0.136066	0.447065	ENSSSCG00000004307|ENSSSCG00000004369|ENSSSCG00000022482|ENSSSCG00000000597|ENSSSCG00000011264|ENSSSCG00000006036|ENSSSCG00000010461|ENSSSCG00000013354|ENSSSCG00000008618|ENSSSCG00000012606|ENSSSCG00000030172|ENSSSCG00000009357|ENSSSCG00000015595|ENSSSCG00000012349|ENSSSCG00000017187|ENSSSCG00000003621|ENSSSCG00000002383|ENSSSCG00000011692|ENSSSCG00000017538|ENSSSCG00000005229|ENSSSCG00000005087|…	http://amigo.geneontology.org/cgi-bin/amigo/term_details?term=GO:1903506
regulation of RNA biosynthetic process	Gene Ontology	GO:2001141	22	674	0.136066	0.447065	ENSSSCG00000004307|ENSSSCG00000004369|ENSSSCG00000022482|ENSSSCG00000000597|ENSSSCG00000011264|ENSSSCG00000006036|ENSSSCG00000010461|ENSSSCG00000013354|ENSSSCG00000008618|ENSSSCG00000012606|ENSSSCG00000030172|ENSSSCG00000009357|ENSSSCG00000015595|ENSSSCG00000012349|ENSSSCG00000017187|ENSSSCG00000003621|ENSSSCG00000002383|ENSSSCG00000011692|ENSSSCG00000017538|ENSSSCG00000005229|ENSSSCG00000005087|…	http://amigo.geneontology.org/cgi-bin/amigo/term_details?term=GO:2001141
transcription, DNA-templated	Gene Ontology	GO:0006351	22	692	0.162701	0.447065	ENSSSCG00000004307|ENSSSCG00000004369|ENSSSCG00000022482|ENSSSCG00000000597|ENSSSCG00000011264|ENSSSCG00000006036|ENSSSCG00000010461|ENSSSCG00000013354|ENSSSCG00000008618|ENSSSCG00000012606|ENSSSCG00000030172|ENSSSCG00000009357|ENSSSCG00000015595|ENSSSCG00000012349|ENSSSCG00000017187|ENSSSCG00000003621|ENSSSCG00000002383|ENSSSCG00000011692|ENSSSCG00000017538|ENSSSCG00000005229|ENSSSCG00000005087|…	http://amigo.geneontology.org/cgi-bin/amigo/term_details?term=GO:0006351
cell differentiation	Gene Ontology	GO:0030154	22	701	0.177026	0.447065	ENSSSCG00000008155|ENSSSCG00000022482|ENSSSCG00000000597|ENSSSCG00000010461|ENSSSCG00000023489|ENSSSCG00000013354|ENSSSCG00000007346|ENSSSCG00000004632|ENSSSCG00000011831|ENSSSCG00000017187|ENSSSCG00000013056|ENSSSCG00000001695|ENSSSCG00000013599|ENSSSCG00000008618|ENSSSCG00000013333|ENSSSCG00000009808|ENSSSCG00000017538|ENSSSCG00000005229|ENSSSCG00000005087|ENSSSCG00000017558|ENSSSCG00000009629|…	http://amigo.geneontology.org/cgi-bin/amigo/term_details?term=GO:0030154
regulation of RNA metabolic process	Gene Ontology	GO:0051252	22	702	0.178658	0.447065	ENSSSCG00000004307|ENSSSCG00000004369|ENSSSCG00000022482|ENSSSCG00000000597|ENSSSCG00000011264|ENSSSCG00000006036|ENSSSCG00000010461|ENSSSCG00000013354|ENSSSCG00000008618|ENSSSCG00000012606|ENSSSCG00000030172|ENSSSCG00000009357|ENSSSCG00000015595|ENSSSCG00000012349|ENSSSCG00000017187|ENSSSCG00000003621|ENSSSCG00000002383|ENSSSCG00000011692|ENSSSCG00000017538|ENSSSCG00000005229|ENSSSCG00000005087|…	http://amigo.geneontology.org/cgi-bin/amigo/term_details?term=GO:0051252
nucleic acid-templated transcription	Gene Ontology	GO:0097659	22	707	0.186937	0.45383	ENSSSCG00000004307|ENSSSCG00000004369|ENSSSCG00000022482|ENSSSCG00000000597|ENSSSCG00000011264|ENSSSCG00000006036|ENSSSCG00000010461|ENSSSCG00000013354|ENSSSCG00000008618|ENSSSCG00000012606|ENSSSCG00000030172|ENSSSCG00000009357|ENSSSCG00000015595|ENSSSCG00000012349|ENSSSCG00000017187|ENSSSCG00000003621|ENSSSCG00000002383|ENSSSCG00000011692|ENSSSCG00000017538|ENSSSCG00000005229|ENSSSCG00000005087|…	http://amigo.geneontology.org/cgi-bin/amigo/term_details?term=GO:0097659
RNA biosynthetic process	Gene Ontology	GO:0032774	22	707	0.186937	0.45383	ENSSSCG00000004307|ENSSSCG00000004369|ENSSSCG00000022482|ENSSSCG00000000597|ENSSSCG00000011264|ENSSSCG00000006036|ENSSSCG00000010461|ENSSSCG00000013354|ENSSSCG00000008618|ENSSSCG00000012606|ENSSSCG00000030172|ENSSSCG00000009357|ENSSSCG00000015595|ENSSSCG00000012349|ENSSSCG00000017187|ENSSSCG00000003621|ENSSSCG00000002383|ENSSSCG00000011692|ENSSSCG00000017538|ENSSSCG00000005229|ENSSSCG00000005087|…	http://amigo.geneontology.org/cgi-bin/amigo/term_details?term=GO:0032774
hydrolase activity	Gene Ontology	GO:0016787	22	787	0.341945	0.518543	ENSSSCG00000024479|ENSSSCG00000013599|ENSSSCG00000021724|ENSSSCG00000008768|ENSSSCG00000012970|ENSSSCG00000001819|ENSSSCG00000004789|ENSSSCG00000013784|ENSSSCG00000016991|ENSSSCG00000003931|ENSSSCG00000012348|ENSSSCG00000012349|ENSSSCG00000017187|ENSSSCG00000010944|ENSSSCG00000009973|ENSSSCG00000007083|ENSSSCG00000017705|ENSSSCG00000012050|ENSSSCG00000010435|ENSSSCG00000010060|ENSSSCG00000021843|…	http://amigo.geneontology.org/cgi-bin/amigo/term_details?term=GO:0016787
metal ion binding	Gene Ontology	GO:0046872	22	803	0.376576	0.540881	ENSSSCG00000004369|ENSSSCG00000000597|ENSSSCG00000013354|ENSSSCG00000023097|ENSSSCG00000001819|ENSSSCG00000017297|ENSSSCG00000004789|ENSSSCG00000027480|ENSSSCG00000014108|ENSSSCG00000012348|ENSSSCG00000012349|ENSSSCG00000029414|ENSSSCG00000010944|ENSSSCG00000030268|ENSSSCG00000003621|ENSSSCG00000001759|ENSSSCG00000007554|ENSSSCG00000011692|ENSSSCG00000005229|ENSSSCG00000005264|ENSSSCG00000005636|…	http://amigo.geneontology.org/cgi-bin/amigo/term_details?term=GO:0046872
cation binding	Gene Ontology	GO:0043169	22	824	0.422859	0.570602	ENSSSCG00000004369|ENSSSCG00000000597|ENSSSCG00000013354|ENSSSCG00000023097|ENSSSCG00000001819|ENSSSCG00000017297|ENSSSCG00000004789|ENSSSCG00000027480|ENSSSCG00000014108|ENSSSCG00000012348|ENSSSCG00000012349|ENSSSCG00000029414|ENSSSCG00000010944|ENSSSCG00000030268|ENSSSCG00000003621|ENSSSCG00000001759|ENSSSCG00000007554|ENSSSCG00000011692|ENSSSCG00000005229|ENSSSCG00000005264|ENSSSCG00000005636|…	http://amigo.geneontology.org/cgi-bin/amigo/term_details?term=GO:0043169
regulation of developmental process	Gene Ontology	GO:0050793	21	414	0.00258866	0.356265	ENSSSCG00000023489|ENSSSCG00000013354|ENSSSCG00000015476|ENSSSCG00000005355|ENSSSCG00000017187|ENSSSCG00000028875|ENSSSCG00000005087|ENSSSCG00000013056|ENSSSCG00000017558|ENSSSCG00000008618|ENSSSCG00000004789|ENSSSCG00000001695|ENSSSCG00000007346|ENSSSCG00000000597|ENSSSCG00000005229|ENSSSCG00000022482|ENSSSCG00000023806|ENSSSCG00000016646|ENSSSCG00000004718|ENSSSCG00000017538|ENSSSCG00000013333	http://amigo.geneontology.org/cgi-bin/amigo/term_details?term=GO:0050793
regulation of cellular component organization	Gene Ontology	GO:0051128	21	443	0.00543236	0.356265	ENSSSCG00000001759|ENSSSCG00000002886|ENSSSCG00000023806|ENSSSCG00000005229|ENSSSCG00000013333|ENSSSCG00000004718|ENSSSCG00000004757|ENSSSCG00000010944|ENSSSCG00000004510|ENSSSCG00000023489|ENSSSCG00000013784|ENSSSCG00000005058|ENSSSCG00000009629|ENSSSCG00000001695|ENSSSCG00000015958|ENSSSCG00000011831|ENSSSCG00000016646|ENSSSCG00000028274|ENSSSCG00000005087|ENSSSCG00000001887|ENSSSCG00000001411	http://amigo.geneontology.org/cgi-bin/amigo/term_details?term=GO:0051128
anion binding	Gene Ontology	GO:0043168	21	645	0.145197	0.447065	ENSSSCG00000001759|ENSSSCG00000021873|ENSSSCG00000008768|ENSSSCG00000022021|ENSSSCG00000007072|ENSSSCG00000006151|ENSSSCG00000010944|ENSSSCG00000028384|ENSSSCG00000014362|ENSSSCG00000004718|ENSSSCG00000004789|ENSSSCG00000015268|ENSSSCG00000017022|ENSSSCG00000001695|ENSSSCG00000007909|ENSSSCG00000021724|ENSSSCG00000008261|ENSSSCG00000009931|ENSSSCG00000003931|ENSSSCG00000010311|ENSSSCG00000001411	http://amigo.geneontology.org/cgi-bin/amigo/term_details?term=GO:0043168
regulation of molecular function	Gene Ontology	GO:0065009	21	681	0.204658	0.458859	ENSSSCG00000023489|ENSSSCG00000002886|ENSSSCG00000001082|ENSSSCG00000005229|ENSSSCG00000012050|ENSSSCG00000017187|ENSSSCG00000022689|ENSSSCG00000015476|ENSSSCG00000014362|ENSSSCG00000005058|ENSSSCG00000004789|ENSSSCG00000013784|ENSSSCG00000016991|ENSSSCG00000008768|ENSSSCG00000001695|ENSSSCG00000022482|ENSSSCG00000017705|ENSSSCG00000013599|ENSSSCG00000006095|ENSSSCG00000030172|ENSSSCG00000013333	http://amigo.geneontology.org/cgi-bin/amigo/term_details?term=GO:0065009
macromolecule localization	Gene Ontology	GO:0033036	20	466	0.0173024	0.356265	ENSSSCG00000010461|ENSSSCG00000017705|ENSSSCG00000026109|ENSSSCG00000006036|ENSSSCG00000005229|ENSSSCG00000004125|ENSSSCG00000004757|ENSSSCG00000005087|ENSSSCG00000015476|ENSSSCG00000028875|ENSSSCG00000013354|ENSSSCG00000004789|ENSSSCG00000009973|ENSSSCG00000009629|ENSSSCG00000006151|ENSSSCG00000011831|ENSSSCG00000005355|ENSSSCG00000011692|ENSSSCG00000001887|ENSSSCG00000001411	http://amigo.geneontology.org/cgi-bin/amigo/term_details?term=GO:0033036
cellular component biogenesis	Gene Ontology	GO:0044085	20	492	0.0282207	0.356265	ENSSSCG00000009808|ENSSSCG00000013354|ENSSSCG00000005355|ENSSSCG00000004757|ENSSSCG00000010944|ENSSSCG00000002456|ENSSSCG00000005222|ENSSSCG00000001759|ENSSSCG00000013784|ENSSSCG00000005058|ENSSSCG00000001695|ENSSSCG00000009629|ENSSSCG00000010679|ENSSSCG00000013333|ENSSSCG00000011831|ENSSSCG00000017705|ENSSSCG00000023806|ENSSSCG00000005087|ENSSSCG00000010311|ENSSSCG00000001411	http://amigo.geneontology.org/cgi-bin/amigo/term_details?term=GO:0044085
regulation of protein metabolic process	Gene Ontology	GO:0051246	20	548	0.068327	0.391385	ENSSSCG00000017558|ENSSSCG00000002886|ENSSSCG00000005229|ENSSSCG00000012050|ENSSSCG00000017187|ENSSSCG00000022689|ENSSSCG00000007554|ENSSSCG00000015476|ENSSSCG00000005058|ENSSSCG00000004789|ENSSSCG00000011831|ENSSSCG00000016991|ENSSSCG00000010679|ENSSSCG00000000597|ENSSSCG00000017705|ENSSSCG00000028875|ENSSSCG00000006095|ENSSSCG00000030172|ENSSSCG00000009973|ENSSSCG00000001695	http://amigo.geneontology.org/cgi-bin/amigo/term_details?term=GO:0051246
nucleic acid binding	Gene Ontology	GO:0003676	20	706	0.330783	0.512593	ENSSSCG00000010461|ENSSSCG00000009357|ENSSSCG00000015595|ENSSSCG00000005355|ENSSSCG00000005264|ENSSSCG00000012348|ENSSSCG00000017187|ENSSSCG00000023097|ENSSSCG00000004369|ENSSSCG00000030268|ENSSSCG00000003621|ENSSSCG00000022482|ENSSSCG00000022021|ENSSSCG00000002383|ENSSSCG00000010679|ENSSSCG00000011264|ENSSSCG00000017538|ENSSSCG00000011692|ENSSSCG00000005087|ENSSSCG00000027480	http://amigo.geneontology.org/cgi-bin/amigo/term_details?term=GO:0003676
catalytic activity, acting on a protein	Gene Ontology	GO:0140096	20	746	0.422276	0.570073	ENSSSCG00000001431|ENSSSCG00000007083|ENSSSCG00000017705|ENSSSCG00000012050|ENSSSCG00000012349|ENSSSCG00000022689|ENSSSCG00000004413|ENSSSCG00000015476|ENSSSCG00000009973|ENSSSCG00000004789|ENSSSCG00000016991|ENSSSCG00000021353|ENSSSCG00000015958|ENSSSCG00000012970|ENSSSCG00000021843|ENSSSCG00000005229|ENSSSCG00000006095|ENSSSCG00000030172|ENSSSCG00000004718|ENSSSCG00000010311	http://amigo.geneontology.org/cgi-bin/amigo/term_details?term=GO:0140096
nitrogen compound transport	Gene Ontology	GO:0071705	19	372	0.00379281	0.356265	ENSSSCG00000010461|ENSSSCG00000017705|ENSSSCG00000006290|ENSSSCG00000006036|ENSSSCG00000005229|ENSSSCG00000004399|ENSSSCG00000004125|ENSSSCG00000004757|ENSSSCG00000015476|ENSSSCG00000001841|ENSSSCG00000002456|ENSSSCG00000005222|ENSSSCG00000009973|ENSSSCG00000006693|ENSSSCG00000006151|ENSSSCG00000011831|ENSSSCG00000028875|ENSSSCG00000011692|ENSSSCG00000001887	http://amigo.geneontology.org/cgi-bin/amigo/term_details?term=GO:0071705
catabolic process	Gene Ontology	GO:0009056	19	460	0.0279197	0.356265	ENSSSCG00000017558|ENSSSCG00000002886|ENSSSCG00000008261|ENSSSCG00000005355|ENSSSCG00000012349|ENSSSCG00000022292|ENSSSCG00000010944|ENSSSCG00000013056|ENSSSCG00000009973|ENSSSCG00000022482|ENSSSCG00000021873|ENSSSCG00000005058|ENSSSCG00000007909|ENSSSCG00000015958|ENSSSCG00000012970|ENSSSCG00000007554|ENSSSCG00000004233|ENSSSCG00000028274|ENSSSCG00000022975	http://amigo.geneontology.org/cgi-bin/amigo/term_details?term=GO:0009056
immune system process	Gene Ontology	GO:0002376	19	475	0.0364872	0.356265	ENSSSCG00000023489|ENSSSCG00000017538|ENSSSCG00000030172|ENSSSCG00000005355|ENSSSCG00000011831|ENSSSCG00000017187|ENSSSCG00000012970|ENSSSCG00000005087|ENSSSCG00000000687|ENSSSCG00000026042|ENSSSCG00000002456|ENSSSCG00000002918|ENSSSCG00000004789|ENSSSCG00000029414|ENSSSCG00000009973|ENSSSCG00000017705|ENSSSCG00000028875|ENSSSCG00000028274|ENSSSCG00000001651	http://amigo.geneontology.org/cgi-bin/amigo/term_details?term=GO:0002376
cellular response to chemical stimulus	Gene Ontology	GO:0070887	19	541	0.0975683	0.447065	ENSSSCG00000010461|ENSSSCG00000023489|ENSSSCG00000009357|ENSSSCG00000001082|ENSSSCG00000028875|ENSSSCG00000017558|ENSSSCG00000010944|ENSSSCG00000015476|ENSSSCG00000004510|ENSSSCG00000002456|ENSSSCG00000004789|ENSSSCG00000001695|ENSSSCG00000015958|ENSSSCG00000000597|ENSSSCG00000017705|ENSSSCG00000007554|ENSSSCG00000022482|ENSSSCG00000024072|ENSSSCG00000001411	http://amigo.geneontology.org/cgi-bin/amigo/term_details?term=GO:0070887
small molecule binding	Gene Ontology	GO:0036094	19	667	0.32804	0.51115	ENSSSCG00000026109|ENSSSCG00000012050|ENSSSCG00000022021|ENSSSCG00000007072|ENSSSCG00000010944|ENSSSCG00000028384|ENSSSCG00000004718|ENSSSCG00000001759|ENSSSCG00000015268|ENSSSCG00000017022|ENSSSCG00000021873|ENSSSCG00000007909|ENSSSCG00000011831|ENSSSCG00000021724|ENSSSCG00000008261|ENSSSCG00000009931|ENSSSCG00000003931|ENSSSCG00000010311|ENSSSCG00000006717	http://amigo.geneontology.org/cgi-bin/amigo/term_details?term=GO:0036094
protein phosphorylation	Gene Ontology	GO:0006468	18	390	0.0123337	0.356265	ENSSSCG00000017705|ENSSSCG00000009357|ENSSSCG00000005229|ENSSSCG00000022689|ENSSSCG00000004718|ENSSSCG00000015476|ENSSSCG00000005058|ENSSSCG00000002918|ENSSSCG00000004789|ENSSSCG00000016991|ENSSSCG00000001695|ENSSSCG00000015958|ENSSSCG00000000597|ENSSSCG00000028875|ENSSSCG00000006095|ENSSSCG00000030172|ENSSSCG00000009973|ENSSSCG00000010311	http://amigo.geneontology.org/cgi-bin/amigo/term_details?term=GO:0006468
cellular component assembly	Gene Ontology	GO:0022607	18	425	0.0259155	0.356265	ENSSSCG00000009808|ENSSSCG00000013354|ENSSSCG00000017705|ENSSSCG00000004757|ENSSSCG00000010944|ENSSSCG00000005222|ENSSSCG00000001759|ENSSSCG00000013784|ENSSSCG00000005058|ENSSSCG00000001695|ENSSSCG00000009629|ENSSSCG00000010679|ENSSSCG00000013333|ENSSSCG00000011831|ENSSSCG00000023806|ENSSSCG00000005087|ENSSSCG00000010311|ENSSSCG00000001411	http://amigo.geneontology.org/cgi-bin/amigo/term_details?term=GO:0022607
regulation of localization	Gene Ontology	GO:0032879	18	449	0.0403331	0.356265	ENSSSCG00000010461|ENSSSCG00000023489|ENSSSCG00000002886|ENSSSCG00000028875|ENSSSCG00000017282|ENSSSCG00000004757|ENSSSCG00000005087|ENSSSCG00000004510|ENSSSCG00000002456|ENSSSCG00000006693|ENSSSCG00000004789|ENSSSCG00000009973|ENSSSCG00000001695|ENSSSCG00000011831|ENSSSCG00000017705|ENSSSCG00000022482|ENSSSCG00000011692|ENSSSCG00000001887	http://amigo.geneontology.org/cgi-bin/amigo/term_details?term=GO:0032879
anatomical structure morphogenesis	Gene Ontology	GO:0009653	18	467	0.0544583	0.366767	ENSSSCG00000010461|ENSSSCG00000023489|ENSSSCG00000013354|ENSSSCG00000005229|ENSSSCG00000017187|ENSSSCG00000005087|ENSSSCG00000015476|ENSSSCG00000017538|ENSSSCG00000004789|ENSSSCG00000016991|ENSSSCG00000009629|ENSSSCG00000001695|ENSSSCG00000016646|ENSSSCG00000011264|ENSSSCG00000013599|ENSSSCG00000008618|ENSSSCG00000004718|ENSSSCG00000013333	http://amigo.geneontology.org/cgi-bin/amigo/term_details?term=GO:0009653
negative regulation of metabolic process	Gene Ontology	GO:0009892	18	500	0.0887177	0.434456	ENSSSCG00000010461|ENSSSCG00000022482|ENSSSCG00000001082|ENSSSCG00000005355|ENSSSCG00000017187|ENSSSCG00000022689|ENSSSCG00000004369|ENSSSCG00000028875|ENSSSCG00000005058|ENSSSCG00000004789|ENSSSCG00000005087|ENSSSCG00000016991|ENSSSCG00000017558|ENSSSCG00000000597|ENSSSCG00000011831|ENSSSCG00000005229|ENSSSCG00000008618|ENSSSCG00000010944	http://amigo.geneontology.org/cgi-bin/amigo/term_details?term=GO:0009892
organelle membrane	Gene Ontology	GO:0031090	18	500	0.0887177	0.434456	ENSSSCG00000001431|ENSSSCG00000006151|ENSSSCG00000001991|ENSSSCG00000009152|ENSSSCG00000007072|ENSSSCG00000004757|ENSSSCG00000001819|ENSSSCG00000004510|ENSSSCG00000009808|ENSSSCG00000002456|ENSSSCG00000014036|ENSSSCG00000015268|ENSSSCG00000005058|ENSSSCG00000021774|ENSSSCG00000005636|ENSSSCG00000012606|ENSSSCG00000017297|ENSSSCG00000001887	http://amigo.geneontology.org/cgi-bin/amigo/term_details?term=GO:0031090
intracellular non-membrane-bounded organelle	Gene Ontology	GO:0043232	18	744	0.603196	0.689992	ENSSSCG00000010461|ENSSSCG00000013354|ENSSSCG00000005355|ENSSSCG00000012348|ENSSSCG00000004718|ENSSSCG00000004757|ENSSSCG00000003931|ENSSSCG00000005375|ENSSSCG00000022021|ENSSSCG00000005058|ENSSSCG00000009629|ENSSSCG00000010679|ENSSSCG00000008614|ENSSSCG00000011831|ENSSSCG00000009220|ENSSSCG00000021724|ENSSSCG00000006036|ENSSSCG00000005087	http://amigo.geneontology.org/cgi-bin/amigo/term_details?term=GO:0043232
non-membrane-bounded organelle	Gene Ontology	GO:0043228	18	744	0.603196	0.689992	ENSSSCG00000010461|ENSSSCG00000013354|ENSSSCG00000005355|ENSSSCG00000012348|ENSSSCG00000004718|ENSSSCG00000004757|ENSSSCG00000003931|ENSSSCG00000005375|ENSSSCG00000022021|ENSSSCG00000005058|ENSSSCG00000009629|ENSSSCG00000010679|ENSSSCG00000008614|ENSSSCG00000011831|ENSSSCG00000009220|ENSSSCG00000021724|ENSSSCG00000006036|ENSSSCG00000005087	http://amigo.geneontology.org/cgi-bin/amigo/term_details?term=GO:0043228
positive regulation of multicellular organismal process	Gene Ontology	GO:0051240	17	275	0.000923786	0.356265	ENSSSCG00000022482|ENSSSCG00000004307|ENSSSCG00000001082|ENSSSCG00000005355|ENSSSCG00000017187|ENSSSCG00000028875|ENSSSCG00000005087|ENSSSCG00000015476|ENSSSCG00000017538|ENSSSCG00000005222|ENSSSCG00000004789|ENSSSCG00000001695|ENSSSCG00000005229|ENSSSCG00000023806|ENSSSCG00000030172|ENSSSCG00000001887|ENSSSCG00000013333	http://amigo.geneontology.org/cgi-bin/amigo/term_details?term=GO:0051240
regulation of cellular protein metabolic process	Gene Ontology	GO:0032268	17	511	0.15591	0.447065	ENSSSCG00000017558|ENSSSCG00000002886|ENSSSCG00000005229|ENSSSCG00000012050|ENSSSCG00000022689|ENSSSCG00000007554|ENSSSCG00000015476|ENSSSCG00000005058|ENSSSCG00000004789|ENSSSCG00000016991|ENSSSCG00000010679|ENSSSCG00000000597|ENSSSCG00000017705|ENSSSCG00000028875|ENSSSCG00000006095|ENSSSCG00000030172|ENSSSCG00000001695	http://amigo.geneontology.org/cgi-bin/amigo/term_details?term=GO:0032268
cell surface receptor signaling pathway	Gene Ontology	GO:0007166	17	516	0.164853	0.447065	ENSSSCG00000023489|ENSSSCG00000009357|ENSSSCG00000005229|ENSSSCG00000013333|ENSSSCG00000011831|ENSSSCG00000017558|ENSSSCG00000014362|ENSSSCG00000004789|ENSSSCG00000007797|ENSSSCG00000001695|ENSSSCG00000001483|ENSSSCG00000011264|ENSSSCG00000008115|ENSSSCG00000022482|ENSSSCG00000011692|ENSSSCG00000017705|ENSSSCG00000024072	http://amigo.geneontology.org/cgi-bin/amigo/term_details?term=GO:0007166
regulation of intracellular signal transduction	Gene Ontology	GO:1902531	16	276	0.00240072	0.356265	ENSSSCG00000010461|ENSSSCG00000023489|ENSSSCG00000006036|ENSSSCG00000028875|ENSSSCG00000012050|ENSSSCG00000022689|ENSSSCG00000010944|ENSSSCG00000015476|ENSSSCG00000002918|ENSSSCG00000004789|ENSSSCG00000016991|ENSSSCG00000001695|ENSSSCG00000000597|ENSSSCG00000017705|ENSSSCG00000022482|ENSSSCG00000030172	http://amigo.geneontology.org/cgi-bin/amigo/term_details?term=GO:1902531
regulation of transport	Gene Ontology	GO:0051049	16	324	0.0101235	0.356265	ENSSSCG00000010461|ENSSSCG00000023489|ENSSSCG00000002886|ENSSSCG00000028875|ENSSSCG00000017282|ENSSSCG00000004757|ENSSSCG00000006693|ENSSSCG00000004510|ENSSSCG00000002456|ENSSSCG00000004789|ENSSSCG00000009973|ENSSSCG00000001695|ENSSSCG00000011831|ENSSSCG00000017705|ENSSSCG00000011692|ENSSSCG00000001887	http://amigo.geneontology.org/cgi-bin/amigo/term_details?term=GO:0051049
organic substance catabolic process	Gene Ontology	GO:1901575	16	357	0.0223539	0.356265	ENSSSCG00000017558|ENSSSCG00000002886|ENSSSCG00000005355|ENSSSCG00000012349|ENSSSCG00000022292|ENSSSCG00000010944|ENSSSCG00000013056|ENSSSCG00000007909|ENSSSCG00000022482|ENSSSCG00000021873|ENSSSCG00000009973|ENSSSCG00000012970|ENSSSCG00000007554|ENSSSCG00000004233|ENSSSCG00000008261|ENSSSCG00000022975	http://amigo.geneontology.org/cgi-bin/amigo/term_details?term=GO:1901575
transferase activity, transferring phosphorus-containing groups	Gene Ontology	GO:0016772	16	370	0.0294528	0.356265	ENSSSCG00000009152|ENSSSCG00000008261|ENSSSCG00000005229|ENSSSCG00000022689|ENSSSCG00000004718|ENSSSCG00000015476|ENSSSCG00000010495|ENSSSCG00000004789|ENSSSCG00000016991|ENSSSCG00000015958|ENSSSCG00000005058|ENSSSCG00000017705|ENSSSCG00000006095|ENSSSCG00000030172|ENSSSCG00000009931|ENSSSCG00000010311	http://amigo.geneontology.org/cgi-bin/amigo/term_details?term=GO:0016772
small molecule metabolic process	Gene Ontology	GO:0044281	16	393	0.0459118	0.356265	ENSSSCG00000026246|ENSSSCG00000001082|ENSSSCG00000015268|ENSSSCG00000022292|ENSSSCG00000010944|ENSSSCG00000001819|ENSSSCG00000010495|ENSSSCG00000021873|ENSSSCG00000007909|ENSSSCG00000015958|ENSSSCG00000008261|ENSSSCG00000011831|ENSSSCG00000006717|ENSSSCG00000009931|ENSSSCG00000014108|ENSSSCG00000022975	http://amigo.geneontology.org/cgi-bin/amigo/term_details?term=GO:0044281
protein localization	Gene Ontology	GO:0008104	16	397	0.0493332	0.356265	ENSSSCG00000010461|ENSSSCG00000017705|ENSSSCG00000013354|ENSSSCG00000006036|ENSSSCG00000005229|ENSSSCG00000004125|ENSSSCG00000004757|ENSSSCG00000005087|ENSSSCG00000015476|ENSSSCG00000009973|ENSSSCG00000009629|ENSSSCG00000006151|ENSSSCG00000011831|ENSSSCG00000028875|ENSSSCG00000011692|ENSSSCG00000001887	http://amigo.geneontology.org/cgi-bin/amigo/term_details?term=GO:0008104
regulation of transcription by RNA polymerase II	Gene Ontology	GO:0006357	16	412	0.0637569	0.380406	ENSSSCG00000010461|ENSSSCG00000017558|ENSSSCG00000013354|ENSSSCG00000015595|ENSSSCG00000005229|ENSSSCG00000009357|ENSSSCG00000017187|ENSSSCG00000004369|ENSSSCG00000004307|ENSSSCG00000008618|ENSSSCG00000022482|ENSSSCG00000002383|ENSSSCG00000000597|ENSSSCG00000011264|ENSSSCG00000011692|ENSSSCG00000005087	http://amigo.geneontology.org/cgi-bin/amigo/term_details?term=GO:0006357
transcription by RNA polymerase II	Gene Ontology	GO:0006366	16	433	0.088398	0.434361	ENSSSCG00000010461|ENSSSCG00000017558|ENSSSCG00000013354|ENSSSCG00000015595|ENSSSCG00000005229|ENSSSCG00000009357|ENSSSCG00000017187|ENSSSCG00000004369|ENSSSCG00000004307|ENSSSCG00000008618|ENSSSCG00000022482|ENSSSCG00000002383|ENSSSCG00000000597|ENSSSCG00000011264|ENSSSCG00000011692|ENSSSCG00000005087	http://amigo.geneontology.org/cgi-bin/amigo/term_details?term=GO:0006366
negative regulation of cellular metabolic process	Gene Ontology	GO:0031324	16	447	0.107821	0.447065	ENSSSCG00000010461|ENSSSCG00000022482|ENSSSCG00000001082|ENSSSCG00000005229|ENSSSCG00000017187|ENSSSCG00000022689|ENSSSCG00000004369|ENSSSCG00000005058|ENSSSCG00000004789|ENSSSCG00000005087|ENSSSCG00000016991|ENSSSCG00000017558|ENSSSCG00000000597|ENSSSCG00000011831|ENSSSCG00000008618|ENSSSCG00000010944	http://amigo.geneontology.org/cgi-bin/amigo/term_details?term=GO:0031324
animal organ development	Gene Ontology	GO:0048513	16	610	0.472076	0.60462	ENSSSCG00000010461|ENSSSCG00000013354|ENSSSCG00000001082|ENSSSCG00000005229|ENSSSCG00000017187|ENSSSCG00000005087|ENSSSCG00000015476|ENSSSCG00000005636|ENSSSCG00000009357|ENSSSCG00000008618|ENSSSCG00000011831|ENSSSCG00000009973|ENSSSCG00000009629|ENSSSCG00000011264|ENSSSCG00000017538|ENSSSCG00000011692	http://amigo.geneontology.org/cgi-bin/amigo/term_details?term=GO:0048513
defense response	Gene Ontology	GO:0006952	15	293	0.0093755	0.356265	ENSSSCG00000023489|ENSSSCG00000002886|ENSSSCG00000030172|ENSSSCG00000028875|ENSSSCG00000029414|ENSSSCG00000015476|ENSSSCG00000026042|ENSSSCG00000002456|ENSSSCG00000004789|ENSSSCG00000009973|ENSSSCG00000011831|ENSSSCG00000017705|ENSSSCG00000028274|ENSSSCG00000009931|ENSSSCG00000001651	http://amigo.geneontology.org/cgi-bin/amigo/term_details?term=GO:0006952
regulation of phosphate metabolic process	Gene Ontology	GO:0019220	15	311	0.0151243	0.356265	ENSSSCG00000017705|ENSSSCG00000005229|ENSSSCG00000012050|ENSSSCG00000022689|ENSSSCG00000010944|ENSSSCG00000015476|ENSSSCG00000005058|ENSSSCG00000004789|ENSSSCG00000016991|ENSSSCG00000001695|ENSSSCG00000015958|ENSSSCG00000000597|ENSSSCG00000028875|ENSSSCG00000006095|ENSSSCG00000030172	http://amigo.geneontology.org/cgi-bin/amigo/term_details?term=GO:0019220
regulation of phosphorus metabolic process	Gene Ontology	GO:0051174	15	311	0.0151243	0.356265	ENSSSCG00000017705|ENSSSCG00000005229|ENSSSCG00000012050|ENSSSCG00000022689|ENSSSCG00000010944|ENSSSCG00000015476|ENSSSCG00000005058|ENSSSCG00000004789|ENSSSCG00000016991|ENSSSCG00000001695|ENSSSCG00000015958|ENSSSCG00000000597|ENSSSCG00000028875|ENSSSCG00000006095|ENSSSCG00000030172	http://amigo.geneontology.org/cgi-bin/amigo/term_details?term=GO:0051174
kinase activity	Gene Ontology	GO:0016301	15	323	0.0202632	0.356265	ENSSSCG00000008261|ENSSSCG00000005229|ENSSSCG00000022689|ENSSSCG00000004718|ENSSSCG00000015476|ENSSSCG00000010495|ENSSSCG00000004789|ENSSSCG00000016991|ENSSSCG00000015958|ENSSSCG00000005058|ENSSSCG00000017705|ENSSSCG00000006095|ENSSSCG00000030172|ENSSSCG00000009931|ENSSSCG00000010311	http://amigo.geneontology.org/cgi-bin/amigo/term_details?term=GO:0016301
cell death	Gene Ontology	GO:0008219	15	355	0.0403911	0.356265	ENSSSCG00000010461|ENSSSCG00000022482|ENSSSCG00000013056|ENSSSCG00000017705|ENSSSCG00000022689|ENSSSCG00000005087|ENSSSCG00000015476|ENSSSCG00000004510|ENSSSCG00000004789|ENSSSCG00000016991|ENSSSCG00000015958|ENSSSCG00000013599|ENSSSCG00000008115|ENSSSCG00000008618|ENSSSCG00000013333	http://amigo.geneontology.org/cgi-bin/amigo/term_details?term=GO:0008219
cell population proliferation	Gene Ontology	GO:0008283	15	380	0.0639448	0.380406	ENSSSCG00000023489|ENSSSCG00000001082|ENSSSCG00000028875|ENSSSCG00000015958|ENSSSCG00000017187|ENSSSCG00000017558|ENSSSCG00000005087|ENSSSCG00000014362|ENSSSCG00000008618|ENSSSCG00000004789|ENSSSCG00000001695|ENSSSCG00000001483|ENSSSCG00000011831|ENSSSCG00000017705|ENSSSCG00000030172	http://amigo.geneontology.org/cgi-bin/amigo/term_details?term=GO:0008283
positive regulation of response to stimulus	Gene Ontology	GO:0048584	15	381	0.0650466	0.383884	ENSSSCG00000010461|ENSSSCG00000004789|ENSSSCG00000006036|ENSSSCG00000005355|ENSSSCG00000022689|ENSSSCG00000015476|ENSSSCG00000028875|ENSSSCG00000002918|ENSSSCG00000015901|ENSSSCG00000023489|ENSSSCG00000001695|ENSSSCG00000000597|ENSSSCG00000017705|ENSSSCG00000008115|ENSSSCG00000030172	http://amigo.geneontology.org/cgi-bin/amigo/term_details?term=GO:0048584
cellular catabolic process	Gene Ontology	GO:0044248	15	398	0.085753	0.429696	ENSSSCG00000017558|ENSSSCG00000002886|ENSSSCG00000005355|ENSSSCG00000012349|ENSSSCG00000022292|ENSSSCG00000007909|ENSSSCG00000022482|ENSSSCG00000021873|ENSSSCG00000005058|ENSSSCG00000015958|ENSSSCG00000012970|ENSSSCG00000007554|ENSSSCG00000004233|ENSSSCG00000028274|ENSSSCG00000022975	http://amigo.geneontology.org/cgi-bin/amigo/term_details?term=GO:0044248
negative regulation of nitrogen compound metabolic process	Gene Ontology	GO:0051172	15	417	0.113409	0.447065	ENSSSCG00000010461|ENSSSCG00000022482|ENSSSCG00000001082|ENSSSCG00000005229|ENSSSCG00000017187|ENSSSCG00000022689|ENSSSCG00000004369|ENSSSCG00000005058|ENSSSCG00000004789|ENSSSCG00000005087|ENSSSCG00000016991|ENSSSCG00000017558|ENSSSCG00000000597|ENSSSCG00000011831|ENSSSCG00000010944	http://amigo.geneontology.org/cgi-bin/amigo/term_details?term=GO:0051172
negative regulation of macromolecule metabolic process	Gene Ontology	GO:0010605	15	459	0.191147	0.45383	ENSSSCG00000010461|ENSSSCG00000022482|ENSSSCG00000005355|ENSSSCG00000017187|ENSSSCG00000022689|ENSSSCG00000004369|ENSSSCG00000028875|ENSSSCG00000005058|ENSSSCG00000004789|ENSSSCG00000016991|ENSSSCG00000017558|ENSSSCG00000000597|ENSSSCG00000011831|ENSSSCG00000005229|ENSSSCG00000005087	http://amigo.geneontology.org/cgi-bin/amigo/term_details?term=GO:0010605
carbohydrate derivative binding	Gene Ontology	GO:0097367	15	513	0.318791	0.510372	ENSSSCG00000001759|ENSSSCG00000004718|ENSSSCG00000010944|ENSSSCG00000015476|ENSSSCG00000014362|ENSSSCG00000004789|ENSSSCG00000022021|ENSSSCG00000017022|ENSSSCG00000001695|ENSSSCG00000021724|ENSSSCG00000008261|ENSSSCG00000009931|ENSSSCG00000003931|ENSSSCG00000010311|ENSSSCG00000028384	http://amigo.geneontology.org/cgi-bin/amigo/term_details?term=GO:0097367
intracellular organelle lumen	Gene Ontology	GO:0070013	15	758	0.85975	0.88212	ENSSSCG00000010461|ENSSSCG00000009357|ENSSSCG00000011692|ENSSSCG00000005355|ENSSSCG00000012348|ENSSSCG00000012349|ENSSSCG00000005087|ENSSSCG00000007909|ENSSSCG00000017538|ENSSSCG00000010679|ENSSSCG00000015958|ENSSSCG00000008614|ENSSSCG00000009220|ENSSSCG00000028274|ENSSSCG00000002008	http://amigo.geneontology.org/cgi-bin/amigo/term_details?term=GO:0070013
membrane-enclosed lumen	Gene Ontology	GO:0031974	15	758	0.85975	0.88212	ENSSSCG00000010461|ENSSSCG00000009357|ENSSSCG00000011692|ENSSSCG00000005355|ENSSSCG00000012348|ENSSSCG00000012349|ENSSSCG00000005087|ENSSSCG00000007909|ENSSSCG00000017538|ENSSSCG00000010679|ENSSSCG00000015958|ENSSSCG00000008614|ENSSSCG00000009220|ENSSSCG00000028274|ENSSSCG00000002008	http://amigo.geneontology.org/cgi-bin/amigo/term_details?term=GO:0031974
organelle lumen	Gene Ontology	GO:0043233	15	758	0.85975	0.88212	ENSSSCG00000010461|ENSSSCG00000009357|ENSSSCG00000011692|ENSSSCG00000005355|ENSSSCG00000012348|ENSSSCG00000012349|ENSSSCG00000005087|ENSSSCG00000007909|ENSSSCG00000017538|ENSSSCG00000010679|ENSSSCG00000015958|ENSSSCG00000008614|ENSSSCG00000009220|ENSSSCG00000028274|ENSSSCG00000002008	http://amigo.geneontology.org/cgi-bin/amigo/term_details?term=GO:0043233
positive regulation of developmental process	Gene Ontology	GO:0051094	14	239	0.00402195	0.356265	ENSSSCG00000023489|ENSSSCG00000013354|ENSSSCG00000005355|ENSSSCG00000017187|ENSSSCG00000005087|ENSSSCG00000015476|ENSSSCG00000017538|ENSSSCG00000004789|ENSSSCG00000001695|ENSSSCG00000007346|ENSSSCG00000000597|ENSSSCG00000005229|ENSSSCG00000023806|ENSSSCG00000013333	http://amigo.geneontology.org/cgi-bin/amigo/term_details?term=GO:0051094
immune response	Gene Ontology	GO:0006955	14	275	0.0123671	0.356265	ENSSSCG00000023489|ENSSSCG00000005355|ENSSSCG00000017187|ENSSSCG00000012970|ENSSSCG00000000687|ENSSSCG00000026042|ENSSSCG00000002456|ENSSSCG00000002918|ENSSSCG00000004789|ENSSSCG00000029414|ENSSSCG00000017705|ENSSSCG00000028875|ENSSSCG00000030172|ENSSSCG00000001651	http://amigo.geneontology.org/cgi-bin/amigo/term_details?term=GO:0006955
positive regulation of signal transduction	Gene Ontology	GO:0009967	14	277	0.0130699	0.356265	ENSSSCG00000010461|ENSSSCG00000004789|ENSSSCG00000006036|ENSSSCG00000028875|ENSSSCG00000022689|ENSSSCG00000015476|ENSSSCG00000002918|ENSSSCG00000015901|ENSSSCG00000023489|ENSSSCG00000001695|ENSSSCG00000000597|ENSSSCG00000017705|ENSSSCG00000008115|ENSSSCG00000030172	http://amigo.geneontology.org/cgi-bin/amigo/term_details?term=GO:0009967
positive regulation of cell communication	Gene Ontology	GO:0010647	14	300	0.0235624	0.356265	ENSSSCG00000010461|ENSSSCG00000004789|ENSSSCG00000006036|ENSSSCG00000028875|ENSSSCG00000022689|ENSSSCG00000015476|ENSSSCG00000002918|ENSSSCG00000015901|ENSSSCG00000023489|ENSSSCG00000001695|ENSSSCG00000000597|ENSSSCG00000017705|ENSSSCG00000008115|ENSSSCG00000030172	http://amigo.geneontology.org/cgi-bin/amigo/term_details?term=GO:0010647
positive regulation of signaling	Gene Ontology	GO:0023056	14	301	0.0241301	0.356265	ENSSSCG00000010461|ENSSSCG00000004789|ENSSSCG00000006036|ENSSSCG00000028875|ENSSSCG00000022689|ENSSSCG00000015476|ENSSSCG00000002918|ENSSSCG00000015901|ENSSSCG00000023489|ENSSSCG00000001695|ENSSSCG00000000597|ENSSSCG00000017705|ENSSSCG00000008115|ENSSSCG00000030172	http://amigo.geneontology.org/cgi-bin/amigo/term_details?term=GO:0023056
regulation of multicellular organismal development	Gene Ontology	GO:2000026	14	309	0.0290444	0.356265	ENSSSCG00000022482|ENSSSCG00000017538|ENSSSCG00000008618|ENSSSCG00000005355|ENSSSCG00000017187|ENSSSCG00000028875|ENSSSCG00000005087|ENSSSCG00000015476|ENSSSCG00000004789|ENSSSCG00000001695|ENSSSCG00000016646|ENSSSCG00000005229|ENSSSCG00000023806|ENSSSCG00000013333	http://amigo.geneontology.org/cgi-bin/amigo/term_details?term=GO:2000026
transcription regulator activity	Gene Ontology	GO:0140110	14	318	0.0354108	0.356265	ENSSSCG00000010461|ENSSSCG00000022482|ENSSSCG00000009357|ENSSSCG00000015595|ENSSSCG00000017187|ENSSSCG00000017558|ENSSSCG00000004369|ENSSSCG00000017538|ENSSSCG00000003621|ENSSSCG00000008618|ENSSSCG00000002383|ENSSSCG00000011264|ENSSSCG00000030172|ENSSSCG00000005087	http://amigo.geneontology.org/cgi-bin/amigo/term_details?term=GO:0140110
regulation of protein modification process	Gene Ontology	GO:0031399	14	326	0.0418662	0.356265	ENSSSCG00000017705|ENSSSCG00000002886|ENSSSCG00000005229|ENSSSCG00000012050|ENSSSCG00000022689|ENSSSCG00000015476|ENSSSCG00000005058|ENSSSCG00000004789|ENSSSCG00000016991|ENSSSCG00000001695|ENSSSCG00000000597|ENSSSCG00000028875|ENSSSCG00000006095|ENSSSCG00000030172	http://amigo.geneontology.org/cgi-bin/amigo/term_details?term=GO:0031399
apoptotic process	Gene Ontology	GO:0006915	14	332	0.0472267	0.356265	ENSSSCG00000010461|ENSSSCG00000022482|ENSSSCG00000013056|ENSSSCG00000017705|ENSSSCG00000022689|ENSSSCG00000005087|ENSSSCG00000015476|ENSSSCG00000004510|ENSSSCG00000004789|ENSSSCG00000016991|ENSSSCG00000015958|ENSSSCG00000013599|ENSSSCG00000008115|ENSSSCG00000013333	http://amigo.geneontology.org/cgi-bin/amigo/term_details?term=GO:0006915
programmed cell death	Gene Ontology	GO:0012501	14	337	0.0520466	0.359443	ENSSSCG00000010461|ENSSSCG00000022482|ENSSSCG00000013056|ENSSSCG00000017705|ENSSSCG00000022689|ENSSSCG00000005087|ENSSSCG00000015476|ENSSSCG00000004510|ENSSSCG00000004789|ENSSSCG00000016991|ENSSSCG00000015958|ENSSSCG00000013599|ENSSSCG00000008115|ENSSSCG00000013333	http://amigo.geneontology.org/cgi-bin/amigo/term_details?term=GO:0012501
transmembrane transport	Gene Ontology	GO:0055085	14	339	0.0540665	0.364949	ENSSSCG00000023489|ENSSSCG00000002886|ENSSSCG00000017282|ENSSSCG00000004399|ENSSSCG00000001841|ENSSSCG00000005636|ENSSSCG00000017297|ENSSSCG00000008155|ENSSSCG00000012998|ENSSSCG00000004789|ENSSSCG00000006290|ENSSSCG00000022482|ENSSSCG00000005222|ENSSSCG00000006693	http://amigo.geneontology.org/cgi-bin/amigo/term_details?term=GO:0055085
signaling receptor binding	Gene Ontology	GO:0005102	14	343	0.0582667	0.369969	ENSSSCG00000023489|ENSSSCG00000002886|ENSSSCG00000001082|ENSSSCG00000017705|ENSSSCG00000014362|ENSSSCG00000026042|ENSSSCG00000002918|ENSSSCG00000004789|ENSSSCG00000001695|ENSSSCG00000001483|ENSSSCG00000017558|ENSSSCG00000030172|ENSSSCG00000001651|ENSSSCG00000013333	http://amigo.geneontology.org/cgi-bin/amigo/term_details?term=GO:0005102
cellular response to stress	Gene Ontology	GO:0033554	14	346	0.0615589	0.380406	ENSSSCG00000010461|ENSSSCG00000001082|ENSSSCG00000028274|ENSSSCG00000012348|ENSSSCG00000022689|ENSSSCG00000004510|ENSSSCG00000022482|ENSSSCG00000005058|ENSSSCG00000021353|ENSSSCG00000015958|ENSSSCG00000008614|ENSSSCG00000011831|ENSSSCG00000030172|ENSSSCG00000001887	http://amigo.geneontology.org/cgi-bin/amigo/term_details?term=GO:0033554
ion transport	Gene Ontology	GO:0006811	14	348	0.0638221	0.380406	ENSSSCG00000023489|ENSSSCG00000002886|ENSSSCG00000017705|ENSSSCG00000017282|ENSSSCG00000004399|ENSSSCG00000005636|ENSSSCG00000001841|ENSSSCG00000008155|ENSSSCG00000012998|ENSSSCG00000004789|ENSSSCG00000006693|ENSSSCG00000022482|ENSSSCG00000005222|ENSSSCG00000010311	http://amigo.geneontology.org/cgi-bin/amigo/term_details?term=GO:0006811
molecular function regulator	Gene Ontology	GO:0098772	14	424	0.191633	0.45383	ENSSSCG00000002886|ENSSSCG00000001082|ENSSSCG00000017705|ENSSSCG00000012050|ENSSSCG00000015476|ENSSSCG00000014362|ENSSSCG00000023489|ENSSSCG00000013784|ENSSSCG00000008768|ENSSSCG00000001695|ENSSSCG00000013599|ENSSSCG00000006095|ENSSSCG00000030172|ENSSSCG00000013333	http://amigo.geneontology.org/cgi-bin/amigo/term_details?term=GO:0098772
regulation of catalytic activity	Gene Ontology	GO:0050790	14	432	0.209572	0.458859	ENSSSCG00000017705|ENSSSCG00000008768|ENSSSCG00000005229|ENSSSCG00000012050|ENSSSCG00000017187|ENSSSCG00000022689|ENSSSCG00000015476|ENSSSCG00000005058|ENSSSCG00000004789|ENSSSCG00000013784|ENSSSCG00000016991|ENSSSCG00000013599|ENSSSCG00000006095|ENSSSCG00000030172	http://amigo.geneontology.org/cgi-bin/amigo/term_details?term=GO:0050790
DNA binding	Gene Ontology	GO:0003677	14	445	0.240236	0.472884	ENSSSCG00000010461|ENSSSCG00000009357|ENSSSCG00000015595|ENSSSCG00000005264|ENSSSCG00000012348|ENSSSCG00000017187|ENSSSCG00000005087|ENSSSCG00000030268|ENSSSCG00000003621|ENSSSCG00000022482|ENSSSCG00000002383|ENSSSCG00000011264|ENSSSCG00000017538|ENSSSCG00000011692	http://amigo.geneontology.org/cgi-bin/amigo/term_details?term=GO:0003677
multi-organism process	Gene Ontology	GO:0051704	14	448	0.247558	0.479377	ENSSSCG00000010461|ENSSSCG00000002886|ENSSSCG00000028875|ENSSSCG00000004399|ENSSSCG00000029414|ENSSSCG00000004757|ENSSSCG00000026042|ENSSSCG00000004307|ENSSSCG00000002456|ENSSSCG00000023489|ENSSSCG00000007346|ENSSSCG00000017705|ENSSSCG00000028274|ENSSSCG00000001651	http://amigo.geneontology.org/cgi-bin/amigo/term_details?term=GO:0051704
response to organic substance	Gene Ontology	GO:0010033	14	527	0.459961	0.594716	ENSSSCG00000010461|ENSSSCG00000023489|ENSSSCG00000004307|ENSSSCG00000028875|ENSSSCG00000017558|ENSSSCG00000015476|ENSSSCG00000007909|ENSSSCG00000004789|ENSSSCG00000001695|ENSSSCG00000000597|ENSSSCG00000009357|ENSSSCG00000017705|ENSSSCG00000022482|ENSSSCG00000024072	http://amigo.geneontology.org/cgi-bin/amigo/term_details?term=GO:0010033
extracellular exosome	Gene Ontology	GO:0070062	14	564	0.560721	0.662651	ENSSSCG00000028875|ENSSSCG00000025049|ENSSSCG00000005636|ENSSSCG00000010435|ENSSSCG00000004510|ENSSSCG00000005222|ENSSSCG00000004789|ENSSSCG00000013784|ENSSSCG00000010060|ENSSSCG00000006312|ENSSSCG00000005608|ENSSSCG00000009931|ENSSSCG00000006693|ENSSSCG00000001411	http://amigo.geneontology.org/cgi-bin/amigo/term_details?term=GO:0070062
extracellular organelle	Gene Ontology	GO:0043230	14	566	0.565996	0.668093	ENSSSCG00000028875|ENSSSCG00000025049|ENSSSCG00000005636|ENSSSCG00000010435|ENSSSCG00000004510|ENSSSCG00000005222|ENSSSCG00000004789|ENSSSCG00000013784|ENSSSCG00000010060|ENSSSCG00000006312|ENSSSCG00000005608|ENSSSCG00000009931|ENSSSCG00000006693|ENSSSCG00000001411	http://amigo.geneontology.org/cgi-bin/amigo/term_details?term=GO:0043230
extracellular vesicle	Gene Ontology	GO:1903561	14	566	0.565996	0.668093	ENSSSCG00000028875|ENSSSCG00000025049|ENSSSCG00000005636|ENSSSCG00000010435|ENSSSCG00000004510|ENSSSCG00000005222|ENSSSCG00000004789|ENSSSCG00000013784|ENSSSCG00000010060|ENSSSCG00000006312|ENSSSCG00000005608|ENSSSCG00000009931|ENSSSCG00000006693|ENSSSCG00000001411	http://amigo.geneontology.org/cgi-bin/amigo/term_details?term=GO:1903561
organelle organization	Gene Ontology	GO:0006996	14	660	0.777799	0.817501	ENSSSCG00000028695|ENSSSCG00000013354|ENSSSCG00000012349|ENSSSCG00000017187|ENSSSCG00000004757|ENSSSCG00000003931|ENSSSCG00000004510|ENSSSCG00000005375|ENSSSCG00000004125|ENSSSCG00000005058|ENSSSCG00000015958|ENSSSCG00000008614|ENSSSCG00000021724|ENSSSCG00000028274	http://amigo.geneontology.org/cgi-bin/amigo/term_details?term=GO:0006996
negative regulation of response to stimulus	Gene Ontology	GO:0048585	13	241	0.0102432	0.356265	ENSSSCG00000022482|ENSSSCG00000028875|ENSSSCG00000017187|ENSSSCG00000017558|ENSSSCG00000010944|ENSSSCG00000004510|ENSSSCG00000025240|ENSSSCG00000004789|ENSSSCG00000016991|ENSSSCG00000000597|ENSSSCG00000011831|ENSSSCG00000017705|ENSSSCG00000009931	http://amigo.geneontology.org/cgi-bin/amigo/term_details?term=GO:0048585
intracellular vesicle	Gene Ontology	GO:0097708	13	247	0.0122728	0.356265	ENSSSCG00000022482|ENSSSCG00000007083|ENSSSCG00000004125|ENSSSCG00000004757|ENSSSCG00000017297|ENSSSCG00000001841|ENSSSCG00000002456|ENSSSCG00000004789|ENSSSCG00000005058|ENSSSCG00000021696|ENSSSCG00000006151|ENSSSCG00000028875|ENSSSCG00000001887	http://amigo.geneontology.org/cgi-bin/amigo/term_details?term=GO:0097708
cytoplasmic vesicle	Gene Ontology	GO:0031410	13	247	0.0122728	0.356265	ENSSSCG00000022482|ENSSSCG00000007083|ENSSSCG00000004125|ENSSSCG00000004757|ENSSSCG00000017297|ENSSSCG00000001841|ENSSSCG00000002456|ENSSSCG00000004789|ENSSSCG00000005058|ENSSSCG00000021696|ENSSSCG00000006151|ENSSSCG00000028875|ENSSSCG00000001887	http://amigo.geneontology.org/cgi-bin/amigo/term_details?term=GO:0031410
regulation of phosphorylation	Gene Ontology	GO:0042325	13	277	0.0274108	0.356265	ENSSSCG00000017705|ENSSSCG00000005229|ENSSSCG00000022689|ENSSSCG00000010944|ENSSSCG00000015476|ENSSSCG00000005058|ENSSSCG00000004789|ENSSSCG00000016991|ENSSSCG00000001695|ENSSSCG00000000597|ENSSSCG00000028875|ENSSSCG00000006095|ENSSSCG00000030172	http://amigo.geneontology.org/cgi-bin/amigo/term_details?term=GO:0042325
protein transport	Gene Ontology	GO:0015031	13	286	0.0338851	0.356265	ENSSSCG00000010461|ENSSSCG00000017705|ENSSSCG00000006036|ENSSSCG00000005229|ENSSSCG00000004125|ENSSSCG00000004757|ENSSSCG00000015476|ENSSSCG00000009973|ENSSSCG00000006151|ENSSSCG00000011831|ENSSSCG00000028875|ENSSSCG00000011692|ENSSSCG00000001887	http://amigo.geneontology.org/cgi-bin/amigo/term_details?term=GO:0015031
regulation of cell differentiation	Gene Ontology	GO:0045595	13	288	0.0354618	0.356265	ENSSSCG00000022482|ENSSSCG00000013354|ENSSSCG00000005229|ENSSSCG00000017187|ENSSSCG00000017558|ENSSSCG00000005087|ENSSSCG00000013056|ENSSSCG00000023489|ENSSSCG00000007346|ENSSSCG00000000597|ENSSSCG00000016646|ENSSSCG00000008618|ENSSSCG00000013333	http://amigo.geneontology.org/cgi-bin/amigo/term_details?term=GO:0045595
establishment of protein localization	Gene Ontology	GO:0045184	13	297	0.0432102	0.356265	ENSSSCG00000010461|ENSSSCG00000017705|ENSSSCG00000006036|ENSSSCG00000005229|ENSSSCG00000004125|ENSSSCG00000004757|ENSSSCG00000015476|ENSSSCG00000009973|ENSSSCG00000006151|ENSSSCG00000011831|ENSSSCG00000028875|ENSSSCG00000011692|ENSSSCG00000001887	http://amigo.geneontology.org/cgi-bin/amigo/term_details?term=GO:0045184
phosphotransferase activity, alcohol group as acceptor	Gene Ontology	GO:0016773	13	299	0.0450817	0.356265	ENSSSCG00000008261|ENSSSCG00000005229|ENSSSCG00000022689|ENSSSCG00000004718|ENSSSCG00000015476|ENSSSCG00000004789|ENSSSCG00000016991|ENSSSCG00000015958|ENSSSCG00000017705|ENSSSCG00000006095|ENSSSCG00000030172|ENSSSCG00000009931|ENSSSCG00000010311	http://amigo.geneontology.org/cgi-bin/amigo/term_details?term=GO:0016773
peptide transport	Gene Ontology	GO:0015833	13	302	0.047994	0.356265	ENSSSCG00000010461|ENSSSCG00000017705|ENSSSCG00000006036|ENSSSCG00000005229|ENSSSCG00000004125|ENSSSCG00000004757|ENSSSCG00000015476|ENSSSCG00000009973|ENSSSCG00000006151|ENSSSCG00000011831|ENSSSCG00000028875|ENSSSCG00000011692|ENSSSCG00000001887	http://amigo.geneontology.org/cgi-bin/amigo/term_details?term=GO:0015833
movement of cell or subcellular component	Gene Ontology	GO:0006928	13	304	0.0500064	0.356265	ENSSSCG00000023489|ENSSSCG00000017705|ENSSSCG00000004399|ENSSSCG00000017187|ENSSSCG00000005087|ENSSSCG00000002456|ENSSSCG00000004789|ENSSSCG00000009629|ENSSSCG00000001695|ENSSSCG00000007401|ENSSSCG00000011831|ENSSSCG00000021724|ENSSSCG00000003931	http://amigo.geneontology.org/cgi-bin/amigo/term_details?term=GO:0006928
regulation of cell population proliferation	Gene Ontology	GO:0042127	13	307	0.053133	0.364949	ENSSSCG00000023489|ENSSSCG00000001082|ENSSSCG00000028875|ENSSSCG00000017187|ENSSSCG00000017558|ENSSSCG00000005087|ENSSSCG00000014362|ENSSSCG00000008618|ENSSSCG00000004789|ENSSSCG00000001695|ENSSSCG00000011831|ENSSSCG00000017705|ENSSSCG00000030172	http://amigo.geneontology.org/cgi-bin/amigo/term_details?term=GO:0042127
amide transport	Gene Ontology	GO:0042886	13	311	0.0575062	0.369781	ENSSSCG00000010461|ENSSSCG00000017705|ENSSSCG00000006036|ENSSSCG00000005229|ENSSSCG00000004125|ENSSSCG00000004757|ENSSSCG00000015476|ENSSSCG00000009973|ENSSSCG00000006151|ENSSSCG00000011831|ENSSSCG00000028875|ENSSSCG00000011692|ENSSSCG00000001887	http://amigo.geneontology.org/cgi-bin/amigo/term_details?term=GO:0042886
cytosol	Gene Ontology	GO:0005829	13	353	0.118236	0.447065	ENSSSCG00000010461|ENSSSCG00000024479|ENSSSCG00000010944|ENSSSCG00000006151|ENSSSCG00000001759|ENSSSCG00000013784|ENSSSCG00000002383|ENSSSCG00000007909|ENSSSCG00000011831|ENSSSCG00000008261|ENSSSCG00000009931|ENSSSCG00000004718|ENSSSCG00000014108	http://amigo.geneontology.org/cgi-bin/amigo/term_details?term=GO:0005829
tissue development	Gene Ontology	GO:0009888	13	355	0.121815	0.447065	ENSSSCG00000010461|ENSSSCG00000017538|ENSSSCG00000013354|ENSSSCG00000017187|ENSSSCG00000005087|ENSSSCG00000005636|ENSSSCG00000008155|ENSSSCG00000011831|ENSSSCG00000016991|ENSSSCG00000009629|ENSSSCG00000009357|ENSSSCG00000016646|ENSSSCG00000008618	http://amigo.geneontology.org/cgi-bin/amigo/term_details?term=GO:0009888
cellular localization	Gene Ontology	GO:0051641	13	393	0.201018	0.454158	ENSSSCG00000022482|ENSSSCG00000013354|ENSSSCG00000005355|ENSSSCG00000004125|ENSSSCG00000004757|ENSSSCG00000003931|ENSSSCG00000002456|ENSSSCG00000023489|ENSSSCG00000005058|ENSSSCG00000006151|ENSSSCG00000011831|ENSSSCG00000011692|ENSSSCG00000005087	http://amigo.geneontology.org/cgi-bin/amigo/term_details?term=GO:0051641
drug binding	Gene Ontology	GO:0008144	13	403	0.225077	0.465533	ENSSSCG00000001431|ENSSSCG00000007072|ENSSSCG00000010944|ENSSSCG00000015476|ENSSSCG00000004718|ENSSSCG00000001759|ENSSSCG00000022021|ENSSSCG00000007909|ENSSSCG00000021724|ENSSSCG00000008261|ENSSSCG00000009931|ENSSSCG00000003931|ENSSSCG00000010311	http://amigo.geneontology.org/cgi-bin/amigo/term_details?term=GO:0008144
organonitrogen compound biosynthetic process	Gene Ontology	GO:1901566	13	406	0.232521	0.472491	ENSSSCG00000009152|ENSSSCG00000026246|ENSSSCG00000007072|ENSSSCG00000017558|ENSSSCG00000005636|ENSSSCG00000010495|ENSSSCG00000004789|ENSSSCG00000017187|ENSSSCG00000021774|ENSSSCG00000015958|ENSSSCG00000010679|ENSSSCG00000014108|ENSSSCG00000006717	http://amigo.geneontology.org/cgi-bin/amigo/term_details?term=GO:1901566
nucleotide binding	Gene Ontology	GO:0000166	13	569	0.677349	0.745507	ENSSSCG00000012050|ENSSSCG00000015268|ENSSSCG00000010944|ENSSSCG00000028384|ENSSSCG00000004718|ENSSSCG00000001759|ENSSSCG00000022021|ENSSSCG00000021724|ENSSSCG00000008261|ENSSSCG00000009931|ENSSSCG00000003931|ENSSSCG00000010311|ENSSSCG00000006717	http://amigo.geneontology.org/cgi-bin/amigo/term_details?term=GO:0000166
nucleoside phosphate binding	Gene Ontology	GO:1901265	13	569	0.677349	0.745507	ENSSSCG00000012050|ENSSSCG00000015268|ENSSSCG00000010944|ENSSSCG00000028384|ENSSSCG00000004718|ENSSSCG00000001759|ENSSSCG00000022021|ENSSSCG00000021724|ENSSSCG00000008261|ENSSSCG00000009931|ENSSSCG00000003931|ENSSSCG00000010311|ENSSSCG00000006717	http://amigo.geneontology.org/cgi-bin/amigo/term_details?term=GO:1901265
nuclear lumen	Gene Ontology	GO:0031981	13	677	0.871593	0.892132	ENSSSCG00000010461|ENSSSCG00000009357|ENSSSCG00000011692|ENSSSCG00000005355|ENSSSCG00000012348|ENSSSCG00000012349|ENSSSCG00000005087|ENSSSCG00000017538|ENSSSCG00000010679|ENSSSCG00000008614|ENSSSCG00000009220|ENSSSCG00000028274|ENSSSCG00000002008	http://amigo.geneontology.org/cgi-bin/amigo/term_details?term=GO:0031981
secretion	Gene Ontology	GO:0046903	12	193	0.00482768	0.356265	ENSSSCG00000010461|ENSSSCG00000001082|ENSSSCG00000028875|ENSSSCG00000004399|ENSSSCG00000004125|ENSSSCG00000004757|ENSSSCG00000015476|ENSSSCG00000008155|ENSSSCG00000002456|ENSSSCG00000009973|ENSSSCG00000017705|ENSSSCG00000001887	http://amigo.geneontology.org/cgi-bin/amigo/term_details?term=GO:0046903
organic acid metabolic process	Gene Ontology	GO:0006082	12	219	0.0119734	0.356265	ENSSSCG00000026246|ENSSSCG00000008261|ENSSSCG00000015268|ENSSSCG00000022292|ENSSSCG00000010944|ENSSSCG00000010495|ENSSSCG00000021873|ENSSSCG00000015958|ENSSSCG00000007909|ENSSSCG00000006717|ENSSSCG00000014108|ENSSSCG00000022975	http://amigo.geneontology.org/cgi-bin/amigo/term_details?term=GO:0006082
cation transport	Gene Ontology	GO:0006812	12	243	0.0240585	0.356265	ENSSSCG00000022482|ENSSSCG00000002886|ENSSSCG00000017705|ENSSSCG00000017282|ENSSSCG00000004399|ENSSSCG00000005636|ENSSSCG00000001841|ENSSSCG00000008155|ENSSSCG00000005222|ENSSSCG00000023489|ENSSSCG00000006693|ENSSSCG00000010311	http://amigo.geneontology.org/cgi-bin/amigo/term_details?term=GO:0006812
regulation of protein phosphorylation	Gene Ontology	GO:0001932	12	253	0.0311234	0.356265	ENSSSCG00000017705|ENSSSCG00000005229|ENSSSCG00000022689|ENSSSCG00000015476|ENSSSCG00000005058|ENSSSCG00000004789|ENSSSCG00000016991|ENSSSCG00000001695|ENSSSCG00000000597|ENSSSCG00000028875|ENSSSCG00000006095|ENSSSCG00000030172	http://amigo.geneontology.org/cgi-bin/amigo/term_details?term=GO:0001932
response to biotic stimulus	Gene Ontology	GO:0009607	12	254	0.031904	0.356265	ENSSSCG00000010461|ENSSSCG00000022482|ENSSSCG00000002886|ENSSSCG00000028875|ENSSSCG00000029414|ENSSSCG00000026042|ENSSSCG00000004307|ENSSSCG00000002456|ENSSSCG00000023489|ENSSSCG00000017705|ENSSSCG00000028274|ENSSSCG00000001651	http://amigo.geneontology.org/cgi-bin/amigo/term_details?term=GO:0009607
DNA-binding transcription factor activity	Gene Ontology	GO:0003700	12	260	0.0368851	0.356265	ENSSSCG00000008618|ENSSSCG00000009357|ENSSSCG00000015595|ENSSSCG00000017187|ENSSSCG00000004369|ENSSSCG00000017538|ENSSSCG00000003621|ENSSSCG00000022482|ENSSSCG00000002383|ENSSSCG00000011264|ENSSSCG00000030172|ENSSSCG00000005087	http://amigo.geneontology.org/cgi-bin/amigo/term_details?term=GO:0003700
ion transmembrane transport	Gene Ontology	GO:0034220	12	271	0.0474031	0.356265	ENSSSCG00000023489|ENSSSCG00000002886|ENSSSCG00000017282|ENSSSCG00000004399|ENSSSCG00000005636|ENSSSCG00000001841|ENSSSCG00000008155|ENSSSCG00000012998|ENSSSCG00000004789|ENSSSCG00000022482|ENSSSCG00000005222|ENSSSCG00000006693	http://amigo.geneontology.org/cgi-bin/amigo/term_details?term=GO:0034220
regulation of cell death	Gene Ontology	GO:0010941	12	292	0.072848	0.397678	ENSSSCG00000010461|ENSSSCG00000022482|ENSSSCG00000017705|ENSSSCG00000022689|ENSSSCG00000005087|ENSSSCG00000004510|ENSSSCG00000004789|ENSSSCG00000016991|ENSSSCG00000013599|ENSSSCG00000008115|ENSSSCG00000008618|ENSSSCG00000013333	http://amigo.geneontology.org/cgi-bin/amigo/term_details?term=GO:0010941
positive regulation of protein metabolic process	Gene Ontology	GO:0051247	12	297	0.0799972	0.415514	ENSSSCG00000017705|ENSSSCG00000002886|ENSSSCG00000005229|ENSSSCG00000022689|ENSSSCG00000015476|ENSSSCG00000009973|ENSSSCG00000004789|ENSSSCG00000005058|ENSSSCG00000001695|ENSSSCG00000007554|ENSSSCG00000028875|ENSSSCG00000030172	http://amigo.geneontology.org/cgi-bin/amigo/term_details?term=GO:0051247
nervous system development	Gene Ontology	GO:0007399	12	344	0.168038	0.447065	ENSSSCG00000009357|ENSSSCG00000011692|ENSSSCG00000005229|ENSSSCG00000017187|ENSSSCG00000005087|ENSSSCG00000008618|ENSSSCG00000021696|ENSSSCG00000004632|ENSSSCG00000011831|ENSSSCG00000016646|ENSSSCG00000023806|ENSSSCG00000013333	http://amigo.geneontology.org/cgi-bin/amigo/term_details?term=GO:0007399
positive regulation of nucleobase-containing compound metabolic process	Gene Ontology	GO:0045935	12	358	0.20109	0.454158	ENSSSCG00000010461|ENSSSCG00000017558|ENSSSCG00000013354|ENSSSCG00000008618|ENSSSCG00000005355|ENSSSCG00000017187|ENSSSCG00000005087|ENSSSCG00000004307|ENSSSCG00000022482|ENSSSCG00000000597|ENSSSCG00000011264|ENSSSCG00000011692	http://amigo.geneontology.org/cgi-bin/amigo/term_details?term=GO:0045935
positive regulation of gene expression	Gene Ontology	GO:0010628	12	367	0.223761	0.463769	ENSSSCG00000010461|ENSSSCG00000022482|ENSSSCG00000013354|ENSSSCG00000008618|ENSSSCG00000017187|ENSSSCG00000017558|ENSSSCG00000005087|ENSSSCG00000004307|ENSSSCG00000004789|ENSSSCG00000000597|ENSSSCG00000011264|ENSSSCG00000011692	http://amigo.geneontology.org/cgi-bin/amigo/term_details?term=GO:0010628
positive regulation of cellular biosynthetic process	Gene Ontology	GO:0031328	12	373	0.239433	0.472491	ENSSSCG00000010461|ENSSSCG00000022482|ENSSSCG00000013354|ENSSSCG00000008618|ENSSSCG00000017705|ENSSSCG00000017187|ENSSSCG00000005087|ENSSSCG00000004307|ENSSSCG00000004789|ENSSSCG00000000597|ENSSSCG00000011264|ENSSSCG00000011692	http://amigo.geneontology.org/cgi-bin/amigo/term_details?term=GO:0031328
positive regulation of biosynthetic process	Gene Ontology	GO:0009891	12	381	0.260959	0.48397	ENSSSCG00000010461|ENSSSCG00000022482|ENSSSCG00000013354|ENSSSCG00000008618|ENSSSCG00000017705|ENSSSCG00000017187|ENSSSCG00000005087|ENSSSCG00000004307|ENSSSCG00000004789|ENSSSCG00000000597|ENSSSCG00000011264|ENSSSCG00000011692	http://amigo.geneontology.org/cgi-bin/amigo/term_details?term=GO:0009891
cellular response to organic substance	Gene Ontology	GO:0071310	12	436	0.421541	0.569554	ENSSSCG00000010461|ENSSSCG00000023489|ENSSSCG00000009357|ENSSSCG00000028875|ENSSSCG00000017558|ENSSSCG00000015476|ENSSSCG00000004789|ENSSSCG00000001695|ENSSSCG00000000597|ENSSSCG00000017705|ENSSSCG00000022482|ENSSSCG00000024072	http://amigo.geneontology.org/cgi-bin/amigo/term_details?term=GO:0071310
cytokine production	Gene Ontology	GO:0001816	11	122	0.000440714	0.356265	ENSSSCG00000022482|ENSSSCG00000004307|ENSSSCG00000001082|ENSSSCG00000028875|ENSSSCG00000017187|ENSSSCG00000015476|ENSSSCG00000002456|ENSSSCG00000004789|ENSSSCG00000011831|ENSSSCG00000030172|ENSSSCG00000001887	http://amigo.geneontology.org/cgi-bin/amigo/term_details?term=GO:0001816
positive regulation of intracellular signal transduction	Gene Ontology	GO:1902533	11	177	0.00684965	0.356265	ENSSSCG00000010461|ENSSSCG00000023489|ENSSSCG00000030172|ENSSSCG00000028875|ENSSSCG00000022689|ENSSSCG00000015476|ENSSSCG00000002918|ENSSSCG00000004789|ENSSSCG00000001695|ENSSSCG00000017705|ENSSSCG00000006036	http://amigo.geneontology.org/cgi-bin/amigo/term_details?term=GO:1902533
negative regulation of multicellular organismal process	Gene Ontology	GO:0051241	11	189	0.0106464	0.356265	ENSSSCG00000022482|ENSSSCG00000002886|ENSSSCG00000028875|ENSSSCG00000017187|ENSSSCG00000017558|ENSSSCG00000005087|ENSSSCG00000004789|ENSSSCG00000011831|ENSSSCG00000016646|ENSSSCG00000008618|ENSSSCG00000001411	http://amigo.geneontology.org/cgi-bin/amigo/term_details?term=GO:0051241
cell adhesion	Gene Ontology	GO:0007155	11	192	0.0118091	0.356265	ENSSSCG00000017705|ENSSSCG00000028875|ENSSSCG00000017187|ENSSSCG00000000687|ENSSSCG00000004789|ENSSSCG00000011831|ENSSSCG00000001695|ENSSSCG00000004632|ENSSSCG00000007797|ENSSSCG00000009220|ENSSSCG00000030172	http://amigo.geneontology.org/cgi-bin/amigo/term_details?term=GO:0007155
biological adhesion	Gene Ontology	GO:0022610	11	195	0.0130662	0.356265	ENSSSCG00000017705|ENSSSCG00000028875|ENSSSCG00000017187|ENSSSCG00000000687|ENSSSCG00000004789|ENSSSCG00000011831|ENSSSCG00000001695|ENSSSCG00000004632|ENSSSCG00000007797|ENSSSCG00000009220|ENSSSCG00000030172	http://amigo.geneontology.org/cgi-bin/amigo/term_details?term=GO:0022610
oxoacid metabolic process	Gene Ontology	GO:0043436	11	215	0.0241995	0.356265	ENSSSCG00000026246|ENSSSCG00000008261|ENSSSCG00000022292|ENSSSCG00000010944|ENSSSCG00000010495|ENSSSCG00000021873|ENSSSCG00000015958|ENSSSCG00000007909|ENSSSCG00000006717|ENSSSCG00000014108|ENSSSCG00000022975	http://amigo.geneontology.org/cgi-bin/amigo/term_details?term=GO:0043436
regulation of immune system process	Gene Ontology	GO:0002682	11	233	0.0390616	0.356265	ENSSSCG00000023489|ENSSSCG00000030172|ENSSSCG00000005355|ENSSSCG00000017187|ENSSSCG00000002918|ENSSSCG00000004789|ENSSSCG00000011831|ENSSSCG00000009973|ENSSSCG00000017705|ENSSSCG00000028875|ENSSSCG00000028274	http://amigo.geneontology.org/cgi-bin/amigo/term_details?term=GO:0002682
vesicle-mediated transport	Gene Ontology	GO:0016192	11	236	0.0420472	0.356265	ENSSSCG00000002886|ENSSSCG00000005229|ENSSSCG00000004125|ENSSSCG00000004757|ENSSSCG00000002456|ENSSSCG00000004789|ENSSSCG00000005058|ENSSSCG00000001695|ENSSSCG00000006151|ENSSSCG00000017705|ENSSSCG00000001887	http://amigo.geneontology.org/cgi-bin/amigo/term_details?term=GO:0016192
cell motility	Gene Ontology	GO:0048870	11	238	0.0441232	0.356265	ENSSSCG00000023489|ENSSSCG00000017705|ENSSSCG00000004399|ENSSSCG00000017187|ENSSSCG00000005087|ENSSSCG00000002456|ENSSSCG00000004789|ENSSSCG00000009629|ENSSSCG00000001695|ENSSSCG00000011831|ENSSSCG00000007401	http://amigo.geneontology.org/cgi-bin/amigo/term_details?term=GO:0048870
localization of cell	Gene Ontology	GO:0051674	11	238	0.0441232	0.356265	ENSSSCG00000023489|ENSSSCG00000017705|ENSSSCG00000004399|ENSSSCG00000017187|ENSSSCG00000005087|ENSSSCG00000002456|ENSSSCG00000004789|ENSSSCG00000009629|ENSSSCG00000001695|ENSSSCG00000011831|ENSSSCG00000007401	http://amigo.geneontology.org/cgi-bin/amigo/term_details?term=GO:0051674
response to other organism	Gene Ontology	GO:0051707	11	243	0.0496187	0.356265	ENSSSCG00000010461|ENSSSCG00000002886|ENSSSCG00000028875|ENSSSCG00000029414|ENSSSCG00000026042|ENSSSCG00000004307|ENSSSCG00000002456|ENSSSCG00000023489|ENSSSCG00000017705|ENSSSCG00000028274|ENSSSCG00000001651	http://amigo.geneontology.org/cgi-bin/amigo/term_details?term=GO:0051707
response to external biotic stimulus	Gene Ontology	GO:0043207	11	244	0.050771	0.356265	ENSSSCG00000010461|ENSSSCG00000002886|ENSSSCG00000028875|ENSSSCG00000029414|ENSSSCG00000026042|ENSSSCG00000004307|ENSSSCG00000002456|ENSSSCG00000023489|ENSSSCG00000017705|ENSSSCG00000028274|ENSSSCG00000001651	http://amigo.geneontology.org/cgi-bin/amigo/term_details?term=GO:0043207
protein kinase activity	Gene Ontology	GO:0004672	11	266	0.0807923	0.418194	ENSSSCG00000005229|ENSSSCG00000022689|ENSSSCG00000004718|ENSSSCG00000015476|ENSSSCG00000004789|ENSSSCG00000016991|ENSSSCG00000015958|ENSSSCG00000017705|ENSSSCG00000006095|ENSSSCG00000030172|ENSSSCG00000010311	http://amigo.geneontology.org/cgi-bin/amigo/term_details?term=GO:0004672
regulation of apoptotic process	Gene Ontology	GO:0042981	11	274	0.0939854	0.442884	ENSSSCG00000010461|ENSSSCG00000022482|ENSSSCG00000017705|ENSSSCG00000022689|ENSSSCG00000005087|ENSSSCG00000004510|ENSSSCG00000004789|ENSSSCG00000016991|ENSSSCG00000013599|ENSSSCG00000008115|ENSSSCG00000013333	http://amigo.geneontology.org/cgi-bin/amigo/term_details?term=GO:0042981
positive regulation of cellular protein metabolic process	Gene Ontology	GO:0032270	11	276	0.0974757	0.447065	ENSSSCG00000017705|ENSSSCG00000002886|ENSSSCG00000005229|ENSSSCG00000022689|ENSSSCG00000015476|ENSSSCG00000004789|ENSSSCG00000005058|ENSSSCG00000001695|ENSSSCG00000007554|ENSSSCG00000028875|ENSSSCG00000030172	http://amigo.geneontology.org/cgi-bin/amigo/term_details?term=GO:0032270
regulation of programmed cell death	Gene Ontology	GO:0043067	11	276	0.0974757	0.447065	ENSSSCG00000010461|ENSSSCG00000022482|ENSSSCG00000017705|ENSSSCG00000022689|ENSSSCG00000005087|ENSSSCG00000004510|ENSSSCG00000004789|ENSSSCG00000016991|ENSSSCG00000013599|ENSSSCG00000008115|ENSSSCG00000013333	http://amigo.geneontology.org/cgi-bin/amigo/term_details?term=GO:0043067
immune response cell activation	Gene Ontology	GO:0006629	11	283	0.110294	0.447065	ENSSSCG00000009152|ENSSSCG00000026109|ENSSSCG00000001082|ENSSSCG00000007072|ENSSSCG00000013056|ENSSSCG00000021873|ENSSSCG00000005058|ENSSSCG00000015958|ENSSSCG00000011831|ENSSSCG00000004233|ENSSSCG00000009931	http://amigo.geneontology.org/cgi-bin/amigo/term_details?term=GO:0006629
protein-containing complex subunit organization	Gene Ontology	GO:0043933	11	286	0.116073	0.447065	ENSSSCG00000009808|ENSSSCG00000017705|ENSSSCG00000004757|ENSSSCG00000010944|ENSSSCG00000005222|ENSSSCG00000001695|ENSSSCG00000010679|ENSSSCG00000021724|ENSSSCG00000003931|ENSSSCG00000010311|ENSSSCG00000001411	http://amigo.geneontology.org/cgi-bin/amigo/term_details?term=GO:0043933
locomotion	Gene Ontology	GO:0040011	11	287	0.118037	0.447065	ENSSSCG00000023489|ENSSSCG00000017705|ENSSSCG00000004399|ENSSSCG00000017187|ENSSSCG00000005087|ENSSSCG00000002456|ENSSSCG00000004789|ENSSSCG00000009629|ENSSSCG00000001695|ENSSSCG00000011831|ENSSSCG00000007401	http://amigo.geneontology.org/cgi-bin/amigo/term_details?term=GO:0040011
homeostatic process	Gene Ontology	GO:0042592	11	321	0.195444	0.45383	ENSSSCG00000022482|ENSSSCG00000002886|ENSSSCG00000017705|ENSSSCG00000008614|ENSSSCG00000001841|ENSSSCG00000008155|ENSSSCG00000023489|ENSSSCG00000021353|ENSSSCG00000013354|ENSSSCG00000013599|ENSSSCG00000008261	http://amigo.geneontology.org/cgi-bin/amigo/term_details?term=GO:0042592
positive regulation of RNA metabolic process	Gene Ontology	GO:0051254	11	341	0.24943	0.479377	ENSSSCG00000010461|ENSSSCG00000017558|ENSSSCG00000013354|ENSSSCG00000008618|ENSSSCG00000017187|ENSSSCG00000005087|ENSSSCG00000004307|ENSSSCG00000022482|ENSSSCG00000000597|ENSSSCG00000011264|ENSSSCG00000011692	http://amigo.geneontology.org/cgi-bin/amigo/term_details?term=GO:0051254
positive regulation of macromolecule biosynthetic process	Gene Ontology	GO:0010557	11	369	0.33243	0.514631	ENSSSCG00000010461|ENSSSCG00000022482|ENSSSCG00000013354|ENSSSCG00000008618|ENSSSCG00000017187|ENSSSCG00000005087|ENSSSCG00000004307|ENSSSCG00000004789|ENSSSCG00000000597|ENSSSCG00000011264|ENSSSCG00000011692	http://amigo.geneontology.org/cgi-bin/amigo/term_details?term=GO:0010557
cell development	Gene Ontology	GO:0048468	11	374	0.347868	0.521594	ENSSSCG00000013354|ENSSSCG00000005229|ENSSSCG00000017187|ENSSSCG00000005087|ENSSSCG00000008155|ENSSSCG00000009629|ENSSSCG00000004632|ENSSSCG00000011831|ENSSSCG00000016646|ENSSSCG00000008618|ENSSSCG00000013333	http://amigo.geneontology.org/cgi-bin/amigo/term_details?term=GO:0048468
mitochondrion	Gene Ontology	GO:0005739	11	420	0.492215	0.615423	ENSSSCG00000026109|ENSSSCG00000001991|ENSSSCG00000012348|ENSSSCG00000005636|ENSSSCG00000013056|ENSSSCG00000004510|ENSSSCG00000010495|ENSSSCG00000015958|ENSSSCG00000007909|ENSSSCG00000002681|ENSSSCG00000022975	http://amigo.geneontology.org/cgi-bin/amigo/term_details?term=GO:0005739
carbohydrate metabolic process	Gene Ontology	GO:0005975	10	129	0.00228477	0.356265	ENSSSCG00000026246|ENSSSCG00000001819|ENSSSCG00000025005|ENSSSCG00000022292|ENSSSCG00000010944|ENSSSCG00000015476|ENSSSCG00000021774|ENSSSCG00000015958|ENSSSCG00000011831|ENSSSCG00000008261	http://amigo.geneontology.org/cgi-bin/amigo/term_details?term=GO:0005975
regulation of cellular component biogenesis	Gene Ontology	GO:0044087	10	137	0.00342981	0.356265	ENSSSCG00000004757|ENSSSCG00000005087|ENSSSCG00000002456|ENSSSCG00000001759|ENSSSCG00000013784|ENSSSCG00000009629|ENSSSCG00000001695|ENSSSCG00000011831|ENSSSCG00000023806|ENSSSCG00000013333	http://amigo.geneontology.org/cgi-bin/amigo/term_details?term=GO:0044087
export from cell	Gene Ontology	GO:0140352	10	172	0.0146151	0.356265	ENSSSCG00000010461|ENSSSCG00000002886|ENSSSCG00000028875|ENSSSCG00000004125|ENSSSCG00000004757|ENSSSCG00000015476|ENSSSCG00000002456|ENSSSCG00000009973|ENSSSCG00000017705|ENSSSCG00000001887	http://amigo.geneontology.org/cgi-bin/amigo/term_details?term=GO:0140352
regulation of anatomical structure morphogenesis	Gene Ontology	GO:0022603	10	175	0.0162154	0.356265	ENSSSCG00000023489|ENSSSCG00000017538|ENSSSCG00000017187|ENSSSCG00000005087|ENSSSCG00000015476|ENSSSCG00000004789|ENSSSCG00000001695|ENSSSCG00000016646|ENSSSCG00000004718|ENSSSCG00000013333	http://amigo.geneontology.org/cgi-bin/amigo/term_details?term=GO:0022603
negative regulation of signal transduction	Gene Ontology	GO:0009968	10	183	0.0211165	0.356265	ENSSSCG00000022482|ENSSSCG00000017705|ENSSSCG00000017558|ENSSSCG00000010944|ENSSSCG00000004510|ENSSSCG00000025240|ENSSSCG00000004789|ENSSSCG00000016991|ENSSSCG00000000597|ENSSSCG00000011831	http://amigo.geneontology.org/cgi-bin/amigo/term_details?term=GO:0009968
negative regulation of signaling	Gene Ontology	GO:0023057	10	200	0.0349707	0.356265	ENSSSCG00000022482|ENSSSCG00000017705|ENSSSCG00000017558|ENSSSCG00000010944|ENSSSCG00000004510|ENSSSCG00000025240|ENSSSCG00000004789|ENSSSCG00000016991|ENSSSCG00000000597|ENSSSCG00000011831	http://amigo.geneontology.org/cgi-bin/amigo/term_details?term=GO:0023057
negative regulation of cell communication	Gene Ontology	GO:0010648	10	200	0.0349707	0.356265	ENSSSCG00000022482|ENSSSCG00000017705|ENSSSCG00000017558|ENSSSCG00000010944|ENSSSCG00000004510|ENSSSCG00000025240|ENSSSCG00000004789|ENSSSCG00000016991|ENSSSCG00000000597|ENSSSCG00000011831	http://amigo.geneontology.org/cgi-bin/amigo/term_details?term=GO:0010648
carboxylic acid metabolic process	Gene Ontology	GO:0019752	10	204	0.0389816	0.356265	ENSSSCG00000008261|ENSSSCG00000022292|ENSSSCG00000010944|ENSSSCG00000010495|ENSSSCG00000021873|ENSSSCG00000015958|ENSSSCG00000007909|ENSSSCG00000006717|ENSSSCG00000014108|ENSSSCG00000022975	http://amigo.geneontology.org/cgi-bin/amigo/term_details?term=GO:0019752
positive regulation of protein modification process	Gene Ontology	GO:0031401	10	206	0.0411014	0.356265	ENSSSCG00000017705|ENSSSCG00000002886|ENSSSCG00000005229|ENSSSCG00000022689|ENSSSCG00000015476|ENSSSCG00000004789|ENSSSCG00000005058|ENSSSCG00000001695|ENSSSCG00000028875|ENSSSCG00000030172	http://amigo.geneontology.org/cgi-bin/amigo/term_details?term=GO:0031401
cell migration	Gene Ontology	GO:0016477	10	215	0.0516171	0.358094	ENSSSCG00000023489|ENSSSCG00000017705|ENSSSCG00000017187|ENSSSCG00000005087|ENSSSCG00000002456|ENSSSCG00000004789|ENSSSCG00000009629|ENSSSCG00000001695|ENSSSCG00000011831|ENSSSCG00000007401	http://amigo.geneontology.org/cgi-bin/amigo/term_details?term=GO:0016477
hydrolase activity, acting on ester bonds	Gene Ontology	GO:0016788	10	229	0.0712883	0.391385	ENSSSCG00000017705|ENSSSCG00000012050|ENSSSCG00000012348|ENSSSCG00000024479|ENSSSCG00000010944|ENSSSCG00000010435|ENSSSCG00000016991|ENSSSCG00000021843|ENSSSCG00000013599|ENSSSCG00000004233	http://amigo.geneontology.org/cgi-bin/amigo/term_details?term=GO:0016788
positive regulation of catalytic activity	Gene Ontology	GO:0043085	10	240	0.0896771	0.438438	ENSSSCG00000008768|ENSSSCG00000005229|ENSSSCG00000017187|ENSSSCG00000022689|ENSSSCG00000015476|ENSSSCG00000004789|ENSSSCG00000013784|ENSSSCG00000005058|ENSSSCG00000017705|ENSSSCG00000030172	http://amigo.geneontology.org/cgi-bin/amigo/term_details?term=GO:0043085
positive regulation of transcription by RNA polymerase II	Gene Ontology	GO:0045944	10	247	0.102738	0.447065	ENSSSCG00000010461|ENSSSCG00000013354|ENSSSCG00000008618|ENSSSCG00000017187|ENSSSCG00000005087|ENSSSCG00000004307|ENSSSCG00000022482|ENSSSCG00000000597|ENSSSCG00000011264|ENSSSCG00000011692	http://amigo.geneontology.org/cgi-bin/amigo/term_details?term=GO:0045944
integral component of plasma membrane	Gene Ontology	GO:0005887	10	268	0.148119	0.447065	ENSSSCG00000009152|ENSSSCG00000017282|ENSSSCG00000004399|ENSSSCG00000012606|ENSSSCG00000014362|ENSSSCG00000001841|ENSSSCG00000012998|ENSSSCG00000010350|ENSSSCG00000006290|ENSSSCG00000007797	http://amigo.geneontology.org/cgi-bin/amigo/term_details?term=GO:0005887
intrinsic component of plasma membrane	Gene Ontology	GO:0031226	10	278	0.172824	0.447065	ENSSSCG00000009152|ENSSSCG00000017282|ENSSSCG00000004399|ENSSSCG00000012606|ENSSSCG00000014362|ENSSSCG00000001841|ENSSSCG00000012998|ENSSSCG00000010350|ENSSSCG00000006290|ENSSSCG00000007797	http://amigo.geneontology.org/cgi-bin/amigo/term_details?term=GO:0031226
positive regulation of molecular function	Gene Ontology	GO:0044093	10	297	0.224608	0.464882	ENSSSCG00000008768|ENSSSCG00000005229|ENSSSCG00000017187|ENSSSCG00000022689|ENSSSCG00000015476|ENSSSCG00000004789|ENSSSCG00000013784|ENSSSCG00000005058|ENSSSCG00000017705|ENSSSCG00000030172	http://amigo.geneontology.org/cgi-bin/amigo/term_details?term=GO:0044093
transporter activity	Gene Ontology	GO:0005215	10	304	0.245081	0.479377	ENSSSCG00000002886|ENSSSCG00000017282|ENSSSCG00000004399|ENSSSCG00000001841|ENSSSCG00000008155|ENSSSCG00000005222|ENSSSCG00000021873|ENSSSCG00000011831|ENSSSCG00000012998|ENSSSCG00000001411	http://amigo.geneontology.org/cgi-bin/amigo/term_details?term=GO:0005215
positive regulation of transcription, DNA-templated	Gene Ontology	GO:0045893	10	308	0.257069	0.479377	ENSSSCG00000010461|ENSSSCG00000013354|ENSSSCG00000008618|ENSSSCG00000017187|ENSSSCG00000005087|ENSSSCG00000004307|ENSSSCG00000022482|ENSSSCG00000000597|ENSSSCG00000011264|ENSSSCG00000011692	http://amigo.geneontology.org/cgi-bin/amigo/term_details?term=GO:0045893
positive regulation of RNA biosynthetic process	Gene Ontology	GO:1902680	10	330	0.326042	0.51115	ENSSSCG00000010461|ENSSSCG00000013354|ENSSSCG00000008618|ENSSSCG00000017187|ENSSSCG00000005087|ENSSSCG00000004307|ENSSSCG00000022482|ENSSSCG00000000597|ENSSSCG00000011264|ENSSSCG00000011692	http://amigo.geneontology.org/cgi-bin/amigo/term_details?term=GO:1902680
positive regulation of nucleic acid-templated transcription	Gene Ontology	GO:1903508	10	330	0.326042	0.51115	ENSSSCG00000010461|ENSSSCG00000013354|ENSSSCG00000008618|ENSSSCG00000017187|ENSSSCG00000005087|ENSSSCG00000004307|ENSSSCG00000022482|ENSSSCG00000000597|ENSSSCG00000011264|ENSSSCG00000011692	http://amigo.geneontology.org/cgi-bin/amigo/term_details?term=GO:1903508
purine ribonucleotide binding	Gene Ontology	GO:0032555	10	455	0.710586	0.770685	ENSSSCG00000004718|ENSSSCG00000010944|ENSSSCG00000001759|ENSSSCG00000022021|ENSSSCG00000021724|ENSSSCG00000008261|ENSSSCG00000009931|ENSSSCG00000003931|ENSSSCG00000010311|ENSSSCG00000028384	http://amigo.geneontology.org/cgi-bin/amigo/term_details?term=GO:0032555
purine nucleotide binding	Gene Ontology	GO:0017076	10	456	0.713073	0.770952	ENSSSCG00000004718|ENSSSCG00000010944|ENSSSCG00000001759|ENSSSCG00000022021|ENSSSCG00000021724|ENSSSCG00000008261|ENSSSCG00000009931|ENSSSCG00000003931|ENSSSCG00000010311|ENSSSCG00000028384	http://amigo.geneontology.org/cgi-bin/amigo/term_details?term=GO:0017076
ribonucleotide binding	Gene Ontology	GO:0032553	10	462	0.727708	0.785076	ENSSSCG00000004718|ENSSSCG00000010944|ENSSSCG00000001759|ENSSSCG00000022021|ENSSSCG00000021724|ENSSSCG00000008261|ENSSSCG00000009931|ENSSSCG00000003931|ENSSSCG00000010311|ENSSSCG00000028384	http://amigo.geneontology.org/cgi-bin/amigo/term_details?term=GO:0032553
regulation of cytokine production	Gene Ontology	GO:0001817	9	107	0.00224089	0.356265	ENSSSCG00000022482|ENSSSCG00000004307|ENSSSCG00000001082|ENSSSCG00000028875|ENSSSCG00000017187|ENSSSCG00000004789|ENSSSCG00000011831|ENSSSCG00000030172|ENSSSCG00000001887	http://amigo.geneontology.org/cgi-bin/amigo/term_details?term=GO:0001817
regulation of kinase activity	Gene Ontology	GO:0043549	9	148	0.0155851	0.356265	ENSSSCG00000005229|ENSSSCG00000022689|ENSSSCG00000015476|ENSSSCG00000005058|ENSSSCG00000004789|ENSSSCG00000016991|ENSSSCG00000017705|ENSSSCG00000006095|ENSSSCG00000030172	http://amigo.geneontology.org/cgi-bin/amigo/term_details?term=GO:0043549
MAPK cascade	Gene Ontology	GO:0000165	9	148	0.0155851	0.356265	ENSSSCG00000028875|ENSSSCG00000022689|ENSSSCG00000015476|ENSSSCG00000009973|ENSSSCG00000004789|ENSSSCG00000016991|ENSSSCG00000000597|ENSSSCG00000017705|ENSSSCG00000030172	http://amigo.geneontology.org/cgi-bin/amigo/term_details?term=GO:0000165
cytoskeletal protein binding	Gene Ontology	GO:0008092	9	160	0.0238991	0.356265	ENSSSCG00000028695|ENSSSCG00000010461|ENSSSCG00000013354|ENSSSCG00000004757|ENSSSCG00000003931|ENSSSCG00000001841|ENSSSCG00000005375|ENSSSCG00000021724|ENSSSCG00000006036	http://amigo.geneontology.org/cgi-bin/amigo/term_details?term=GO:0008092
signal transduction by protein phosphorylation	Gene Ontology	GO:0023014	9	162	0.0255431	0.356265	ENSSSCG00000028875|ENSSSCG00000022689|ENSSSCG00000015476|ENSSSCG00000009973|ENSSSCG00000004789|ENSSSCG00000016991|ENSSSCG00000000597|ENSSSCG00000017705|ENSSSCG00000030172	http://amigo.geneontology.org/cgi-bin/amigo/term_details?term=GO:0023014
positive regulation of transport	Gene Ontology	GO:0051050	9	163	0.0263944	0.356265	ENSSSCG00000010461|ENSSSCG00000002886|ENSSSCG00000028875|ENSSSCG00000023489|ENSSSCG00000006693|ENSSSCG00000001695|ENSSSCG00000017705|ENSSSCG00000011692|ENSSSCG00000001887	http://amigo.geneontology.org/cgi-bin/amigo/term_details?term=GO:0051050
regulation of transferase activity	Gene Ontology	GO:0051338	9	164	0.0272657	0.356265	ENSSSCG00000005229|ENSSSCG00000022689|ENSSSCG00000015476|ENSSSCG00000005058|ENSSSCG00000004789|ENSSSCG00000016991|ENSSSCG00000017705|ENSSSCG00000006095|ENSSSCG00000030172	http://amigo.geneontology.org/cgi-bin/amigo/term_details?term=GO:0051338
regulation of catabolic process	Gene Ontology	GO:0009894	9	166	0.0290687	0.356265	ENSSSCG00000002886|ENSSSCG00000010944|ENSSSCG00000013056|ENSSSCG00000005058|ENSSSCG00000017558|ENSSSCG00000009973|ENSSSCG00000015958|ENSSSCG00000007554|ENSSSCG00000028274	http://amigo.geneontology.org/cgi-bin/amigo/term_details?term=GO:0009894
secretion by cell	Gene Ontology	GO:0032940	9	166	0.0290687	0.356265	ENSSSCG00000010461|ENSSSCG00000028875|ENSSSCG00000004125|ENSSSCG00000004757|ENSSSCG00000015476|ENSSSCG00000002456|ENSSSCG00000009973|ENSSSCG00000017705|ENSSSCG00000001887	http://amigo.geneontology.org/cgi-bin/amigo/term_details?term=GO:0032940
enzyme linked receptor protein signaling pathway	Gene Ontology	GO:0007167	9	168	0.0309537	0.356265	ENSSSCG00000017558|ENSSSCG00000009357|ENSSSCG00000014362|ENSSSCG00000004789|ENSSSCG00000011831|ENSSSCG00000001695|ENSSSCG00000001483|ENSSSCG00000011264|ENSSSCG00000013333	http://amigo.geneontology.org/cgi-bin/amigo/term_details?term=GO:0007167
metal ion transport	Gene Ontology	GO:0030001	9	169	0.0319275	0.356265	ENSSSCG00000022482|ENSSSCG00000002886|ENSSSCG00000017705|ENSSSCG00000017282|ENSSSCG00000005636|ENSSSCG00000008155|ENSSSCG00000005222|ENSSSCG00000023489|ENSSSCG00000010311	http://amigo.geneontology.org/cgi-bin/amigo/term_details?term=GO:0030001
positive regulation of protein phosphorylation	Gene Ontology	GO:0001934	9	169	0.0319275	0.356265	ENSSSCG00000017705|ENSSSCG00000005229|ENSSSCG00000022689|ENSSSCG00000015476|ENSSSCG00000004789|ENSSSCG00000005058|ENSSSCG00000001695|ENSSSCG00000028875|ENSSSCG00000030172	http://amigo.geneontology.org/cgi-bin/amigo/term_details?term=GO:0001934
positive regulation of phosphorylation	Gene Ontology	GO:0042327	9	175	0.0382194	0.356265	ENSSSCG00000017705|ENSSSCG00000005229|ENSSSCG00000022689|ENSSSCG00000015476|ENSSSCG00000004789|ENSSSCG00000005058|ENSSSCG00000001695|ENSSSCG00000028875|ENSSSCG00000030172	http://amigo.geneontology.org/cgi-bin/amigo/term_details?term=GO:0042327
regulation of response to external stimulus	Gene Ontology	GO:0032101	9	175	0.0382194	0.356265	ENSSSCG00000023489|ENSSSCG00000028875|ENSSSCG00000004789|ENSSSCG00000009973|ENSSSCG00000001695|ENSSSCG00000011831|ENSSSCG00000017705|ENSSSCG00000028274|ENSSSCG00000009931	http://amigo.geneontology.org/cgi-bin/amigo/term_details?term=GO:0032101
positive regulation of phosphate metabolic process	Gene Ontology	GO:0045937	9	185	0.0504934	0.356265	ENSSSCG00000017705|ENSSSCG00000005229|ENSSSCG00000022689|ENSSSCG00000015476|ENSSSCG00000004789|ENSSSCG00000005058|ENSSSCG00000001695|ENSSSCG00000028875|ENSSSCG00000030172	http://amigo.geneontology.org/cgi-bin/amigo/term_details?term=GO:0045937
positive regulation of phosphorus metabolic process	Gene Ontology	GO:0010562	9	185	0.0504934	0.356265	ENSSSCG00000017705|ENSSSCG00000005229|ENSSSCG00000022689|ENSSSCG00000015476|ENSSSCG00000004789|ENSSSCG00000005058|ENSSSCG00000001695|ENSSSCG00000028875|ENSSSCG00000030172	http://amigo.geneontology.org/cgi-bin/amigo/term_details?term=GO:0010562
cation transmembrane transport	Gene Ontology	GO:0098655	9	194	0.0635461	0.380406	ENSSSCG00000022482|ENSSSCG00000002886|ENSSSCG00000017282|ENSSSCG00000004399|ENSSSCG00000005636|ENSSSCG00000001841|ENSSSCG00000008155|ENSSSCG00000005222|ENSSSCG00000023489	http://amigo.geneontology.org/cgi-bin/amigo/term_details?term=GO:0098655
circulatory system development	Gene Ontology	GO:0072359	9	195	0.065117	0.383884	ENSSSCG00000010461|ENSSSCG00000022482|ENSSSCG00000013354|ENSSSCG00000017187|ENSSSCG00000005087|ENSSSCG00000015476|ENSSSCG00000004789|ENSSSCG00000001695|ENSSSCG00000013599	http://amigo.geneontology.org/cgi-bin/amigo/term_details?term=GO:0072359
defense response to other organism	Gene Ontology	GO:0098542	9	199	0.0716452	0.392542	ENSSSCG00000002886|ENSSSCG00000028875|ENSSSCG00000029414|ENSSSCG00000026042|ENSSSCG00000002456|ENSSSCG00000023489|ENSSSCG00000017705|ENSSSCG00000028274|ENSSSCG00000001651	http://amigo.geneontology.org/cgi-bin/amigo/term_details?term=GO:0098542
chemical homeostasis	Gene Ontology	GO:0048878	9	207	0.0858818	0.429696	ENSSSCG00000022482|ENSSSCG00000002886|ENSSSCG00000017705|ENSSSCG00000001841|ENSSSCG00000013354|ENSSSCG00000008155|ENSSSCG00000023489|ENSSSCG00000013599|ENSSSCG00000008261	http://amigo.geneontology.org/cgi-bin/amigo/term_details?term=GO:0048878
anatomical structure formation involved in morphogenesis	Gene Ontology	GO:0048646	9	211	0.0935915	0.44212	ENSSSCG00000023489|ENSSSCG00000013354|ENSSSCG00000017187|ENSSSCG00000005087|ENSSSCG00000015476|ENSSSCG00000004789|ENSSSCG00000016991|ENSSSCG00000001695|ENSSSCG00000013599	http://amigo.geneontology.org/cgi-bin/amigo/term_details?term=GO:0048646
positive regulation of cellular component organization	Gene Ontology	GO:0051130	9	215	0.101694	0.447065	ENSSSCG00000002886|ENSSSCG00000028274|ENSSSCG00000005229|ENSSSCG00000023489|ENSSSCG00000005058|ENSSSCG00000001695|ENSSSCG00000015958|ENSSSCG00000023806|ENSSSCG00000013333	http://amigo.geneontology.org/cgi-bin/amigo/term_details?term=GO:0051130
tube development	Gene Ontology	GO:0035295	9	216	0.10378	0.447065	ENSSSCG00000009357|ENSSSCG00000017187|ENSSSCG00000005087|ENSSSCG00000015476|ENSSSCG00000017538|ENSSSCG00000004789|ENSSSCG00000001695|ENSSSCG00000013599|ENSSSCG00000008618	http://amigo.geneontology.org/cgi-bin/amigo/term_details?term=GO:0035295
cellular lipid metabolic process	Gene Ontology	GO:0044255	9	216	0.10378	0.447065	ENSSSCG00000009152|ENSSSCG00000026109|ENSSSCG00000007072|ENSSSCG00000021873|ENSSSCG00000005058|ENSSSCG00000015958|ENSSSCG00000011831|ENSSSCG00000004233|ENSSSCG00000009931	http://amigo.geneontology.org/cgi-bin/amigo/term_details?term=GO:0044255
sequence-specific DNA binding	Gene Ontology	GO:0043565	9	224	0.12134	0.447065	ENSSSCG00000017538|ENSSSCG00000015595|ENSSSCG00000017187|ENSSSCG00000005087|ENSSSCG00000003621|ENSSSCG00000022482|ENSSSCG00000002383|ENSSSCG00000011264|ENSSSCG00000011692	http://amigo.geneontology.org/cgi-bin/amigo/term_details?term=GO:0043565
regulation of response to stress	Gene Ontology	GO:0080134	9	224	0.12134	0.447065	ENSSSCG00000010461|ENSSSCG00000030172|ENSSSCG00000028875|ENSSSCG00000022689|ENSSSCG00000004789|ENSSSCG00000009973|ENSSSCG00000011831|ENSSSCG00000028274|ENSSSCG00000009931	http://amigo.geneontology.org/cgi-bin/amigo/term_details?term=GO:0080134
response to oxygen-containing compound	Gene Ontology	GO:1901700	9	239	0.158272	0.447065	ENSSSCG00000010461|ENSSSCG00000023489|ENSSSCG00000004307|ENSSSCG00000028875|ENSSSCG00000004789|ENSSSCG00000007909|ENSSSCG00000011831|ENSSSCG00000017705|ENSSSCG00000024072	http://amigo.geneontology.org/cgi-bin/amigo/term_details?term=GO:1901700
bounding membrane of organelle	Gene Ontology	GO:0098588	9	242	0.166252	0.447065	ENSSSCG00000009152|ENSSSCG00000004757|ENSSSCG00000001819|ENSSSCG00000017297|ENSSSCG00000002456|ENSSSCG00000005058|ENSSSCG00000021774|ENSSSCG00000006151|ENSSSCG00000001887	http://amigo.geneontology.org/cgi-bin/amigo/term_details?term=GO:0098588
protein-containing complex assembly	Gene Ontology	GO:0065003	9	261	0.220891	0.458859	ENSSSCG00000009808|ENSSSCG00000017705|ENSSSCG00000004757|ENSSSCG00000010944|ENSSSCG00000005222|ENSSSCG00000001695|ENSSSCG00000001411|ENSSSCG00000010311|ENSSSCG00000010679	http://amigo.geneontology.org/cgi-bin/amigo/term_details?term=GO:0065003
zinc ion binding	Gene Ontology	GO:0008270	9	280	0.281403	0.494953	ENSSSCG00000013354|ENSSSCG00000005264|ENSSSCG00000012348|ENSSSCG00000012349|ENSSSCG00000001819|ENSSSCG00000030268|ENSSSCG00000000597|ENSSSCG00000007554|ENSSSCG00000014108	http://amigo.geneontology.org/cgi-bin/amigo/term_details?term=GO:0008270
negative regulation of gene expression	Gene Ontology	GO:0010629	9	286	0.301432	0.502684	ENSSSCG00000022482|ENSSSCG00000005355|ENSSSCG00000017187|ENSSSCG00000028875|ENSSSCG00000004369|ENSSSCG00000004789|ENSSSCG00000017558|ENSSSCG00000005229|ENSSSCG00000005087	http://amigo.geneontology.org/cgi-bin/amigo/term_details?term=GO:0010629
adenyl ribonucleotide binding	Gene Ontology	GO:0032559	9	345	0.506167	0.626852	ENSSSCG00000004718|ENSSSCG00000010944|ENSSSCG00000001759|ENSSSCG00000022021|ENSSSCG00000021724|ENSSSCG00000008261|ENSSSCG00000009931|ENSSSCG00000003931|ENSSSCG00000010311	http://amigo.geneontology.org/cgi-bin/amigo/term_details?term=GO:0032559
system process	Gene Ontology	GO:0003008	9	346	0.509577	0.628987	ENSSSCG00000002886|ENSSSCG00000017282|ENSSSCG00000008155|ENSSSCG00000005087|ENSSSCG00000013354|ENSSSCG00000005222|ENSSSCG00000010350|ENSSSCG00000010311|ENSSSCG00000024072	http://amigo.geneontology.org/cgi-bin/amigo/term_details?term=GO:0003008
adenyl nucleotide binding	Gene Ontology	GO:0030554	9	346	0.509577	0.628987	ENSSSCG00000004718|ENSSSCG00000010944|ENSSSCG00000001759|ENSSSCG00000022021|ENSSSCG00000021724|ENSSSCG00000008261|ENSSSCG00000009931|ENSSSCG00000003931|ENSSSCG00000010311	http://amigo.geneontology.org/cgi-bin/amigo/term_details?term=GO:0030554
transition metal ion binding	Gene Ontology	GO:0046914	9	347	0.51298	0.629341	ENSSSCG00000013354|ENSSSCG00000005264|ENSSSCG00000012348|ENSSSCG00000012349|ENSSSCG00000001819|ENSSSCG00000030268|ENSSSCG00000000597|ENSSSCG00000007554|ENSSSCG00000014108	http://amigo.geneontology.org/cgi-bin/amigo/term_details?term=GO:0046914
catalytic complex	Gene Ontology	GO:1902494	9	351	0.526516	0.638595	ENSSSCG00000005355|ENSSSCG00000012349|ENSSSCG00000007072|ENSSSCG00000007909|ENSSSCG00000005058|ENSSSCG00000015958|ENSSSCG00000008614|ENSSSCG00000007554|ENSSSCG00000002008	http://amigo.geneontology.org/cgi-bin/amigo/term_details?term=GO:1902494
purine ribonucleoside triphosphate binding	Gene Ontology	GO:0035639	9	439	0.775989	0.816013	ENSSSCG00000003931|ENSSSCG00000001759|ENSSSCG00000022021|ENSSSCG00000021724|ENSSSCG00000008261|ENSSSCG00000009931|ENSSSCG00000004718|ENSSSCG00000010311|ENSSSCG00000028384	http://amigo.geneontology.org/cgi-bin/amigo/term_details?term=GO:0035639
regulation of cell adhesion	Gene Ontology	GO:0030155	8	100	0.0051357	0.356265	ENSSSCG00000017705|ENSSSCG00000028875|ENSSSCG00000017187|ENSSSCG00000004789|ENSSSCG00000001695|ENSSSCG00000011831|ENSSSCG00000009220|ENSSSCG00000030172	http://amigo.geneontology.org/cgi-bin/amigo/term_details?term=GO:0030155
inflammatory response	Gene Ontology	GO:0006954	8	126	0.0176458	0.356265	ENSSSCG00000023489|ENSSSCG00000017705|ENSSSCG00000015476|ENSSSCG00000004789|ENSSSCG00000009973|ENSSSCG00000011831|ENSSSCG00000030172|ENSSSCG00000009931	http://amigo.geneontology.org/cgi-bin/amigo/term_details?term=GO:0006954
response to drug	Gene Ontology	GO:0042493	8	130	0.0206745	0.356265	ENSSSCG00000010461|ENSSSCG00000006290|ENSSSCG00000010944|ENSSSCG00000005222|ENSSSCG00000004789|ENSSSCG00000007909|ENSSSCG00000011831|ENSSSCG00000024072	http://amigo.geneontology.org/cgi-bin/amigo/term_details?term=GO:0042493
regulation of protein kinase activity	Gene Ontology	GO:0045859	8	136	0.0258834	0.356265	ENSSSCG00000005229|ENSSSCG00000022689|ENSSSCG00000015476|ENSSSCG00000004789|ENSSSCG00000016991|ENSSSCG00000017705|ENSSSCG00000006095|ENSSSCG00000030172	http://amigo.geneontology.org/cgi-bin/amigo/term_details?term=GO:0045859
negative regulation of developmental process	Gene Ontology	GO:0051093	8	154	0.0468279	0.356265	ENSSSCG00000022482|ENSSSCG00000013354|ENSSSCG00000017187|ENSSSCG00000017558|ENSSSCG00000005087|ENSSSCG00000004789|ENSSSCG00000016646|ENSSSCG00000008618	http://amigo.geneontology.org/cgi-bin/amigo/term_details?term=GO:0051093
response to abiotic stimulus	Gene Ontology	GO:0009628	8	155	0.0482424	0.356265	ENSSSCG00000010461|ENSSSCG00000013354|ENSSSCG00000001082|ENSSSCG00000015476|ENSSSCG00000004510|ENSSSCG00000001759|ENSSSCG00000010350|ENSSSCG00000015958	http://amigo.geneontology.org/cgi-bin/amigo/term_details?term=GO:0009628
cellular homeostasis	Gene Ontology	GO:0019725	8	156	0.0496845	0.356265	ENSSSCG00000022482|ENSSSCG00000002886|ENSSSCG00000017705|ENSSSCG00000001841|ENSSSCG00000013354|ENSSSCG00000023489|ENSSSCG00000021353|ENSSSCG00000008261	http://amigo.geneontology.org/cgi-bin/amigo/term_details?term=GO:0019725
regulation of protein localization	Gene Ontology	GO:0032880	8	157	0.0511543	0.356265	ENSSSCG00000010461|ENSSSCG00000028875|ENSSSCG00000005087|ENSSSCG00000009973|ENSSSCG00000011831|ENSSSCG00000017705|ENSSSCG00000011692|ENSSSCG00000001887	http://amigo.geneontology.org/cgi-bin/amigo/term_details?term=GO:0032880
leukocyte activation	Gene Ontology	GO:0045321	8	160	0.055731	0.369781	ENSSSCG00000017705|ENSSSCG00000005355|ENSSSCG00000017187|ENSSSCG00000002456|ENSSSCG00000004789|ENSSSCG00000009973|ENSSSCG00000028875|ENSSSCG00000030172	http://amigo.geneontology.org/cgi-bin/amigo/term_details?term=GO:0045321
signaling receptor activator activity	Gene Ontology	GO:0030546	8	168	0.0691794	0.391385	ENSSSCG00000002886|ENSSSCG00000001082|ENSSSCG00000017705|ENSSSCG00000014362|ENSSSCG00000023489|ENSSSCG00000001695|ENSSSCG00000030172|ENSSSCG00000013333	http://amigo.geneontology.org/cgi-bin/amigo/term_details?term=GO:0030546
receptor ligand activity	Gene Ontology	GO:0048018	8	168	0.0691794	0.391385	ENSSSCG00000002886|ENSSSCG00000001082|ENSSSCG00000017705|ENSSSCG00000014362|ENSSSCG00000023489|ENSSSCG00000001695|ENSSSCG00000030172|ENSSSCG00000013333	http://amigo.geneontology.org/cgi-bin/amigo/term_details?term=GO:0048018
receptor regulator activity	Gene Ontology	GO:0030545	8	168	0.0691794	0.391385	ENSSSCG00000002886|ENSSSCG00000001082|ENSSSCG00000017705|ENSSSCG00000014362|ENSSSCG00000023489|ENSSSCG00000001695|ENSSSCG00000030172|ENSSSCG00000013333	http://amigo.geneontology.org/cgi-bin/amigo/term_details?term=GO:0030545
positive regulation of cell population proliferation	Gene Ontology	GO:0008284	8	172	0.0765896	0.407707	ENSSSCG00000001082|ENSSSCG00000028875|ENSSSCG00000005087|ENSSSCG00000014362|ENSSSCG00000008618|ENSSSCG00000001695|ENSSSCG00000017705|ENSSSCG00000030172	http://amigo.geneontology.org/cgi-bin/amigo/term_details?term=GO:0008284
cell activation	Gene Ontology	GO:0001775	8	190	0.115586	0.447065	ENSSSCG00000017705|ENSSSCG00000005355|ENSSSCG00000017187|ENSSSCG00000002456|ENSSSCG00000004789|ENSSSCG00000009973|ENSSSCG00000028875|ENSSSCG00000030172	http://amigo.geneontology.org/cgi-bin/amigo/term_details?term=GO:0001775
negative regulation of protein metabolic process	Gene Ontology	GO:0051248	8	200	0.14112	0.447065	ENSSSCG00000017558|ENSSSCG00000017187|ENSSSCG00000022689|ENSSSCG00000005058|ENSSSCG00000004789|ENSSSCG00000016991|ENSSSCG00000000597|ENSSSCG00000011831	http://amigo.geneontology.org/cgi-bin/amigo/term_details?term=GO:0051248
negative regulation of molecular function	Gene Ontology	GO:0044092	8	205	0.154862	0.447065	ENSSSCG00000022482|ENSSSCG00000002886|ENSSSCG00000017705|ENSSSCG00000017187|ENSSSCG00000022689|ENSSSCG00000004789|ENSSSCG00000016991|ENSSSCG00000013599	http://amigo.geneontology.org/cgi-bin/amigo/term_details?term=GO:0044092
macromolecule catabolic process	Gene Ontology	GO:0009057	8	224	0.21239	0.458859	ENSSSCG00000017558|ENSSSCG00000002886|ENSSSCG00000005355|ENSSSCG00000012349|ENSSSCG00000012970|ENSSSCG00000022482|ENSSSCG00000009973|ENSSSCG00000007554	http://amigo.geneontology.org/cgi-bin/amigo/term_details?term=GO:0009057
organonitrogen compound catabolic process	Gene Ontology	GO:1901565	8	226	0.218884	0.458859	ENSSSCG00000012349|ENSSSCG00000012970|ENSSSCG00000022482|ENSSSCG00000009973|ENSSSCG00000007909|ENSSSCG00000007554|ENSSSCG00000004233|ENSSSCG00000022975	http://amigo.geneontology.org/cgi-bin/amigo/term_details?term=GO:1901565
negative regulation of nucleobase-containing compound metabolic process	Gene Ontology	GO:0045934	8	238	0.259299	0.481189	ENSSSCG00000010461|ENSSSCG00000017558|ENSSSCG00000005229|ENSSSCG00000017187|ENSSSCG00000004369|ENSSSCG00000022482|ENSSSCG00000005087|ENSSSCG00000010944	http://amigo.geneontology.org/cgi-bin/amigo/term_details?term=GO:0045934
membrane protein complex	Gene Ontology	GO:0098796	8	241	0.269749	0.490748	ENSSSCG00000017282|ENSSSCG00000007072|ENSSSCG00000004757|ENSSSCG00000004125|ENSSSCG00000005058|ENSSSCG00000012606|ENSSSCG00000007797|ENSSSCG00000001887	http://amigo.geneontology.org/cgi-bin/amigo/term_details?term=GO:0098796
negative regulation of cellular biosynthetic process	Gene Ontology	GO:0031327	8	251	0.305383	0.502684	ENSSSCG00000010461|ENSSSCG00000017558|ENSSSCG00000001082|ENSSSCG00000005229|ENSSSCG00000017187|ENSSSCG00000004369|ENSSSCG00000022482|ENSSSCG00000005087	http://amigo.geneontology.org/cgi-bin/amigo/term_details?term=GO:0031327
negative regulation of biosynthetic process	Gene Ontology	GO:0009890	8	255	0.319924	0.51115	ENSSSCG00000010461|ENSSSCG00000017558|ENSSSCG00000001082|ENSSSCG00000005229|ENSSSCG00000017187|ENSSSCG00000004369|ENSSSCG00000022482|ENSSSCG00000005087	http://amigo.geneontology.org/cgi-bin/amigo/term_details?term=GO:0009890
cellular amide metabolic process	Gene Ontology	GO:0043603	8	259	0.334595	0.517698	ENSSSCG00000009152|ENSSSCG00000017558|ENSSSCG00000005636|ENSSSCG00000007373|ENSSSCG00000004789|ENSSSCG00000010679|ENSSSCG00000015958|ENSSSCG00000004233	http://amigo.geneontology.org/cgi-bin/amigo/term_details?term=GO:0043603
cellular macromolecule localization	Gene Ontology	GO:0070727	8	272	0.382882	0.547209	ENSSSCG00000013354|ENSSSCG00000005355|ENSSSCG00000004125|ENSSSCG00000004757|ENSSSCG00000005087|ENSSSCG00000006151|ENSSSCG00000011831|ENSSSCG00000011692	http://amigo.geneontology.org/cgi-bin/amigo/term_details?term=GO:0070727
cytoskeleton	Gene Ontology	GO:0005856	8	318	0.551666	0.657916	ENSSSCG00000004757|ENSSSCG00000004718|ENSSSCG00000005375|ENSSSCG00000005058|ENSSSCG00000009629|ENSSSCG00000021724|ENSSSCG00000006036|ENSSSCG00000003931	http://amigo.geneontology.org/cgi-bin/amigo/term_details?term=GO:0005856
ATP binding	Gene Ontology	GO:0005524	8	331	0.59617	0.686936	ENSSSCG00000003931|ENSSSCG00000001759|ENSSSCG00000022021|ENSSSCG00000021724|ENSSSCG00000008261|ENSSSCG00000009931|ENSSSCG00000004718|ENSSSCG00000010311	http://amigo.geneontology.org/cgi-bin/amigo/term_details?term=GO:0005524
positive regulation of cytokine production	Gene Ontology	GO:0001819	7	75	0.00400038	0.356265	ENSSSCG00000022482|ENSSSCG00000004307|ENSSSCG00000001082|ENSSSCG00000028875|ENSSSCG00000004789|ENSSSCG00000030172|ENSSSCG00000001887	http://amigo.geneontology.org/cgi-bin/amigo/term_details?term=GO:0001819
wound healing	Gene Ontology	GO:0042060	7	78	0.00487999	0.356265	ENSSSCG00000008601|ENSSSCG00000004789|ENSSSCG00000011831|ENSSSCG00000009629|ENSSSCG00000000554|ENSSSCG00000016646|ENSSSCG00000030172	http://amigo.geneontology.org/cgi-bin/amigo/term_details?term=GO:0042060
positive regulation of kinase activity	Gene Ontology	GO:0033674	7	81	0.00589783	0.356265	ENSSSCG00000005229|ENSSSCG00000022689|ENSSSCG00000015476|ENSSSCG00000004789|ENSSSCG00000005058|ENSSSCG00000017705|ENSSSCG00000030172	http://amigo.geneontology.org/cgi-bin/amigo/term_details?term=GO:0033674
response to wounding	Gene Ontology	GO:0009611	7	86	0.00793566	0.356265	ENSSSCG00000008601|ENSSSCG00000004789|ENSSSCG00000011831|ENSSSCG00000009629|ENSSSCG00000000554|ENSSSCG00000016646|ENSSSCG00000030172	http://amigo.geneontology.org/cgi-bin/amigo/term_details?term=GO:0009611
regulation of leukocyte activation	Gene Ontology	GO:0002694	7	90	0.00990699	0.356265	ENSSSCG00000017705|ENSSSCG00000005355|ENSSSCG00000017187|ENSSSCG00000004789|ENSSSCG00000009973|ENSSSCG00000028875|ENSSSCG00000030172	http://amigo.geneontology.org/cgi-bin/amigo/term_details?term=GO:0002694
positive regulation of transferase activity	Gene Ontology	GO:0051347	7	92	0.0110166	0.356265	ENSSSCG00000005229|ENSSSCG00000022689|ENSSSCG00000015476|ENSSSCG00000004789|ENSSSCG00000005058|ENSSSCG00000017705|ENSSSCG00000030172	http://amigo.geneontology.org/cgi-bin/amigo/term_details?term=GO:0051347
regulation of cell activation	Gene Ontology	GO:0050865	7	96	0.0135019	0.356265	ENSSSCG00000017705|ENSSSCG00000005355|ENSSSCG00000017187|ENSSSCG00000004789|ENSSSCG00000009973|ENSSSCG00000028875|ENSSSCG00000030172	http://amigo.geneontology.org/cgi-bin/amigo/term_details?term=GO:0050865
positive regulation of catabolic process	Gene Ontology	GO:0009896	7	100	0.0163657	0.356265	ENSSSCG00000002886|ENSSSCG00000005058|ENSSSCG00000017558|ENSSSCG00000009973|ENSSSCG00000015958|ENSSSCG00000007554|ENSSSCG00000028274	http://amigo.geneontology.org/cgi-bin/amigo/term_details?term=GO:0009896
response to bacterium	Gene Ontology	GO:0009617	7	101	0.017144	0.356265	ENSSSCG00000010461|ENSSSCG00000002886|ENSSSCG00000028875|ENSSSCG00000004307|ENSSSCG00000002456|ENSSSCG00000023489|ENSSSCG00000017705	http://amigo.geneontology.org/cgi-bin/amigo/term_details?term=GO:0009617
transmembrane receptor protein tyrosine kinase signaling pathway	Gene Ontology	GO:0007169	7	106	0.0214303	0.356265	ENSSSCG00000014362|ENSSSCG00000004789|ENSSSCG00000011831|ENSSSCG00000001695|ENSSSCG00000001483|ENSSSCG00000011264|ENSSSCG00000013333	http://amigo.geneontology.org/cgi-bin/amigo/term_details?term=GO:0007169
positive regulation of cell death	Gene Ontology	GO:0010942	7	107	0.0223692	0.356265	ENSSSCG00000010461|ENSSSCG00000022482|ENSSSCG00000017705|ENSSSCG00000022689|ENSSSCG00000004789|ENSSSCG00000008115|ENSSSCG00000008618	http://amigo.geneontology.org/cgi-bin/amigo/term_details?term=GO:0010942
negative regulation of cellular component organization	Gene Ontology	GO:0051129	7	108	0.0233362	0.356265	ENSSSCG00000004510|ENSSSCG00000001759|ENSSSCG00000013784|ENSSSCG00000011831|ENSSSCG00000016646|ENSSSCG00000001887|ENSSSCG00000001411	http://amigo.geneontology.org/cgi-bin/amigo/term_details?term=GO:0051129
muscle structure development	Gene Ontology	GO:0061061	7	119	0.0359229	0.356265	ENSSSCG00000010461|ENSSSCG00000022482|ENSSSCG00000013354|ENSSSCG00000005087|ENSSSCG00000023489|ENSSSCG00000009629|ENSSSCG00000016646	http://amigo.geneontology.org/cgi-bin/amigo/term_details?term=GO:0061061
regulation of protein transport	Gene Ontology	GO:0051223	7	123	0.0414332	0.356265	ENSSSCG00000010461|ENSSSCG00000017705|ENSSSCG00000009973|ENSSSCG00000011831|ENSSSCG00000028875|ENSSSCG00000011692|ENSSSCG00000001887	http://amigo.geneontology.org/cgi-bin/amigo/term_details?term=GO:0051223
phosphoric ester hydrolase activity	Gene Ontology	GO:0042578	7	125	0.0443834	0.356265	ENSSSCG00000017705|ENSSSCG00000012050|ENSSSCG00000010944|ENSSSCG00000010435|ENSSSCG00000016991|ENSSSCG00000021843|ENSSSCG00000004233	http://amigo.geneontology.org/cgi-bin/amigo/term_details?term=GO:0042578
ion homeostasis	Gene Ontology	GO:0050801	7	126	0.045908	0.356265	ENSSSCG00000022482|ENSSSCG00000002886|ENSSSCG00000017705|ENSSSCG00000001841|ENSSSCG00000013354|ENSSSCG00000008155|ENSSSCG00000023489	http://amigo.geneontology.org/cgi-bin/amigo/term_details?term=GO:0050801
cell surface	Gene Ontology	GO:0009986	7	127	0.0474658	0.356265	ENSSSCG00000023489|ENSSSCG00000028875|ENSSSCG00000002918|ENSSSCG00000004789|ENSSSCG00000006312|ENSSSCG00000007401|ENSSSCG00000030172	http://amigo.geneontology.org/cgi-bin/amigo/term_details?term=GO:0009986
regulation of establishment of protein localization	Gene Ontology	GO:0070201	7	127	0.0474658	0.356265	ENSSSCG00000010461|ENSSSCG00000017705|ENSSSCG00000009973|ENSSSCG00000011831|ENSSSCG00000028875|ENSSSCG00000011692|ENSSSCG00000001887	http://amigo.geneontology.org/cgi-bin/amigo/term_details?term=GO:0070201
cellular chemical homeostasis	Gene Ontology	GO:0055082	7	129	0.0506815	0.356265	ENSSSCG00000022482|ENSSSCG00000002886|ENSSSCG00000017705|ENSSSCG00000001841|ENSSSCG00000013354|ENSSSCG00000023489|ENSSSCG00000008261	http://amigo.geneontology.org/cgi-bin/amigo/term_details?term=GO:0055082
regulation of MAPK cascade	Gene Ontology	GO:0043408	7	131	0.0540318	0.364949	ENSSSCG00000028875|ENSSSCG00000022689|ENSSSCG00000015476|ENSSSCG00000004789|ENSSSCG00000016991|ENSSSCG00000000597|ENSSSCG00000030172	http://amigo.geneontology.org/cgi-bin/amigo/term_details?term=GO:0043408
regulation of peptide transport	Gene Ontology	GO:0090087	7	132	0.0557577	0.369781	ENSSSCG00000010461|ENSSSCG00000017705|ENSSSCG00000009973|ENSSSCG00000011831|ENSSSCG00000028875|ENSSSCG00000011692|ENSSSCG00000001887	http://amigo.geneontology.org/cgi-bin/amigo/term_details?term=GO:0090087
central nervous system development	Gene Ontology	GO:0007417	7	134	0.0593116	0.375807	ENSSSCG00000009357|ENSSSCG00000008618|ENSSSCG00000005229|ENSSSCG00000017187|ENSSSCG00000005087|ENSSSCG00000011831|ENSSSCG00000011692	http://amigo.geneontology.org/cgi-bin/amigo/term_details?term=GO:0007417
lipid binding	Gene Ontology	GO:0008289	7	141	0.0728281	0.397678	ENSSSCG00000026109|ENSSSCG00000004789|ENSSSCG00000021873|ENSSSCG00000006151|ENSSSCG00000011831|ENSSSCG00000008768|ENSSSCG00000001411	http://amigo.geneontology.org/cgi-bin/amigo/term_details?term=GO:0008289
immune effector process	Gene Ontology	GO:0002252	7	157	0.109999	0.447065	ENSSSCG00000005355|ENSSSCG00000017187|ENSSSCG00000026042|ENSSSCG00000002456|ENSSSCG00000023489|ENSSSCG00000028875|ENSSSCG00000028274	http://amigo.geneontology.org/cgi-bin/amigo/term_details?term=GO:0002252
positive regulation of immune system process	Gene Ontology	GO:0002684	7	159	0.115245	0.447065	ENSSSCG00000023489|ENSSSCG00000028875|ENSSSCG00000017187|ENSSSCG00000004789|ENSSSCG00000017705|ENSSSCG00000005355|ENSSSCG00000030172	http://amigo.geneontology.org/cgi-bin/amigo/term_details?term=GO:0002684
inorganic cation transmembrane transport	Gene Ontology	GO:0098662	7	167	0.137502	0.447065	ENSSSCG00000022482|ENSSSCG00000002886|ENSSSCG00000017282|ENSSSCG00000005636|ENSSSCG00000008155|ENSSSCG00000005222|ENSSSCG00000023489	http://amigo.geneontology.org/cgi-bin/amigo/term_details?term=GO:0098662
positive regulation of cell differentiation	Gene Ontology	GO:0045597	7	169	0.143374	0.447065	ENSSSCG00000013354|ENSSSCG00000005229|ENSSSCG00000017187|ENSSSCG00000023489|ENSSSCG00000007346|ENSSSCG00000000597|ENSSSCG00000013333	http://amigo.geneontology.org/cgi-bin/amigo/term_details?term=GO:0045597
endoplasmic reticulum	Gene Ontology	GO:0005783	7	170	0.146354	0.447065	ENSSSCG00000021353|ENSSSCG00000001991|ENSSSCG00000015476|ENSSSCG00000002383|ENSSSCG00000011831|ENSSSCG00000008115|ENSSSCG00000001651	http://amigo.geneontology.org/cgi-bin/amigo/term_details?term=GO:0005783
tube morphogenesis	Gene Ontology	GO:0035239	7	171	0.149364	0.447065	ENSSSCG00000017538|ENSSSCG00000005087|ENSSSCG00000015476|ENSSSCG00000004789|ENSSSCG00000001695|ENSSSCG00000013599|ENSSSCG00000008618	http://amigo.geneontology.org/cgi-bin/amigo/term_details?term=GO:0035239
growth	Gene Ontology	GO:0040007	7	173	0.155471	0.447065	ENSSSCG00000010944|ENSSSCG00000005636|ENSSSCG00000009629|ENSSSCG00000011831|ENSSSCG00000016646|ENSSSCG00000005087|ENSSSCG00000013333	http://amigo.geneontology.org/cgi-bin/amigo/term_details?term=GO:0040007
supramolecular complex	Gene Ontology	GO:0099080	7	176	0.164843	0.447065	ENSSSCG00000010461|ENSSSCG00000013354|ENSSSCG00000004757|ENSSSCG00000003931|ENSSSCG00000022021|ENSSSCG00000009629|ENSSSCG00000006036	http://amigo.geneontology.org/cgi-bin/amigo/term_details?term=GO:0099080
plasma membrane bounded cell projection organization	Gene Ontology	GO:0120036	7	179	0.17446	0.447065	ENSSSCG00000005229|ENSSSCG00000009629|ENSSSCG00000004632|ENSSSCG00000011831|ENSSSCG00000016646|ENSSSCG00000021724|ENSSSCG00000013333	http://amigo.geneontology.org/cgi-bin/amigo/term_details?term=GO:0120036
cell projection organization	Gene Ontology	GO:0030030	7	181	0.181004	0.44795	ENSSSCG00000005229|ENSSSCG00000009629|ENSSSCG00000004632|ENSSSCG00000011831|ENSSSCG00000016646|ENSSSCG00000021724|ENSSSCG00000013333	http://amigo.geneontology.org/cgi-bin/amigo/term_details?term=GO:0030030
inorganic ion transmembrane transport	Gene Ontology	GO:0098660	7	182	0.184314	0.4538	ENSSSCG00000022482|ENSSSCG00000002886|ENSSSCG00000017282|ENSSSCG00000005636|ENSSSCG00000008155|ENSSSCG00000005222|ENSSSCG00000023489	http://amigo.geneontology.org/cgi-bin/amigo/term_details?term=GO:0098660
neuron differentiation	Gene Ontology	GO:0030182	7	201	0.251498	0.479377	ENSSSCG00000005229|ENSSSCG00000005087|ENSSSCG00000004632|ENSSSCG00000011831|ENSSSCG00000016646|ENSSSCG00000008618|ENSSSCG00000013333	http://amigo.geneontology.org/cgi-bin/amigo/term_details?term=GO:0030182
whole membrane	Gene Ontology	GO:0098805	7	211	0.289494	0.494953	ENSSSCG00000004757|ENSSSCG00000017297|ENSSSCG00000002456|ENSSSCG00000005058|ENSSSCG00000006151|ENSSSCG00000008115|ENSSSCG00000001887	http://amigo.geneontology.org/cgi-bin/amigo/term_details?term=GO:0098805
negative regulation of RNA biosynthetic process	Gene Ontology	GO:1902679	7	214	0.301151	0.502684	ENSSSCG00000010461|ENSSSCG00000017558|ENSSSCG00000005229|ENSSSCG00000017187|ENSSSCG00000004369|ENSSSCG00000022482|ENSSSCG00000005087	http://amigo.geneontology.org/cgi-bin/amigo/term_details?term=GO:1902679
negative regulation of nucleic acid-templated transcription	Gene Ontology	GO:1903507	7	214	0.301151	0.502684	ENSSSCG00000010461|ENSSSCG00000017558|ENSSSCG00000005229|ENSSSCG00000017187|ENSSSCG00000004369|ENSSSCG00000022482|ENSSSCG00000005087	http://amigo.geneontology.org/cgi-bin/amigo/term_details?term=GO:1903507
enzyme regulator activity	Gene Ontology	GO:0030234	7	215	0.305059	0.502684	ENSSSCG00000017705|ENSSSCG00000012050|ENSSSCG00000015476|ENSSSCG00000013784|ENSSSCG00000013599|ENSSSCG00000006095|ENSSSCG00000008768	http://amigo.geneontology.org/cgi-bin/amigo/term_details?term=GO:0030234
generation of neurons	Gene Ontology	GO:0048699	7	220	0.324744	0.51115	ENSSSCG00000005229|ENSSSCG00000005087|ENSSSCG00000004632|ENSSSCG00000011831|ENSSSCG00000016646|ENSSSCG00000008618|ENSSSCG00000013333	http://amigo.geneontology.org/cgi-bin/amigo/term_details?term=GO:0048699
negative regulation of RNA metabolic process	Gene Ontology	GO:0051253	7	224	0.340638	0.518543	ENSSSCG00000010461|ENSSSCG00000017558|ENSSSCG00000005229|ENSSSCG00000017187|ENSSSCG00000004369|ENSSSCG00000022482|ENSSSCG00000005087	http://amigo.geneontology.org/cgi-bin/amigo/term_details?term=GO:0051253
ion transmembrane transporter activity	Gene Ontology	GO:0015075	7	226	0.348624	0.521594	ENSSSCG00000002886|ENSSSCG00000017282|ENSSSCG00000004399|ENSSSCG00000001841|ENSSSCG00000008155|ENSSSCG00000005222|ENSSSCG00000012998	http://amigo.geneontology.org/cgi-bin/amigo/term_details?term=GO:0015075
carbohydrate derivative metabolic process	Gene Ontology	GO:1901135	7	234	0.380738	0.54499	ENSSSCG00000026246|ENSSSCG00000022292|ENSSSCG00000010944|ENSSSCG00000001819|ENSSSCG00000021774|ENSSSCG00000015958|ENSSSCG00000008261	http://amigo.geneontology.org/cgi-bin/amigo/term_details?term=GO:1901135
regulation of hydrolase activity	Gene Ontology	GO:0051336	7	234	0.380738	0.54499	ENSSSCG00000017705|ENSSSCG00000012050|ENSSSCG00000017187|ENSSSCG00000004789|ENSSSCG00000013784|ENSSSCG00000013599|ENSSSCG00000008768	http://amigo.geneontology.org/cgi-bin/amigo/term_details?term=GO:0051336
identical protein binding	Gene Ontology	GO:0042802	7	235	0.384765	0.548592	ENSSSCG00000017705|ENSSSCG00000023097|ENSSSCG00000006151|ENSSSCG00000007909|ENSSSCG00000000554|ENSSSCG00000009931|ENSSSCG00000010311	http://amigo.geneontology.org/cgi-bin/amigo/term_details?term=GO:0042802
negative regulation of cellular macromolecule biosynthetic process	Gene Ontology	GO:2000113	7	235	0.384765	0.548592	ENSSSCG00000010461|ENSSSCG00000017558|ENSSSCG00000005229|ENSSSCG00000017187|ENSSSCG00000004369|ENSSSCG00000022482|ENSSSCG00000005087	http://amigo.geneontology.org/cgi-bin/amigo/term_details?term=GO:2000113
cellular response to endogenous stimulus	Gene Ontology	GO:0071495	7	238	0.396849	0.554479	ENSSSCG00000010461|ENSSSCG00000017558|ENSSSCG00000009357|ENSSSCG00000017705|ENSSSCG00000004789|ENSSSCG00000000597|ENSSSCG00000024072	http://amigo.geneontology.org/cgi-bin/amigo/term_details?term=GO:0071495
negative regulation of macromolecule biosynthetic process	Gene Ontology	GO:0010558	7	241	0.408933	0.561417	ENSSSCG00000010461|ENSSSCG00000017558|ENSSSCG00000005229|ENSSSCG00000017187|ENSSSCG00000004369|ENSSSCG00000022482|ENSSSCG00000005087	http://amigo.geneontology.org/cgi-bin/amigo/term_details?term=GO:0010558
neurogenesis	Gene Ontology	GO:0022008	7	242	0.412959	0.566166	ENSSSCG00000005229|ENSSSCG00000005087|ENSSSCG00000004632|ENSSSCG00000011831|ENSSSCG00000016646|ENSSSCG00000008618|ENSSSCG00000013333	http://amigo.geneontology.org/cgi-bin/amigo/term_details?term=GO:0022008
intracellular transport	Gene Ontology	GO:0046907	7	254	0.461026	0.594716	ENSSSCG00000004125|ENSSSCG00000004757|ENSSSCG00000002456|ENSSSCG00000005058|ENSSSCG00000006151|ENSSSCG00000011831|ENSSSCG00000011692	http://amigo.geneontology.org/cgi-bin/amigo/term_details?term=GO:0046907
transmembrane transporter activity	Gene Ontology	GO:0022857	7	258	0.476879	0.605124	ENSSSCG00000002886|ENSSSCG00000017282|ENSSSCG00000004399|ENSSSCG00000001841|ENSSSCG00000008155|ENSSSCG00000005222|ENSSSCG00000012998	http://amigo.geneontology.org/cgi-bin/amigo/term_details?term=GO:0022857
response to endogenous stimulus	Gene Ontology	GO:0009719	7	260	0.484761	0.612541	ENSSSCG00000010461|ENSSSCG00000017558|ENSSSCG00000009357|ENSSSCG00000017705|ENSSSCG00000004789|ENSSSCG00000000597|ENSSSCG00000024072	http://amigo.geneontology.org/cgi-bin/amigo/term_details?term=GO:0009719
cell cycle	Gene Ontology	GO:0007049	7	267	0.512068	0.629341	ENSSSCG00000022482|ENSSSCG00000022689|ENSSSCG00000003931|ENSSSCG00000004789|ENSSSCG00000012014|ENSSSCG00000006095|ENSSSCG00000010311	http://amigo.geneontology.org/cgi-bin/amigo/term_details?term=GO:0007049
cellular protein localization	Gene Ontology	GO:0034613	7	267	0.512068	0.629341	ENSSSCG00000013354|ENSSSCG00000004125|ENSSSCG00000004757|ENSSSCG00000005087|ENSSSCG00000006151|ENSSSCG00000011831|ENSSSCG00000011692	http://amigo.geneontology.org/cgi-bin/amigo/term_details?term=GO:0034613
oxidation-reduction process	Gene Ontology	GO:0055114	7	291	0.601236	0.689259	ENSSSCG00000015268|ENSSSCG00000017297|ENSSSCG00000005636|ENSSSCG00000010495|ENSSSCG00000025049|ENSSSCG00000011831|ENSSSCG00000006717	http://amigo.geneontology.org/cgi-bin/amigo/term_details?term=GO:0055114
proteolysis	Gene Ontology	GO:0006508	7	362	0.805951	0.839859	ENSSSCG00000022482|ENSSSCG00000007083|ENSSSCG00000012349|ENSSSCG00000012970|ENSSSCG00000004789|ENSSSCG00000009973|ENSSSCG00000007554	http://amigo.geneontology.org/cgi-bin/amigo/term_details?term=GO:0006508
enzyme binding	Gene Ontology	GO:0019899	7	364	0.810304	0.842929	ENSSSCG00000010461|ENSSSCG00000004307|ENSSSCG00000008614|ENSSSCG00000017558|ENSSSCG00000013784|ENSSSCG00000001483|ENSSSCG00000007909	http://amigo.geneontology.org/cgi-bin/amigo/term_details?term=GO:0019899
nucleoplasm	Gene Ontology	GO:0005654	7	480	0.957635	0.961163	ENSSSCG00000009357|ENSSSCG00000011692|ENSSSCG00000012349|ENSSSCG00000017538|ENSSSCG00000008614|ENSSSCG00000028274|ENSSSCG00000002008	http://amigo.geneontology.org/cgi-bin/amigo/term_details?term=GO:0005654
carbohydrate binding	Gene Ontology	GO:0030246	6	52	0.00291282	0.356265	ENSSSCG00000013056|ENSSSCG00000001819|ENSSSCG00000029414|ENSSSCG00000010944|ENSSSCG00000015476|ENSSSCG00000008261	http://amigo.geneontology.org/cgi-bin/amigo/term_details?term=GO:0030246
regulation of lipid metabolic process	Gene Ontology	GO:0019216	6	63	0.00689193	0.356265	ENSSSCG00000026109|ENSSSCG00000001082|ENSSSCG00000013056|ENSSSCG00000005058|ENSSSCG00000015958|ENSSSCG00000011831	http://amigo.geneontology.org/cgi-bin/amigo/term_details?term=GO:0019216
muscle cell differentiation	Gene Ontology	GO:0042692	6	71	0.0115866	0.356265	ENSSSCG00000010461|ENSSSCG00000013354|ENSSSCG00000005087|ENSSSCG00000023489|ENSSSCG00000009629|ENSSSCG00000016646	http://amigo.geneontology.org/cgi-bin/amigo/term_details?term=GO:0042692
positive regulation of protein kinase activity	Gene Ontology	GO:0045860	6	74	0.0138197	0.356265	ENSSSCG00000005229|ENSSSCG00000022689|ENSSSCG00000015476|ENSSSCG00000004789|ENSSSCG00000017705|ENSSSCG00000030172	http://amigo.geneontology.org/cgi-bin/amigo/term_details?term=GO:0045860
regulation of lymphocyte activation	Gene Ontology	GO:0051249	6	76	0.0154653	0.356265	ENSSSCG00000017705|ENSSSCG00000028875|ENSSSCG00000017187|ENSSSCG00000009973|ENSSSCG00000005355|ENSSSCG00000030172	http://amigo.geneontology.org/cgi-bin/amigo/term_details?term=GO:0051249
negative regulation of transport	Gene Ontology	GO:0051051	6	83	0.0222859	0.356265	ENSSSCG00000002886|ENSSSCG00000004510|ENSSSCG00000002456|ENSSSCG00000004789|ENSSSCG00000011831|ENSSSCG00000001887	http://amigo.geneontology.org/cgi-bin/amigo/term_details?term=GO:0051051
protein localization to extracellular region	Gene Ontology	GO:0071692	6	85	0.0245552	0.356265	ENSSSCG00000010461|ENSSSCG00000017705|ENSSSCG00000015476|ENSSSCG00000009973|ENSSSCG00000028875|ENSSSCG00000001887	http://amigo.geneontology.org/cgi-bin/amigo/term_details?term=GO:0071692
establishment of protein localization to extracellular region	Gene Ontology	GO:0035592	6	85	0.0245552	0.356265	ENSSSCG00000010461|ENSSSCG00000017705|ENSSSCG00000015476|ENSSSCG00000009973|ENSSSCG00000028875|ENSSSCG00000001887	http://amigo.geneontology.org/cgi-bin/amigo/term_details?term=GO:0035592
protein secretion	Gene Ontology	GO:0009306	6	85	0.0245552	0.356265	ENSSSCG00000010461|ENSSSCG00000017705|ENSSSCG00000015476|ENSSSCG00000009973|ENSSSCG00000028875|ENSSSCG00000001887	http://amigo.geneontology.org/cgi-bin/amigo/term_details?term=GO:0009306
positive regulation of cellular catabolic process	Gene Ontology	GO:0031331	6	87	0.026974	0.356265	ENSSSCG00000002886|ENSSSCG00000017558|ENSSSCG00000005058|ENSSSCG00000015958|ENSSSCG00000007554|ENSSSCG00000028274	http://amigo.geneontology.org/cgi-bin/amigo/term_details?term=GO:0031331
peptide secretion	Gene Ontology	GO:0002790	6	95	0.0382073	0.356265	ENSSSCG00000010461|ENSSSCG00000017705|ENSSSCG00000015476|ENSSSCG00000009973|ENSSSCG00000028875|ENSSSCG00000001887	http://amigo.geneontology.org/cgi-bin/amigo/term_details?term=GO:0002790
import into cell	Gene Ontology	GO:0098657	6	95	0.0382073	0.356265	ENSSSCG00000002886|ENSSSCG00000005229|ENSSSCG00000005222|ENSSSCG00000004789|ENSSSCG00000001695|ENSSSCG00000001887	http://amigo.geneontology.org/cgi-bin/amigo/term_details?term=GO:0098657
cellular ion homeostasis	Gene Ontology	GO:0006873	6	99	0.0447953	0.356265	ENSSSCG00000022482|ENSSSCG00000002886|ENSSSCG00000017705|ENSSSCG00000001841|ENSSSCG00000013354|ENSSSCG00000023489	http://amigo.geneontology.org/cgi-bin/amigo/term_details?term=GO:0006873
positive regulation of apoptotic process	Gene Ontology	GO:0043065	6	103	0.0520514	0.359443	ENSSSCG00000010461|ENSSSCG00000004789|ENSSSCG00000017705|ENSSSCG00000022689|ENSSSCG00000022482|ENSSSCG00000008115	http://amigo.geneontology.org/cgi-bin/amigo/term_details?term=GO:0043065
cellular response to growth factor stimulus	Gene Ontology	GO:0071363	6	104	0.053971	0.364949	ENSSSCG00000010461|ENSSSCG00000017558|ENSSSCG00000009357|ENSSSCG00000017705|ENSSSCG00000004789|ENSSSCG00000001695	http://amigo.geneontology.org/cgi-bin/amigo/term_details?term=GO:0071363
positive regulation of programmed cell death	Gene Ontology	GO:0043068	6	104	0.053971	0.364949	ENSSSCG00000010461|ENSSSCG00000004789|ENSSSCG00000017705|ENSSSCG00000022689|ENSSSCG00000022482|ENSSSCG00000008115	http://amigo.geneontology.org/cgi-bin/amigo/term_details?term=GO:0043068
response to growth factor	Gene Ontology	GO:0070848	6	106	0.0579376	0.369781	ENSSSCG00000010461|ENSSSCG00000017558|ENSSSCG00000009357|ENSSSCG00000017705|ENSSSCG00000004789|ENSSSCG00000001695	http://amigo.geneontology.org/cgi-bin/amigo/term_details?term=GO:0070848
regulation of ion transport	Gene Ontology	GO:0043269	6	107	0.0599847	0.377677	ENSSSCG00000023489|ENSSSCG00000002886|ENSSSCG00000017705|ENSSSCG00000017282|ENSSSCG00000004789|ENSSSCG00000006693	http://amigo.geneontology.org/cgi-bin/amigo/term_details?term=GO:0043269
developmental growth	Gene Ontology	GO:0048589	6	111	0.0685995	0.391385	ENSSSCG00000005087|ENSSSCG00000005636|ENSSSCG00000009629|ENSSSCG00000011831|ENSSSCG00000016646|ENSSSCG00000013333	http://amigo.geneontology.org/cgi-bin/amigo/term_details?term=GO:0048589
cation homeostasis	Gene Ontology	GO:0055080	6	111	0.0685995	0.391385	ENSSSCG00000022482|ENSSSCG00000002886|ENSSSCG00000017705|ENSSSCG00000013354|ENSSSCG00000008155|ENSSSCG00000023489	http://amigo.geneontology.org/cgi-bin/amigo/term_details?term=GO:0055080
inorganic ion homeostasis	Gene Ontology	GO:0098771	6	112	0.0708597	0.391385	ENSSSCG00000022482|ENSSSCG00000002886|ENSSSCG00000017705|ENSSSCG00000013354|ENSSSCG00000008155|ENSSSCG00000023489	http://amigo.geneontology.org/cgi-bin/amigo/term_details?term=GO:0098771
apoptotic signaling pathway	Gene Ontology	GO:0097190	6	116	0.0803248	0.416494	ENSSSCG00000022482|ENSSSCG00000013056|ENSSSCG00000004510|ENSSSCG00000004789|ENSSSCG00000015958|ENSSSCG00000008115	http://amigo.geneontology.org/cgi-bin/amigo/term_details?term=GO:0097190
RNA polymerase II regulatory region sequence-specific DNA binding	Gene Ontology	GO:0000977	6	119	0.0878659	0.434361	ENSSSCG00000017187|ENSSSCG00000005087|ENSSSCG00000003621|ENSSSCG00000022482|ENSSSCG00000002383|ENSSSCG00000011692	http://amigo.geneontology.org/cgi-bin/amigo/term_details?term=GO:0000977
RNA polymerase II regulatory region DNA binding	Gene Ontology	GO:0001012	6	119	0.0878659	0.434361	ENSSSCG00000017187|ENSSSCG00000005087|ENSSSCG00000003621|ENSSSCG00000022482|ENSSSCG00000002383|ENSSSCG00000011692	http://amigo.geneontology.org/cgi-bin/amigo/term_details?term=GO:0001012
regulation of secretion by cell	Gene Ontology	GO:1903530	6	123	0.098502	0.447065	ENSSSCG00000010461|ENSSSCG00000017705|ENSSSCG00000002456|ENSSSCG00000009973|ENSSSCG00000028875|ENSSSCG00000001887	http://amigo.geneontology.org/cgi-bin/amigo/term_details?term=GO:1903530
negative regulation of cell differentiation	Gene Ontology	GO:0045596	6	125	0.104065	0.447065	ENSSSCG00000017558|ENSSSCG00000013354|ENSSSCG00000017187|ENSSSCG00000022482|ENSSSCG00000016646|ENSSSCG00000008618	http://amigo.geneontology.org/cgi-bin/amigo/term_details?term=GO:0045596
small molecule biosynthetic process	Gene Ontology	GO:0044283	6	126	0.106907	0.447065	ENSSSCG00000001082|ENSSSCG00000010944|ENSSSCG00000010495|ENSSSCG00000009931|ENSSSCG00000014108|ENSSSCG00000006717	http://amigo.geneontology.org/cgi-bin/amigo/term_details?term=GO:0044283
blood vessel development	Gene Ontology	GO:0001568	6	128	0.11271	0.447065	ENSSSCG00000022482|ENSSSCG00000005087|ENSSSCG00000015476|ENSSSCG00000004789|ENSSSCG00000001695|ENSSSCG00000013599	http://amigo.geneontology.org/cgi-bin/amigo/term_details?term=GO:0001568
transcription regulatory region sequence-specific DNA binding	Gene Ontology	GO:0000976	6	130	0.118671	0.447065	ENSSSCG00000017187|ENSSSCG00000005087|ENSSSCG00000003621|ENSSSCG00000022482|ENSSSCG00000002383|ENSSSCG00000011692	http://amigo.geneontology.org/cgi-bin/amigo/term_details?term=GO:0000976
supramolecular fiber	Gene Ontology	GO:0099512	6	132	0.124785	0.447065	ENSSSCG00000010461|ENSSSCG00000013354|ENSSSCG00000004757|ENSSSCG00000003931|ENSSSCG00000009629|ENSSSCG00000006036	http://amigo.geneontology.org/cgi-bin/amigo/term_details?term=GO:0099512
vasculature development	Gene Ontology	GO:0001944	6	132	0.124785	0.447065	ENSSSCG00000022482|ENSSSCG00000005087|ENSSSCG00000015476|ENSSSCG00000004789|ENSSSCG00000001695|ENSSSCG00000013599	http://amigo.geneontology.org/cgi-bin/amigo/term_details?term=GO:0001944
regulation of secretion	Gene Ontology	GO:0051046	6	132	0.124785	0.447065	ENSSSCG00000010461|ENSSSCG00000017705|ENSSSCG00000002456|ENSSSCG00000009973|ENSSSCG00000028875|ENSSSCG00000001887	http://amigo.geneontology.org/cgi-bin/amigo/term_details?term=GO:0051046
supramolecular polymer	Gene Ontology	GO:0099081	6	132	0.124785	0.447065	ENSSSCG00000010461|ENSSSCG00000013354|ENSSSCG00000004757|ENSSSCG00000003931|ENSSSCG00000009629|ENSSSCG00000006036	http://amigo.geneontology.org/cgi-bin/amigo/term_details?term=GO:0099081
regulation of nervous system development	Gene Ontology	GO:0051960	6	133	0.127899	0.447065	ENSSSCG00000008618|ENSSSCG00000005229|ENSSSCG00000005087|ENSSSCG00000016646|ENSSSCG00000023806|ENSSSCG00000013333	http://amigo.geneontology.org/cgi-bin/amigo/term_details?term=GO:0051960
cardiovascular system development	Gene Ontology	GO:0072358	6	134	0.13105	0.447065	ENSSSCG00000022482|ENSSSCG00000005087|ENSSSCG00000015476|ENSSSCG00000004789|ENSSSCG00000001695|ENSSSCG00000013599	http://amigo.geneontology.org/cgi-bin/amigo/term_details?term=GO:0072358
sequence-specific double-stranded DNA binding	Gene Ontology	GO:1990837	6	135	0.134239	0.447065	ENSSSCG00000017187|ENSSSCG00000005087|ENSSSCG00000003621|ENSSSCG00000022482|ENSSSCG00000002383|ENSSSCG00000011692	http://amigo.geneontology.org/cgi-bin/amigo/term_details?term=GO:1990837
lymphocyte activation	Gene Ontology	GO:0046649	6	140	0.15072	0.447065	ENSSSCG00000017705|ENSSSCG00000028875|ENSSSCG00000017187|ENSSSCG00000009973|ENSSSCG00000005355|ENSSSCG00000030172	http://amigo.geneontology.org/cgi-bin/amigo/term_details?term=GO:0046649
regulation of cellular catabolic process	Gene Ontology	GO:0031329	6	142	0.157556	0.447065	ENSSSCG00000002886|ENSSSCG00000017558|ENSSSCG00000005058|ENSSSCG00000015958|ENSSSCG00000007554|ENSSSCG00000028274	http://amigo.geneontology.org/cgi-bin/amigo/term_details?term=GO:0031329
response to lipid	Gene Ontology	GO:0033993	6	146	0.171624	0.447065	ENSSSCG00000010461|ENSSSCG00000004307|ENSSSCG00000028875|ENSSSCG00000023489|ENSSSCG00000000597|ENSSSCG00000017705	http://amigo.geneontology.org/cgi-bin/amigo/term_details?term=GO:0033993
double-stranded DNA binding	Gene Ontology	GO:0003690	6	149	0.182505	0.450922	ENSSSCG00000017187|ENSSSCG00000005087|ENSSSCG00000003621|ENSSSCG00000022482|ENSSSCG00000002383|ENSSSCG00000011692	http://amigo.geneontology.org/cgi-bin/amigo/term_details?term=GO:0003690
protein serine/threonine kinase activity	Gene Ontology	GO:0004674	6	160	0.224564	0.464882	ENSSSCG00000022689|ENSSSCG00000004718|ENSSSCG00000004789|ENSSSCG00000016991|ENSSSCG00000030172|ENSSSCG00000010311	http://amigo.geneontology.org/cgi-bin/amigo/term_details?term=GO:0004674
cation transmembrane transporter activity	Gene Ontology	GO:0008324	6	165	0.244655	0.479377	ENSSSCG00000002886|ENSSSCG00000017282|ENSSSCG00000004399|ENSSSCG00000001841|ENSSSCG00000008155|ENSSSCG00000005222	http://amigo.geneontology.org/cgi-bin/amigo/term_details?term=GO:0008324
negative regulation of apoptotic process	Gene Ontology	GO:0043066	6	166	0.248736	0.479377	ENSSSCG00000017705|ENSSSCG00000005087|ENSSSCG00000004510|ENSSSCG00000004789|ENSSSCG00000013599|ENSSSCG00000013333	http://amigo.geneontology.org/cgi-bin/amigo/term_details?term=GO:0043066
transcription regulatory region DNA binding	Gene Ontology	GO:0044212	6	167	0.252836	0.479377	ENSSSCG00000017187|ENSSSCG00000005087|ENSSSCG00000003621|ENSSSCG00000022482|ENSSSCG00000002383|ENSSSCG00000011692	http://amigo.geneontology.org/cgi-bin/amigo/term_details?term=GO:0044212
regulatory region nucleic acid binding	Gene Ontology	GO:0001067	6	167	0.252836	0.479377	ENSSSCG00000017187|ENSSSCG00000005087|ENSSSCG00000003621|ENSSSCG00000022482|ENSSSCG00000002383|ENSSSCG00000011692	http://amigo.geneontology.org/cgi-bin/amigo/term_details?term=GO:0001067
negative regulation of programmed cell death	Gene Ontology	GO:0043069	6	168	0.256955	0.479377	ENSSSCG00000017705|ENSSSCG00000005087|ENSSSCG00000004510|ENSSSCG00000004789|ENSSSCG00000013599|ENSSSCG00000013333	http://amigo.geneontology.org/cgi-bin/amigo/term_details?term=GO:0043069
nucleolus	Gene Ontology	GO:0005730	6	176	0.290509	0.494953	ENSSSCG00000010461|ENSSSCG00000005355|ENSSSCG00000012348|ENSSSCG00000005087|ENSSSCG00000010679|ENSSSCG00000009220	http://amigo.geneontology.org/cgi-bin/amigo/term_details?term=GO:0005730
cellular component morphogenesis	Gene Ontology	GO:0032989	6	178	0.299041	0.502239	ENSSSCG00000013354|ENSSSCG00000005229|ENSSSCG00000004718|ENSSSCG00000009629|ENSSSCG00000016646|ENSSSCG00000013333	http://amigo.geneontology.org/cgi-bin/amigo/term_details?term=GO:0032989
cellular macromolecule catabolic process	Gene Ontology	GO:0044265	6	179	0.303326	0.502684	ENSSSCG00000017558|ENSSSCG00000005355|ENSSSCG00000012349|ENSSSCG00000012970|ENSSSCG00000022482|ENSSSCG00000007554	http://amigo.geneontology.org/cgi-bin/amigo/term_details?term=GO:0044265
negative regulation of cell death	Gene Ontology	GO:0060548	6	181	0.311927	0.502684	ENSSSCG00000017705|ENSSSCG00000005087|ENSSSCG00000004510|ENSSSCG00000004789|ENSSSCG00000013599|ENSSSCG00000013333	http://amigo.geneontology.org/cgi-bin/amigo/term_details?term=GO:0060548
organophosphate metabolic process	Gene Ontology	GO:0019637	6	188	0.342316	0.518543	ENSSSCG00000009152|ENSSSCG00000010944|ENSSSCG00000005058|ENSSSCG00000015958|ENSSSCG00000004233|ENSSSCG00000008261	http://amigo.geneontology.org/cgi-bin/amigo/term_details?term=GO:0019637
negative regulation of cellular protein metabolic process	Gene Ontology	GO:0032269	6	191	0.355439	0.528705	ENSSSCG00000017558|ENSSSCG00000022689|ENSSSCG00000005058|ENSSSCG00000004789|ENSSSCG00000016991|ENSSSCG00000000597	http://amigo.geneontology.org/cgi-bin/amigo/term_details?term=GO:0032269
transferase complex	Gene Ontology	GO:1990234	6	193	0.364208	0.532455	ENSSSCG00000012349|ENSSSCG00000007072|ENSSSCG00000008614|ENSSSCG00000005058|ENSSSCG00000007909|ENSSSCG00000002008	http://amigo.geneontology.org/cgi-bin/amigo/term_details?term=GO:1990234
animal organ morphogenesis	Gene Ontology	GO:0009887	6	198	0.386171	0.550074	ENSSSCG00000010461|ENSSSCG00000017538|ENSSSCG00000017187|ENSSSCG00000005087|ENSSSCG00000011264|ENSSSCG00000008618	http://amigo.geneontology.org/cgi-bin/amigo/term_details?term=GO:0009887
amide biosynthetic process	Gene Ontology	GO:0043604	6	200	0.394961	0.552613	ENSSSCG00000009152|ENSSSCG00000017558|ENSSSCG00000005636|ENSSSCG00000004789|ENSSSCG00000010679|ENSSSCG00000015958	http://amigo.geneontology.org/cgi-bin/amigo/term_details?term=GO:0043604
cytoskeleton organization	Gene Ontology	GO:0007010	6	208	0.430034	0.57874	ENSSSCG00000028695|ENSSSCG00000013354|ENSSSCG00000017187|ENSSSCG00000003931|ENSSSCG00000005375|ENSSSCG00000021724	http://amigo.geneontology.org/cgi-bin/amigo/term_details?term=GO:0007010
epithelium development	Gene Ontology	GO:0060429	6	212	0.447463	0.588426	ENSSSCG00000017538|ENSSSCG00000017187|ENSSSCG00000005087|ENSSSCG00000008155|ENSSSCG00000009357|ENSSSCG00000008618	http://amigo.geneontology.org/cgi-bin/amigo/term_details?term=GO:0060429
plasma membrane bounded cell projection	Gene Ontology	GO:0120025	6	218	0.473385	0.605124	ENSSSCG00000004718|ENSSSCG00000005058|ENSSSCG00000021696|ENSSSCG00000025049|ENSSSCG00000011831|ENSSSCG00000021724	http://amigo.geneontology.org/cgi-bin/amigo/term_details?term=GO:0120025
cell projection	Gene Ontology	GO:0042995	6	222	0.490477	0.613506	ENSSSCG00000004718|ENSSSCG00000005058|ENSSSCG00000021696|ENSSSCG00000025049|ENSSSCG00000011831|ENSSSCG00000021724	http://amigo.geneontology.org/cgi-bin/amigo/term_details?term=GO:0042995
protein dimerization activity	Gene Ontology	GO:0046983	6	229	0.519937	0.635244	ENSSSCG00000017705|ENSSSCG00000022482|ENSSSCG00000007909|ENSSSCG00000000554|ENSSSCG00000008618|ENSSSCG00000010311	http://amigo.geneontology.org/cgi-bin/amigo/term_details?term=GO:0046983
peptidyl-amino acid modification	Gene Ontology	GO:0018193	6	242	0.572754	0.670001	ENSSSCG00000001431|ENSSSCG00000017705|ENSSSCG00000004718|ENSSSCG00000015476|ENSSSCG00000001695|ENSSSCG00000004413	http://amigo.geneontology.org/cgi-bin/amigo/term_details?term=GO:0018193
signaling receptor activity	Gene Ontology	GO:0038023	6	347	0.869166	0.891171	ENSSSCG00000017705|ENSSSCG00000000687|ENSSSCG00000010350|ENSSSCG00000021843|ENSSSCG00000005229|ENSSSCG00000024072	http://amigo.geneontology.org/cgi-bin/amigo/term_details?term=GO:0038023
molecular transducer activity	Gene Ontology	GO:0060089	6	348	0.870861	0.891688	ENSSSCG00000017705|ENSSSCG00000000687|ENSSSCG00000010350|ENSSSCG00000021843|ENSSSCG00000005229|ENSSSCG00000024072	http://amigo.geneontology.org/cgi-bin/amigo/term_details?term=GO:0060089
hexose metabolic process	Gene Ontology	GO:0019318	5	43	0.00627251	0.356265	ENSSSCG00000011831|ENSSSCG00000010944|ENSSSCG00000008261|ENSSSCG00000001819|ENSSSCG00000015958	http://amigo.geneontology.org/cgi-bin/amigo/term_details?term=GO:0019318
transport vesicle	Gene Ontology	GO:0030133	5	46	0.00810701	0.356265	ENSSSCG00000004125|ENSSSCG00000021696|ENSSSCG00000007083|ENSSSCG00000002456|ENSSSCG00000017297	http://amigo.geneontology.org/cgi-bin/amigo/term_details?term=GO:0030133
activation of protein kinase activity	Gene Ontology	GO:0032147	5	47	0.0087932	0.356265	ENSSSCG00000004789|ENSSSCG00000022689|ENSSSCG00000015476|ENSSSCG00000017705|ENSSSCG00000030172	http://amigo.geneontology.org/cgi-bin/amigo/term_details?term=GO:0032147
fat cell differentiation	Gene Ontology	GO:0045444	5	48	0.00951849	0.356265	ENSSSCG00000022482|ENSSSCG00000009808|ENSSSCG00000013056|ENSSSCG00000007346|ENSSSCG00000000597	http://amigo.geneontology.org/cgi-bin/amigo/term_details?term=GO:0045444
protein folding	Gene Ontology	GO:0006457	5	50	0.0110904	0.356265	ENSSSCG00000001759|ENSSSCG00000001431|ENSSSCG00000004413|ENSSSCG00000021353|ENSSSCG00000013784	http://amigo.geneontology.org/cgi-bin/amigo/term_details?term=GO:0006457
monosaccharide metabolic process	Gene Ontology	GO:0005996	5	52	0.0128308	0.356265	ENSSSCG00000011831|ENSSSCG00000010944|ENSSSCG00000008261|ENSSSCG00000001819|ENSSSCG00000015958	http://amigo.geneontology.org/cgi-bin/amigo/term_details?term=GO:0005996
positive regulation of leukocyte activation	Gene Ontology	GO:0002696	5	56	0.016846	0.356265	ENSSSCG00000004789|ENSSSCG00000028875|ENSSSCG00000030172|ENSSSCG00000005355|ENSSSCG00000017705	http://amigo.geneontology.org/cgi-bin/amigo/term_details?term=GO:0002696
protein complex oligomerization	Gene Ontology	GO:0051259	5	57	0.0179661	0.356265	ENSSSCG00000009808|ENSSSCG00000010944|ENSSSCG00000017705|ENSSSCG00000010311|ENSSSCG00000005222	http://amigo.geneontology.org/cgi-bin/amigo/term_details?term=GO:0051259
response to lipopolysaccharide	Gene Ontology	GO:0032496	5	58	0.0191343	0.356265	ENSSSCG00000010461|ENSSSCG00000023489|ENSSSCG00000004307|ENSSSCG00000028875|ENSSSCG00000017705	http://amigo.geneontology.org/cgi-bin/amigo/term_details?term=GO:0032496
positive regulation of cell activation	Gene Ontology	GO:0050867	5	58	0.0191343	0.356265	ENSSSCG00000004789|ENSSSCG00000028875|ENSSSCG00000030172|ENSSSCG00000005355|ENSSSCG00000017705	http://amigo.geneontology.org/cgi-bin/amigo/term_details?term=GO:0050867
leukocyte migration	Gene Ontology	GO:0050900	5	59	0.0203514	0.356265	ENSSSCG00000017187|ENSSSCG00000023489|ENSSSCG00000017705|ENSSSCG00000002456|ENSSSCG00000011831	http://amigo.geneontology.org/cgi-bin/amigo/term_details?term=GO:0050900
exocytosis	Gene Ontology	GO:0006887	5	60	0.021618	0.356265	ENSSSCG00000004125|ENSSSCG00000004757|ENSSSCG00000017705|ENSSSCG00000002456|ENSSSCG00000001887	http://amigo.geneontology.org/cgi-bin/amigo/term_details?term=GO:0006887
regulation of epithelial cell proliferation	Gene Ontology	GO:0050678	5	62	0.0243025	0.356265	ENSSSCG00000004789|ENSSSCG00000005087|ENSSSCG00000001082|ENSSSCG00000017705|ENSSSCG00000001695	http://amigo.geneontology.org/cgi-bin/amigo/term_details?term=GO:0050678
response to molecule of bacterial origin	Gene Ontology	GO:0002237	5	62	0.0243025	0.356265	ENSSSCG00000010461|ENSSSCG00000023489|ENSSSCG00000004307|ENSSSCG00000028875|ENSSSCG00000017705	http://amigo.geneontology.org/cgi-bin/amigo/term_details?term=GO:0002237
cell chemotaxis	Gene Ontology	GO:0060326	5	65	0.0287162	0.356265	ENSSSCG00000004789|ENSSSCG00000023489|ENSSSCG00000017705|ENSSSCG00000001695|ENSSSCG00000002456	http://amigo.geneontology.org/cgi-bin/amigo/term_details?term=GO:0060326
cellular amino acid metabolic process	Gene Ontology	GO:0006520	5	67	0.0319228	0.356265	ENSSSCG00000007909|ENSSSCG00000022975|ENSSSCG00000010495|ENSSSCG00000014108|ENSSSCG00000006717	http://amigo.geneontology.org/cgi-bin/amigo/term_details?term=GO:0006520
positive regulation of cell adhesion	Gene Ontology	GO:0045785	5	67	0.0319228	0.356265	ENSSSCG00000017705|ENSSSCG00000009220|ENSSSCG00000030172|ENSSSCG00000028875|ENSSSCG00000001695	http://amigo.geneontology.org/cgi-bin/amigo/term_details?term=GO:0045785
striated muscle tissue development	Gene Ontology	GO:0014706	5	69	0.0353447	0.356265	ENSSSCG00000010461|ENSSSCG00000016646|ENSSSCG00000005087|ENSSSCG00000009629|ENSSSCG00000013354	http://amigo.geneontology.org/cgi-bin/amigo/term_details?term=GO:0014706
leukocyte mediated immunity	Gene Ontology	GO:0002443	5	69	0.0353447	0.356265	ENSSSCG00000017187|ENSSSCG00000005355|ENSSSCG00000028875|ENSSSCG00000026042|ENSSSCG00000002456	http://amigo.geneontology.org/cgi-bin/amigo/term_details?term=GO:0002443
RNA polymerase II cis-regulatory region sequence-specific DNA binding	Gene Ontology	GO:0000978	5	71	0.0389849	0.356265	ENSSSCG00000017187|ENSSSCG00000022482|ENSSSCG00000005087|ENSSSCG00000011692|ENSSSCG00000002383	http://amigo.geneontology.org/cgi-bin/amigo/term_details?term=GO:0000978
calcium ion transport	Gene Ontology	GO:0006816	5	71	0.0389849	0.356265	ENSSSCG00000023489|ENSSSCG00000022482|ENSSSCG00000005636|ENSSSCG00000017705|ENSSSCG00000010311	http://amigo.geneontology.org/cgi-bin/amigo/term_details?term=GO:0006816
negative regulation of immune system process	Gene Ontology	GO:0002683	5	72	0.0408875	0.356265	ENSSSCG00000017187|ENSSSCG00000004789|ENSSSCG00000009973|ENSSSCG00000028875|ENSSSCG00000011831	http://amigo.geneontology.org/cgi-bin/amigo/term_details?term=GO:0002683
muscle tissue development	Gene Ontology	GO:0060537	5	73	0.0428456	0.356265	ENSSSCG00000010461|ENSSSCG00000016646|ENSSSCG00000005087|ENSSSCG00000009629|ENSSSCG00000013354	http://amigo.geneontology.org/cgi-bin/amigo/term_details?term=GO:0060537
regulation of protein secretion	Gene Ontology	GO:0050708	5	73	0.0428456	0.356265	ENSSSCG00000010461|ENSSSCG00000017705|ENSSSCG00000009973|ENSSSCG00000028875|ENSSSCG00000001887	http://amigo.geneontology.org/cgi-bin/amigo/term_details?term=GO:0050708
actin binding	Gene Ontology	GO:0003779	5	74	0.0448591	0.356265	ENSSSCG00000028695|ENSSSCG00000004757|ENSSSCG00000010461|ENSSSCG00000006036|ENSSSCG00000005375	http://amigo.geneontology.org/cgi-bin/amigo/term_details?term=GO:0003779
negative regulation of intracellular signal transduction	Gene Ontology	GO:1902532	5	75	0.0469284	0.356265	ENSSSCG00000004789|ENSSSCG00000022482|ENSSSCG00000010944|ENSSSCG00000016991|ENSSSCG00000000597	http://amigo.geneontology.org/cgi-bin/amigo/term_details?term=GO:1902532
regulation of ion transmembrane transport	Gene Ontology	GO:0034765	5	75	0.0469284	0.356265	ENSSSCG00000004789|ENSSSCG00000023489|ENSSSCG00000002886|ENSSSCG00000006693|ENSSSCG00000017282	http://amigo.geneontology.org/cgi-bin/amigo/term_details?term=GO:0034765
epithelial cell proliferation	Gene Ontology	GO:0050673	5	76	0.0490536	0.356265	ENSSSCG00000004789|ENSSSCG00000005087|ENSSSCG00000001082|ENSSSCG00000017705|ENSSSCG00000001695	http://amigo.geneontology.org/cgi-bin/amigo/term_details?term=GO:0050673
cis-regulatory region sequence-specific DNA binding	Gene Ontology	GO:0000987	5	77	0.0512346	0.356265	ENSSSCG00000017187|ENSSSCG00000022482|ENSSSCG00000005087|ENSSSCG00000011692|ENSSSCG00000002383	http://amigo.geneontology.org/cgi-bin/amigo/term_details?term=GO:0000987
transcription factor complex	Gene Ontology	GO:0005667	5	78	0.0534716	0.364949	ENSSSCG00000010461|ENSSSCG00000022482|ENSSSCG00000005087|ENSSSCG00000002383|ENSSSCG00000009357	http://amigo.geneontology.org/cgi-bin/amigo/term_details?term=GO:0005667
divalent metal ion transport	Gene Ontology	GO:0070838	5	80	0.0581137	0.369781	ENSSSCG00000023489|ENSSSCG00000022482|ENSSSCG00000005636|ENSSSCG00000017705|ENSSSCG00000010311	http://amigo.geneontology.org/cgi-bin/amigo/term_details?term=GO:0070838
divalent inorganic cation transport	Gene Ontology	GO:0072511	5	80	0.0581137	0.369781	ENSSSCG00000023489|ENSSSCG00000022482|ENSSSCG00000005636|ENSSSCG00000017705|ENSSSCG00000010311	http://amigo.geneontology.org/cgi-bin/amigo/term_details?term=GO:0072511
cis-regulatory region binding	Gene Ontology	GO:0035326	5	80	0.0581137	0.369781	ENSSSCG00000017187|ENSSSCG00000022482|ENSSSCG00000005087|ENSSSCG00000011692|ENSSSCG00000002383	http://amigo.geneontology.org/cgi-bin/amigo/term_details?term=GO:0035326
regulation of peptide secretion	Gene Ontology	GO:0002791	5	81	0.0605186	0.380239	ENSSSCG00000010461|ENSSSCG00000017705|ENSSSCG00000009973|ENSSSCG00000028875|ENSSSCG00000001887	http://amigo.geneontology.org/cgi-bin/amigo/term_details?term=GO:0002791
regulation of protein serine/threonine kinase activity	Gene Ontology	GO:0071900	5	83	0.0654958	0.383884	ENSSSCG00000004789|ENSSSCG00000022689|ENSSSCG00000016991|ENSSSCG00000030172|ENSSSCG00000006095	http://amigo.geneontology.org/cgi-bin/amigo/term_details?term=GO:0071900
endocytosis	Gene Ontology	GO:0006897	5	83	0.0654958	0.383884	ENSSSCG00000004789|ENSSSCG00000002886|ENSSSCG00000005229|ENSSSCG00000001695|ENSSSCG00000001887	http://amigo.geneontology.org/cgi-bin/amigo/term_details?term=GO:0006897
negative regulation of phosphorylation	Gene Ontology	GO:0042326	5	84	0.0680678	0.391385	ENSSSCG00000022689|ENSSSCG00000010944|ENSSSCG00000005058|ENSSSCG00000016991|ENSSSCG00000000597	http://amigo.geneontology.org/cgi-bin/amigo/term_details?term=GO:0042326
positive regulation of response to external stimulus	Gene Ontology	GO:0032103	5	85	0.0706952	0.391385	ENSSSCG00000004789|ENSSSCG00000023489|ENSSSCG00000028875|ENSSSCG00000001695|ENSSSCG00000017705	http://amigo.geneontology.org/cgi-bin/amigo/term_details?term=GO:0032103
cellular metal ion homeostasis	Gene Ontology	GO:0006875	5	87	0.0761152	0.405903	ENSSSCG00000023489|ENSSSCG00000022482|ENSSSCG00000002886|ENSSSCG00000017705|ENSSSCG00000013354	http://amigo.geneontology.org/cgi-bin/amigo/term_details?term=GO:0006875
regulation of neuron differentiation	Gene Ontology	GO:0045664	5	90	0.0846542	0.429489	ENSSSCG00000016646|ENSSSCG00000005087|ENSSSCG00000008618|ENSSSCG00000005229|ENSSSCG00000013333	http://amigo.geneontology.org/cgi-bin/amigo/term_details?term=GO:0045664
regulation of transmembrane transport	Gene Ontology	GO:0034762	5	92	0.0906156	0.44212	ENSSSCG00000004789|ENSSSCG00000023489|ENSSSCG00000002886|ENSSSCG00000006693|ENSSSCG00000017282	http://amigo.geneontology.org/cgi-bin/amigo/term_details?term=GO:0034762
perinuclear region of cytoplasm	Gene Ontology	GO:0048471	5	93	0.0936758	0.44212	ENSSSCG00000010461|ENSSSCG00000022021|ENSSSCG00000015476|ENSSSCG00000011831|ENSSSCG00000013333	http://amigo.geneontology.org/cgi-bin/amigo/term_details?term=GO:0048471
positive regulation of MAPK cascade	Gene Ontology	GO:0043410	5	93	0.0936758	0.44212	ENSSSCG00000004789|ENSSSCG00000022689|ENSSSCG00000015476|ENSSSCG00000028875|ENSSSCG00000030172	http://amigo.geneontology.org/cgi-bin/amigo/term_details?term=GO:0043410
pattern specification process	Gene Ontology	GO:0007389	5	94	0.0967884	0.447065	ENSSSCG00000017187|ENSSSCG00000022482|ENSSSCG00000005087|ENSSSCG00000011692|ENSSSCG00000017538	http://amigo.geneontology.org/cgi-bin/amigo/term_details?term=GO:0007389
metal ion homeostasis	Gene Ontology	GO:0055065	5	97	0.106436	0.447065	ENSSSCG00000023489|ENSSSCG00000022482|ENSSSCG00000002886|ENSSSCG00000017705|ENSSSCG00000013354	http://amigo.geneontology.org/cgi-bin/amigo/term_details?term=GO:0055065
cellular cation homeostasis	Gene Ontology	GO:0030003	5	97	0.106436	0.447065	ENSSSCG00000023489|ENSSSCG00000022482|ENSSSCG00000002886|ENSSSCG00000017705|ENSSSCG00000013354	http://amigo.geneontology.org/cgi-bin/amigo/term_details?term=GO:0030003
phosphatase activity	Gene Ontology	GO:0016791	5	99	0.11312	0.447065	ENSSSCG00000021843|ENSSSCG00000010944|ENSSSCG00000010435|ENSSSCG00000016991|ENSSSCG00000012050	http://amigo.geneontology.org/cgi-bin/amigo/term_details?term=GO:0016791
skeletal system development	Gene Ontology	GO:0001501	5	101	0.120001	0.447065	ENSSSCG00000011264|ENSSSCG00000017538|ENSSSCG00000005087|ENSSSCG00000008618|ENSSSCG00000009357	http://amigo.geneontology.org/cgi-bin/amigo/term_details?term=GO:0001501
negative regulation of phosphate metabolic process	Gene Ontology	GO:0045936	5	105	0.134334	0.447065	ENSSSCG00000022689|ENSSSCG00000010944|ENSSSCG00000005058|ENSSSCG00000016991|ENSSSCG00000000597	http://amigo.geneontology.org/cgi-bin/amigo/term_details?term=GO:0045936
negative regulation of phosphorus metabolic process	Gene Ontology	GO:0010563	5	105	0.134334	0.447065	ENSSSCG00000022689|ENSSSCG00000010944|ENSSSCG00000005058|ENSSSCG00000016991|ENSSSCG00000000597	http://amigo.geneontology.org/cgi-bin/amigo/term_details?term=GO:0010563
head development	Gene Ontology	GO:0060322	5	106	0.138032	0.447065	ENSSSCG00000011264|ENSSSCG00000017187|ENSSSCG00000009357|ENSSSCG00000011692|ENSSSCG00000011831	http://amigo.geneontology.org/cgi-bin/amigo/term_details?term=GO:0060322
cell-cell adhesion	Gene Ontology	GO:0098609	5	107	0.141774	0.447065	ENSSSCG00000017187|ENSSSCG00000017705|ENSSSCG00000030172|ENSSSCG00000028875|ENSSSCG00000004632	http://amigo.geneontology.org/cgi-bin/amigo/term_details?term=GO:0098609
membrane organization	Gene Ontology	GO:0061024	5	108	0.145561	0.447065	ENSSSCG00000004789|ENSSSCG00000004757|ENSSSCG00000004125|ENSSSCG00000004510|ENSSSCG00000004632	http://amigo.geneontology.org/cgi-bin/amigo/term_details?term=GO:0061024
dephosphorylation	Gene Ontology	GO:0016311	5	108	0.145561	0.447065	ENSSSCG00000021843|ENSSSCG00000010944|ENSSSCG00000010435|ENSSSCG00000016991|ENSSSCG00000012050	http://amigo.geneontology.org/cgi-bin/amigo/term_details?term=GO:0016311
organelle inner membrane	Gene Ontology	GO:0019866	5	112	0.161131	0.447065	ENSSSCG00000012606|ENSSSCG00000005636|ENSSSCG00000004510|ENSSSCG00000001991|ENSSSCG00000009808	http://amigo.geneontology.org/cgi-bin/amigo/term_details?term=GO:0019866
regulation of neurogenesis	Gene Ontology	GO:0050767	5	113	0.165125	0.447065	ENSSSCG00000016646|ENSSSCG00000005087|ENSSSCG00000008618|ENSSSCG00000005229|ENSSSCG00000013333	http://amigo.geneontology.org/cgi-bin/amigo/term_details?term=GO:0050767
blood vessel morphogenesis	Gene Ontology	GO:0048514	5	114	0.169158	0.447065	ENSSSCG00000004789|ENSSSCG00000013599|ENSSSCG00000005087|ENSSSCG00000015476|ENSSSCG00000001695	http://amigo.geneontology.org/cgi-bin/amigo/term_details?term=GO:0048514
regulation of defense response	Gene Ontology	GO:0031347	5	114	0.169158	0.447065	ENSSSCG00000011831|ENSSSCG00000028875|ENSSSCG00000009973|ENSSSCG00000028274|ENSSSCG00000009931	http://amigo.geneontology.org/cgi-bin/amigo/term_details?term=GO:0031347
monocarboxylic acid metabolic process	Gene Ontology	GO:0032787	5	114	0.169158	0.447065	ENSSSCG00000021873|ENSSSCG00000010944|ENSSSCG00000008261|ENSSSCG00000015958|ENSSSCG00000007909	http://amigo.geneontology.org/cgi-bin/amigo/term_details?term=GO:0032787
chemotaxis	Gene Ontology	GO:0006935	5	116	0.177339	0.447065	ENSSSCG00000004789|ENSSSCG00000023489|ENSSSCG00000017705|ENSSSCG00000001695|ENSSSCG00000002456	http://amigo.geneontology.org/cgi-bin/amigo/term_details?term=GO:0006935
cellular component disassembly	Gene Ontology	GO:0022411	5	116	0.177339	0.447065	ENSSSCG00000003931|ENSSSCG00000028274|ENSSSCG00000021724|ENSSSCG00000015958|ENSSSCG00000005058	http://amigo.geneontology.org/cgi-bin/amigo/term_details?term=GO:0022411
taxis	Gene Ontology	GO:0042330	5	117	0.181485	0.448772	ENSSSCG00000004789|ENSSSCG00000023489|ENSSSCG00000017705|ENSSSCG00000001695|ENSSSCG00000002456	http://amigo.geneontology.org/cgi-bin/amigo/term_details?term=GO:0042330
negative regulation of cell population proliferation	Gene Ontology	GO:0008285	5	119	0.189884	0.45383	ENSSSCG00000017187|ENSSSCG00000004789|ENSSSCG00000028875|ENSSSCG00000017558|ENSSSCG00000011831	http://amigo.geneontology.org/cgi-bin/amigo/term_details?term=GO:0008285
regulation of cell migration	Gene Ontology	GO:0030334	5	122	0.202735	0.455998	ENSSSCG00000004789|ENSSSCG00000023489|ENSSSCG00000017705|ENSSSCG00000001695|ENSSSCG00000011831	http://amigo.geneontology.org/cgi-bin/amigo/term_details?term=GO:0030334
endosome	Gene Ontology	GO:0005768	5	125	0.215868	0.458859	ENSSSCG00000022482|ENSSSCG00000004757|ENSSSCG00000028875|ENSSSCG00000001887|ENSSSCG00000006151	http://amigo.geneontology.org/cgi-bin/amigo/term_details?term=GO:0005768
innate immune response	Gene Ontology	GO:0045087	5	129	0.233778	0.472491	ENSSSCG00000029414|ENSSSCG00000028875|ENSSSCG00000026042|ENSSSCG00000001651|ENSSSCG00000017705	http://amigo.geneontology.org/cgi-bin/amigo/term_details?term=GO:0045087
regulation of cell motility	Gene Ontology	GO:2000145	5	130	0.238321	0.472491	ENSSSCG00000004789|ENSSSCG00000023489|ENSSSCG00000017705|ENSSSCG00000001695|ENSSSCG00000011831	http://amigo.geneontology.org/cgi-bin/amigo/term_details?term=GO:2000145
protein localization to organelle	Gene Ontology	GO:0033365	5	130	0.238321	0.472491	ENSSSCG00000011831|ENSSSCG00000005087|ENSSSCG00000011692|ENSSSCG00000013354|ENSSSCG00000006151	http://amigo.geneontology.org/cgi-bin/amigo/term_details?term=GO:0033365
lipid biosynthetic process	Gene Ontology	GO:0008610	5	134	0.256724	0.479377	ENSSSCG00000007072|ENSSSCG00000009152|ENSSSCG00000026109|ENSSSCG00000001082|ENSSSCG00000009931	http://amigo.geneontology.org/cgi-bin/amigo/term_details?term=GO:0008610
regulation of cellular component movement	Gene Ontology	GO:0051270	5	140	0.284929	0.494953	ENSSSCG00000004789|ENSSSCG00000023489|ENSSSCG00000017705|ENSSSCG00000001695|ENSSSCG00000011831	http://amigo.geneontology.org/cgi-bin/amigo/term_details?term=GO:0051270
regulation of locomotion	Gene Ontology	GO:0040012	5	142	0.294462	0.494953	ENSSSCG00000004789|ENSSSCG00000023489|ENSSSCG00000017705|ENSSSCG00000001695|ENSSSCG00000011831	http://amigo.geneontology.org/cgi-bin/amigo/term_details?term=GO:0040012
neuron development	Gene Ontology	GO:0048666	5	148	0.323354	0.51115	ENSSSCG00000011831|ENSSSCG00000016646|ENSSSCG00000013333|ENSSSCG00000005229|ENSSSCG00000004632	http://amigo.geneontology.org/cgi-bin/amigo/term_details?term=GO:0048666
regulation of cell development	Gene Ontology	GO:0060284	5	149	0.328203	0.51115	ENSSSCG00000016646|ENSSSCG00000005087|ENSSSCG00000008618|ENSSSCG00000005229|ENSSSCG00000013333	http://amigo.geneontology.org/cgi-bin/amigo/term_details?term=GO:0060284
response to organic cyclic compound	Gene Ontology	GO:0014070	5	154	0.352544	0.526444	ENSSSCG00000009357|ENSSSCG00000007909|ENSSSCG00000017705|ENSSSCG00000024072|ENSSSCG00000000597	http://amigo.geneontology.org/cgi-bin/amigo/term_details?term=GO:0014070
negative regulation of transcription by RNA polymerase II	Gene Ontology	GO:0000122	5	154	0.352544	0.526444	ENSSSCG00000017187|ENSSSCG00000022482|ENSSSCG00000004369|ENSSSCG00000005229|ENSSSCG00000005087	http://amigo.geneontology.org/cgi-bin/amigo/term_details?term=GO:0000122
DNA metabolic process	Gene Ontology	GO:0006259	5	155	0.357425	0.528705	ENSSSCG00000010461|ENSSSCG00000006095|ENSSSCG00000005355|ENSSSCG00000012348|ENSSSCG00000008614	http://amigo.geneontology.org/cgi-bin/amigo/term_details?term=GO:0006259
cell morphogenesis	Gene Ontology	GO:0000902	5	158	0.372081	0.540881	ENSSSCG00000009629|ENSSSCG00000004718|ENSSSCG00000013333|ENSSSCG00000005229|ENSSSCG00000016646	http://amigo.geneontology.org/cgi-bin/amigo/term_details?term=GO:0000902
protein catabolic process	Gene Ontology	GO:0030163	5	166	0.411117	0.563898	ENSSSCG00000022482|ENSSSCG00000012970|ENSSSCG00000009973|ENSSSCG00000007554|ENSSSCG00000012349	http://amigo.geneontology.org/cgi-bin/amigo/term_details?term=GO:0030163
intracellular protein transport	Gene Ontology	GO:0006886	5	172	0.440179	0.584633	ENSSSCG00000011831|ENSSSCG00000004757|ENSSSCG00000004125|ENSSSCG00000011692|ENSSSCG00000006151	http://amigo.geneontology.org/cgi-bin/amigo/term_details?term=GO:0006886
immune system development	Gene Ontology	GO:0002520	5	183	0.492483	0.61544	ENSSSCG00000017187|ENSSSCG00000028875|ENSSSCG00000005087|ENSSSCG00000005355|ENSSSCG00000017538	http://amigo.geneontology.org/cgi-bin/amigo/term_details?term=GO:0002520
regulation of cell cycle	Gene Ontology	GO:0051726	5	195	0.547377	0.654886	ENSSSCG00000004789|ENSSSCG00000022689|ENSSSCG00000006095|ENSSSCG00000012014|ENSSSCG00000022482	http://amigo.geneontology.org/cgi-bin/amigo/term_details?term=GO:0051726
embryo development	Gene Ontology	GO:0009790	5	203	0.582355	0.675956	ENSSSCG00000017538|ENSSSCG00000016991|ENSSSCG00000008618|ENSSSCG00000005087|ENSSSCG00000004307	http://amigo.geneontology.org/cgi-bin/amigo/term_details?term=GO:0009790
cell cycle process	Gene Ontology	GO:0022402	5	203	0.582355	0.675956	ENSSSCG00000004789|ENSSSCG00000022482|ENSSSCG00000003931|ENSSSCG00000006095|ENSSSCG00000010311	http://amigo.geneontology.org/cgi-bin/amigo/term_details?term=GO:0022402
peptide metabolic process	Gene Ontology	GO:0006518	5	204	0.586625	0.680122	ENSSSCG00000004789|ENSSSCG00000017558|ENSSSCG00000005636|ENSSSCG00000010679|ENSSSCG00000007373	http://amigo.geneontology.org/cgi-bin/amigo/term_details?term=GO:0006518
nucleoside-triphosphatase activity	Gene Ontology	GO:0017111	5	207	0.599292	0.689259	ENSSSCG00000017187|ENSSSCG00000013784|ENSSSCG00000003931|ENSSSCG00000008768|ENSSSCG00000021724	http://amigo.geneontology.org/cgi-bin/amigo/term_details?term=GO:0017111
negative regulation of transcription, DNA-templated	Gene Ontology	GO:0045892	5	209	0.607615	0.694517	ENSSSCG00000017187|ENSSSCG00000022482|ENSSSCG00000004369|ENSSSCG00000005229|ENSSSCG00000005087	http://amigo.geneontology.org/cgi-bin/amigo/term_details?term=GO:0045892
pyrophosphatase activity	Gene Ontology	GO:0016462	5	212	0.619912	0.701504	ENSSSCG00000017187|ENSSSCG00000013784|ENSSSCG00000003931|ENSSSCG00000008768|ENSSSCG00000021724	http://amigo.geneontology.org/cgi-bin/amigo/term_details?term=GO:0016462
inorganic molecular entity transmembrane transporter activity	Gene Ontology	GO:0015318	5	213	0.62396	0.703805	ENSSSCG00000002886|ENSSSCG00000005222|ENSSSCG00000008155|ENSSSCG00000017282|ENSSSCG00000012998	http://amigo.geneontology.org/cgi-bin/amigo/term_details?term=GO:0015318
hydrolase activity, acting on acid anhydrides	Gene Ontology	GO:0016817	5	214	0.627983	0.707621	ENSSSCG00000017187|ENSSSCG00000013784|ENSSSCG00000003931|ENSSSCG00000008768|ENSSSCG00000021724	http://amigo.geneontology.org/cgi-bin/amigo/term_details?term=GO:0016817
hydrolase activity, acting on acid anhydrides, in phosphorus-containing anhydrides	Gene Ontology	GO:0016818	5	214	0.627983	0.707621	ENSSSCG00000017187|ENSSSCG00000013784|ENSSSCG00000003931|ENSSSCG00000008768|ENSSSCG00000021724	http://amigo.geneontology.org/cgi-bin/amigo/term_details?term=GO:0016818
organelle envelope	Gene Ontology	GO:0031967	5	224	0.666754	0.73655	ENSSSCG00000012606|ENSSSCG00000005636|ENSSSCG00000004510|ENSSSCG00000001991|ENSSSCG00000009808	http://amigo.geneontology.org/cgi-bin/amigo/term_details?term=GO:0031967
envelope	Gene Ontology	GO:0031975	5	224	0.666754	0.73655	ENSSSCG00000012606|ENSSSCG00000005636|ENSSSCG00000004510|ENSSSCG00000001991|ENSSSCG00000009808	http://amigo.geneontology.org/cgi-bin/amigo/term_details?term=GO:0031975
cell-cell signaling	Gene Ontology	GO:0007267	5	230	0.688714	0.754658	ENSSSCG00000022482|ENSSSCG00000004125|ENSSSCG00000013333|ENSSSCG00000017705|ENSSSCG00000024072	http://amigo.geneontology.org/cgi-bin/amigo/term_details?term=GO:0007267
oxidoreductase activity	Gene Ontology	GO:0016491	5	243	0.732858	0.788305	ENSSSCG00000015268|ENSSSCG00000017297|ENSSSCG00000010495|ENSSSCG00000025049|ENSSSCG00000006717	http://amigo.geneontology.org/cgi-bin/amigo/term_details?term=GO:0016491
Golgi apparatus	Gene Ontology	GO:0005794	5	243	0.732858	0.788305	ENSSSCG00000004125|ENSSSCG00000009152|ENSSSCG00000001819|ENSSSCG00000021774|ENSSSCG00000001887	http://amigo.geneontology.org/cgi-bin/amigo/term_details?term=GO:0005794
regulation of organelle organization	Gene Ontology	GO:0033043	5	244	0.736058	0.790668	ENSSSCG00000004757|ENSSSCG00000005058|ENSSSCG00000028274|ENSSSCG00000004510|ENSSSCG00000015958	http://amigo.geneontology.org/cgi-bin/amigo/term_details?term=GO:0033043
peptidase activity, acting on L-amino acid peptides	Gene Ontology	GO:0070011	5	249	0.75164	0.800612	ENSSSCG00000004789|ENSSSCG00000012970|ENSSSCG00000009973|ENSSSCG00000007083|ENSSSCG00000012349	http://amigo.geneontology.org/cgi-bin/amigo/term_details?term=GO:0070011
peptidase activity	Gene Ontology	GO:0008233	5	258	0.777948	0.817501	ENSSSCG00000004789|ENSSSCG00000012970|ENSSSCG00000009973|ENSSSCG00000007083|ENSSSCG00000012349	http://amigo.geneontology.org/cgi-bin/amigo/term_details?term=GO:0008233
mesonephric tubule development	Gene Ontology	GO:0072164	4	25	0.00523807	0.356265	ENSSSCG00000017187|ENSSSCG00000017538|ENSSSCG00000005087|ENSSSCG00000009357	http://amigo.geneontology.org/cgi-bin/amigo/term_details?term=GO:0072164
mesonephric epithelium development	Gene Ontology	GO:0072163	4	25	0.00523807	0.356265	ENSSSCG00000017187|ENSSSCG00000017538|ENSSSCG00000005087|ENSSSCG00000009357	http://amigo.geneontology.org/cgi-bin/amigo/term_details?term=GO:0072163
ureteric bud development	Gene Ontology	GO:0001657	4	25	0.00523807	0.356265	ENSSSCG00000017187|ENSSSCG00000017538|ENSSSCG00000005087|ENSSSCG00000009357	http://amigo.geneontology.org/cgi-bin/amigo/term_details?term=GO:0001657
regulation of cell-substrate adhesion	Gene Ontology	GO:0010810	4	26	0.00592879	0.356265	ENSSSCG00000004789|ENSSSCG00000009220|ENSSSCG00000001695|ENSSSCG00000011831	http://amigo.geneontology.org/cgi-bin/amigo/term_details?term=GO:0010810
mesonephros development	Gene Ontology	GO:0001823	4	26	0.00592879	0.356265	ENSSSCG00000017187|ENSSSCG00000017538|ENSSSCG00000005087|ENSSSCG00000009357	http://amigo.geneontology.org/cgi-bin/amigo/term_details?term=GO:0001823
regulation of fat cell differentiation	Gene Ontology	GO:0045598	4	27	0.00667757	0.356265	ENSSSCG00000022482|ENSSSCG00000013056|ENSSSCG00000007346|ENSSSCG00000000597	http://amigo.geneontology.org/cgi-bin/amigo/term_details?term=GO:0045598
protein kinase B signaling	Gene Ontology	GO:0043491	4	28	0.00748639	0.356265	ENSSSCG00000004789|ENSSSCG00000022482|ENSSSCG00000015476|ENSSSCG00000017705	http://amigo.geneontology.org/cgi-bin/amigo/term_details?term=GO:0043491
negative regulation of cytokine production	Gene Ontology	GO:0001818	4	32	0.0113587	0.356265	ENSSSCG00000017187|ENSSSCG00000004789|ENSSSCG00000028875|ENSSSCG00000011831	http://amigo.geneontology.org/cgi-bin/amigo/term_details?term=GO:0001818
kidney epithelium development	Gene Ontology	GO:0072073	4	32	0.0113587	0.356265	ENSSSCG00000017187|ENSSSCG00000017538|ENSSSCG00000005087|ENSSSCG00000009357	http://amigo.geneontology.org/cgi-bin/amigo/term_details?term=GO:0072073
negative regulation of cell adhesion	Gene Ontology	GO:0007162	4	32	0.0113587	0.356265	ENSSSCG00000017187|ENSSSCG00000004789|ENSSSCG00000028875|ENSSSCG00000011831	http://amigo.geneontology.org/cgi-bin/amigo/term_details?term=GO:0007162
myeloid leukocyte activation	Gene Ontology	GO:0002274	4	34	0.0137002	0.356265	ENSSSCG00000004789|ENSSSCG00000017705|ENSSSCG00000028875|ENSSSCG00000002456	http://amigo.geneontology.org/cgi-bin/amigo/term_details?term=GO:0002274
glycosaminoglycan binding	Gene Ontology	GO:0005539	4	35	0.0149775	0.356265	ENSSSCG00000004789|ENSSSCG00000017022|ENSSSCG00000014362|ENSSSCG00000001695	http://amigo.geneontology.org/cgi-bin/amigo/term_details?term=GO:0005539
positive regulation of chemotaxis	Gene Ontology	GO:0050921	4	35	0.0149775	0.356265	ENSSSCG00000004789|ENSSSCG00000023489|ENSSSCG00000017705|ENSSSCG00000001695	http://amigo.geneontology.org/cgi-bin/amigo/term_details?term=GO:0050921
regulation of T cell proliferation	Gene Ontology	GO:0042129	4	36	0.0163275	0.356265	ENSSSCG00000017187|ENSSSCG00000017705|ENSSSCG00000030172|ENSSSCG00000028875	http://amigo.geneontology.org/cgi-bin/amigo/term_details?term=GO:0042129
response to metal ion	Gene Ontology	GO:0010038	4	37	0.0177514	0.356265	ENSSSCG00000004789|ENSSSCG00000010944|ENSSSCG00000002886|ENSSSCG00000025049	http://amigo.geneontology.org/cgi-bin/amigo/term_details?term=GO:0010038
cellular response to biotic stimulus	Gene Ontology	GO:0071216	4	39	0.0208251	0.356265	ENSSSCG00000010461|ENSSSCG00000022482|ENSSSCG00000028875|ENSSSCG00000017705	http://amigo.geneontology.org/cgi-bin/amigo/term_details?term=GO:0071216
regulation of neuron death	Gene Ontology	GO:1901214	4	39	0.0208251	0.356265	ENSSSCG00000022482|ENSSSCG00000005087|ENSSSCG00000017705|ENSSSCG00000013333	http://amigo.geneontology.org/cgi-bin/amigo/term_details?term=GO:1901214
developmental growth involved in morphogenesis	Gene Ontology	GO:0060560	4	41	0.0242061	0.356265	ENSSSCG00000016646|ENSSSCG00000005087|ENSSSCG00000009629|ENSSSCG00000013333	http://amigo.geneontology.org/cgi-bin/amigo/term_details?term=GO:0060560
T cell proliferation	Gene Ontology	GO:0042098	4	43	0.0279005	0.356265	ENSSSCG00000017187|ENSSSCG00000017705|ENSSSCG00000030172|ENSSSCG00000028875	http://amigo.geneontology.org/cgi-bin/amigo/term_details?term=GO:0042098
neuron death	Gene Ontology	GO:0070997	4	45	0.0319128	0.356265	ENSSSCG00000022482|ENSSSCG00000005087|ENSSSCG00000017705|ENSSSCG00000013333	http://amigo.geneontology.org/cgi-bin/amigo/term_details?term=GO:0070997
regulation of chemotaxis	Gene Ontology	GO:0050920	4	46	0.0340392	0.356265	ENSSSCG00000004789|ENSSSCG00000023489|ENSSSCG00000017705|ENSSSCG00000001695	http://amigo.geneontology.org/cgi-bin/amigo/term_details?term=GO:0050920
carboxylic acid catabolic process	Gene Ontology	GO:0046395	4	47	0.0362462	0.356265	ENSSSCG00000022292|ENSSSCG00000007909|ENSSSCG00000021873|ENSSSCG00000022975	http://amigo.geneontology.org/cgi-bin/amigo/term_details?term=GO:0046395
organic acid catabolic process	Gene Ontology	GO:0016054	4	47	0.0362462	0.356265	ENSSSCG00000022292|ENSSSCG00000007909|ENSSSCG00000021873|ENSSSCG00000022975	http://amigo.geneontology.org/cgi-bin/amigo/term_details?term=GO:0016054
regulation of mononuclear cell proliferation	Gene Ontology	GO:0032944	4	48	0.038534	0.356265	ENSSSCG00000017187|ENSSSCG00000017705|ENSSSCG00000030172|ENSSSCG00000028875	http://amigo.geneontology.org/cgi-bin/amigo/term_details?term=GO:0032944
regulation of lymphocyte proliferation	Gene Ontology	GO:0050670	4	48	0.038534	0.356265	ENSSSCG00000017187|ENSSSCG00000017705|ENSSSCG00000030172|ENSSSCG00000028875	http://amigo.geneontology.org/cgi-bin/amigo/term_details?term=GO:0050670
regulation of leukocyte proliferation	Gene Ontology	GO:0070663	4	48	0.038534	0.356265	ENSSSCG00000017187|ENSSSCG00000017705|ENSSSCG00000030172|ENSSSCG00000028875	http://amigo.geneontology.org/cgi-bin/amigo/term_details?term=GO:0070663
alpha-amino acid metabolic process	Gene Ontology	GO:1901605	4	48	0.038534	0.356265	ENSSSCG00000022975|ENSSSCG00000010495|ENSSSCG00000014108|ENSSSCG00000006717	http://amigo.geneontology.org/cgi-bin/amigo/term_details?term=GO:1901605
negative regulation of response to external stimulus	Gene Ontology	GO:0032102	4	49	0.0409026	0.356265	ENSSSCG00000004789|ENSSSCG00000028875|ENSSSCG00000009931|ENSSSCG00000011831	http://amigo.geneontology.org/cgi-bin/amigo/term_details?term=GO:0032102
regulation of leukocyte cell-cell adhesion	Gene Ontology	GO:1903037	4	50	0.0433521	0.356265	ENSSSCG00000017187|ENSSSCG00000017705|ENSSSCG00000030172|ENSSSCG00000028875	http://amigo.geneontology.org/cgi-bin/amigo/term_details?term=GO:1903037
positive regulation of lymphocyte activation	Gene Ontology	GO:0051251	4	50	0.0433521	0.356265	ENSSSCG00000017705|ENSSSCG00000028875|ENSSSCG00000030172|ENSSSCG00000005355	http://amigo.geneontology.org/cgi-bin/amigo/term_details?term=GO:0051251
kidney development	Gene Ontology	GO:0001822	4	52	0.0484935	0.356265	ENSSSCG00000017187|ENSSSCG00000017538|ENSSSCG00000005087|ENSSSCG00000009357	http://amigo.geneontology.org/cgi-bin/amigo/term_details?term=GO:0001822
cell-substrate adhesion	Gene Ontology	GO:0031589	4	52	0.0484935	0.356265	ENSSSCG00000004789|ENSSSCG00000009220|ENSSSCG00000001695|ENSSSCG00000011831	http://amigo.geneontology.org/cgi-bin/amigo/term_details?term=GO:0031589
skeletal system morphogenesis	Gene Ontology	GO:0048705	4	53	0.051185	0.356265	ENSSSCG00000011264|ENSSSCG00000005087|ENSSSCG00000008618|ENSSSCG00000017538	http://amigo.geneontology.org/cgi-bin/amigo/term_details?term=GO:0048705
lymphocyte mediated immunity	Gene Ontology	GO:0002449	4	53	0.051185	0.356265	ENSSSCG00000017187|ENSSSCG00000005355|ENSSSCG00000028875|ENSSSCG00000026042	http://amigo.geneontology.org/cgi-bin/amigo/term_details?term=GO:0002449
response to nutrient levels	Gene Ontology	GO:0031667	4	53	0.051185	0.356265	ENSSSCG00000022482|ENSSSCG00000005058|ENSSSCG00000005636|ENSSSCG00000024072	http://amigo.geneontology.org/cgi-bin/amigo/term_details?term=GO:0031667
regulation of neurotransmitter levels	Gene Ontology	GO:0001505	4	53	0.051185	0.356265	ENSSSCG00000004125|ENSSSCG00000001082|ENSSSCG00000007909|ENSSSCG00000022975	http://amigo.geneontology.org/cgi-bin/amigo/term_details?term=GO:0001505
regulation of T cell activation	Gene Ontology	GO:0050863	4	55	0.0568083	0.369781	ENSSSCG00000017187|ENSSSCG00000017705|ENSSSCG00000030172|ENSSSCG00000028875	http://amigo.geneontology.org/cgi-bin/amigo/term_details?term=GO:0050863
renal system development	Gene Ontology	GO:0072001	4	56	0.0597394	0.376924	ENSSSCG00000017187|ENSSSCG00000017538|ENSSSCG00000005087|ENSSSCG00000009357	http://amigo.geneontology.org/cgi-bin/amigo/term_details?term=GO:0072001
response to extracellular stimulus	Gene Ontology	GO:0009991	4	56	0.0597394	0.376924	ENSSSCG00000022482|ENSSSCG00000005058|ENSSSCG00000005636|ENSSSCG00000024072	http://amigo.geneontology.org/cgi-bin/amigo/term_details?term=GO:0009991
respiratory system development	Gene Ontology	GO:0060541	4	58	0.065838	0.383884	ENSSSCG00000017187|ENSSSCG00000005087|ENSSSCG00000015476|ENSSSCG00000008618	http://amigo.geneontology.org/cgi-bin/amigo/term_details?term=GO:0060541
response to inorganic substance	Gene Ontology	GO:0010035	4	58	0.065838	0.383884	ENSSSCG00000004789|ENSSSCG00000010944|ENSSSCG00000002886|ENSSSCG00000025049	http://amigo.geneontology.org/cgi-bin/amigo/term_details?term=GO:0010035
regulation of MAP kinase activity	Gene Ontology	GO:0043405	4	59	0.0690044	0.391385	ENSSSCG00000004789|ENSSSCG00000022689|ENSSSCG00000016991|ENSSSCG00000030172	http://amigo.geneontology.org/cgi-bin/amigo/term_details?term=GO:0043405
MAP kinase activity	Gene Ontology	GO:0004707	4	61	0.0755679	0.403702	ENSSSCG00000004789|ENSSSCG00000022689|ENSSSCG00000016991|ENSSSCG00000030172	http://amigo.geneontology.org/cgi-bin/amigo/term_details?term=GO:0004707
second-messenger-mediated signaling	Gene Ontology	GO:0019932	4	61	0.0755679	0.403702	ENSSSCG00000004789|ENSSSCG00000023489|ENSSSCG00000012050|ENSSSCG00000024072	http://amigo.geneontology.org/cgi-bin/amigo/term_details?term=GO:0019932
leukocyte cell-cell adhesion	Gene Ontology	GO:0007159	4	61	0.0755679	0.403702	ENSSSCG00000017187|ENSSSCG00000017705|ENSSSCG00000030172|ENSSSCG00000028875	http://amigo.geneontology.org/cgi-bin/amigo/term_details?term=GO:0007159
regulation of cell-cell adhesion	Gene Ontology	GO:0022407	4	62	0.0789636	0.412232	ENSSSCG00000017187|ENSSSCG00000017705|ENSSSCG00000030172|ENSSSCG00000028875	http://amigo.geneontology.org/cgi-bin/amigo/term_details?term=GO:0022407
urogenital system development	Gene Ontology	GO:0001655	4	63	0.0824341	0.42384	ENSSSCG00000017187|ENSSSCG00000017538|ENSSSCG00000005087|ENSSSCG00000009357	http://amigo.geneontology.org/cgi-bin/amigo/term_details?term=GO:0001655
organelle disassembly	Gene Ontology	GO:1903008	4	63	0.0824341	0.42384	ENSSSCG00000021724|ENSSSCG00000028274|ENSSSCG00000005058|ENSSSCG00000015958	http://amigo.geneontology.org/cgi-bin/amigo/term_details?term=GO:1903008
cellular calcium ion homeostasis	Gene Ontology	GO:0006874	4	66	0.0932859	0.44212	ENSSSCG00000023489|ENSSSCG00000022482|ENSSSCG00000013354|ENSSSCG00000017705	http://amigo.geneontology.org/cgi-bin/amigo/term_details?term=GO:0006874
calcium ion homeostasis	Gene Ontology	GO:0055074	4	66	0.0932859	0.44212	ENSSSCG00000023489|ENSSSCG00000022482|ENSSSCG00000013354|ENSSSCG00000017705	http://amigo.geneontology.org/cgi-bin/amigo/term_details?term=GO:0055074
sulfur compound metabolic process	Gene Ontology	GO:0006790	4	67	0.0970467	0.447065	ENSSSCG00000026246|ENSSSCG00000015958|ENSSSCG00000014108|ENSSSCG00000007373	http://amigo.geneontology.org/cgi-bin/amigo/term_details?term=GO:0006790
small molecule catabolic process	Gene Ontology	GO:0044282	4	67	0.0970467	0.447065	ENSSSCG00000022292|ENSSSCG00000007909|ENSSSCG00000021873|ENSSSCG00000022975	http://amigo.geneontology.org/cgi-bin/amigo/term_details?term=GO:0044282
regulation of mitochondrion organization	Gene Ontology	GO:0010821	4	69	0.104777	0.447065	ENSSSCG00000005058|ENSSSCG00000028274|ENSSSCG00000004510|ENSSSCG00000015958	http://amigo.geneontology.org/cgi-bin/amigo/term_details?term=GO:0010821
positive regulation of protein transport	Gene Ontology	GO:0051222	4	70	0.108745	0.447065	ENSSSCG00000010461|ENSSSCG00000011692|ENSSSCG00000028875|ENSSSCG00000001887	http://amigo.geneontology.org/cgi-bin/amigo/term_details?term=GO:0051222
cellular divalent inorganic cation homeostasis	Gene Ontology	GO:0072503	4	70	0.108745	0.447065	ENSSSCG00000023489|ENSSSCG00000022482|ENSSSCG00000013354|ENSSSCG00000017705	http://amigo.geneontology.org/cgi-bin/amigo/term_details?term=GO:0072503
divalent inorganic cation homeostasis	Gene Ontology	GO:0072507	4	71	0.112779	0.447065	ENSSSCG00000023489|ENSSSCG00000022482|ENSSSCG00000013354|ENSSSCG00000017705	http://amigo.geneontology.org/cgi-bin/amigo/term_details?term=GO:0072507
positive regulation of establishment of protein localization	Gene Ontology	GO:1904951	4	72	0.116879	0.447065	ENSSSCG00000010461|ENSSSCG00000011692|ENSSSCG00000028875|ENSSSCG00000001887	http://amigo.geneontology.org/cgi-bin/amigo/term_details?term=GO:1904951
coenzyme binding	Gene Ontology	GO:0050662	4	74	0.12527	0.447065	ENSSSCG00000007072|ENSSSCG00000015268|ENSSSCG00000007909|ENSSSCG00000006717	http://amigo.geneontology.org/cgi-bin/amigo/term_details?term=GO:0050662
positive regulation of cellular component biogenesis	Gene Ontology	GO:0044089	4	74	0.12527	0.447065	ENSSSCG00000023806|ENSSSCG00000002456|ENSSSCG00000001695|ENSSSCG00000013333	http://amigo.geneontology.org/cgi-bin/amigo/term_details?term=GO:0044089
Golgi membrane	Gene Ontology	GO:0000139	4	74	0.12527	0.447065	ENSSSCG00000009152|ENSSSCG00000001819|ENSSSCG00000021774|ENSSSCG00000001887	http://amigo.geneontology.org/cgi-bin/amigo/term_details?term=GO:0000139
negative regulation of protein phosphorylation	Gene Ontology	GO:0001933	4	74	0.12527	0.447065	ENSSSCG00000022689|ENSSSCG00000016991|ENSSSCG00000005058|ENSSSCG00000000597	http://amigo.geneontology.org/cgi-bin/amigo/term_details?term=GO:0001933
lymphocyte proliferation	Gene Ontology	GO:0046651	4	76	0.133907	0.447065	ENSSSCG00000017187|ENSSSCG00000017705|ENSSSCG00000030172|ENSSSCG00000028875	http://amigo.geneontology.org/cgi-bin/amigo/term_details?term=GO:0046651
phospholipid binding	Gene Ontology	GO:0005543	4	76	0.133907	0.447065	ENSSSCG00000004789|ENSSSCG00000006151|ENSSSCG00000008768|ENSSSCG00000001411	http://amigo.geneontology.org/cgi-bin/amigo/term_details?term=GO:0005543
mononuclear cell proliferation	Gene Ontology	GO:0032943	4	76	0.133907	0.447065	ENSSSCG00000017187|ENSSSCG00000017705|ENSSSCG00000030172|ENSSSCG00000028875	http://amigo.geneontology.org/cgi-bin/amigo/term_details?term=GO:0032943
leukocyte proliferation	Gene Ontology	GO:0070661	4	77	0.138315	0.447065	ENSSSCG00000017187|ENSSSCG00000017705|ENSSSCG00000030172|ENSSSCG00000028875	http://amigo.geneontology.org/cgi-bin/amigo/term_details?term=GO:0070661
organelle localization	Gene Ontology	GO:0051640	4	77	0.138315	0.447065	ENSSSCG00000004125|ENSSSCG00000004757|ENSSSCG00000003931|ENSSSCG00000002456	http://amigo.geneontology.org/cgi-bin/amigo/term_details?term=GO:0051640
positive regulation of cell migration	Gene Ontology	GO:0030335	4	78	0.142781	0.447065	ENSSSCG00000004789|ENSSSCG00000023489|ENSSSCG00000017705|ENSSSCG00000001695	http://amigo.geneontology.org/cgi-bin/amigo/term_details?term=GO:0030335
regulation of vesicle-mediated transport	Gene Ontology	GO:0060627	4	79	0.147303	0.447065	ENSSSCG00000004757|ENSSSCG00000002886|ENSSSCG00000001695|ENSSSCG00000001887	http://amigo.geneontology.org/cgi-bin/amigo/term_details?term=GO:0060627
regulation of plasma membrane bounded cell projection organization	Gene Ontology	GO:0120035	4	79	0.147303	0.447065	ENSSSCG00000009629|ENSSSCG00000013333|ENSSSCG00000005229|ENSSSCG00000016646	http://amigo.geneontology.org/cgi-bin/amigo/term_details?term=GO:0120035
regulation of cellular amide metabolic process	Gene Ontology	GO:0034248	4	80	0.15188	0.447065	ENSSSCG00000004789|ENSSSCG00000017558|ENSSSCG00000010679|ENSSSCG00000015958	http://amigo.geneontology.org/cgi-bin/amigo/term_details?term=GO:0034248
regulation of cell projection organization	Gene Ontology	GO:0031344	4	80	0.15188	0.447065	ENSSSCG00000009629|ENSSSCG00000013333|ENSSSCG00000005229|ENSSSCG00000016646	http://amigo.geneontology.org/cgi-bin/amigo/term_details?term=GO:0031344
positive regulation of cell motility	Gene Ontology	GO:2000147	4	84	0.170708	0.447065	ENSSSCG00000004789|ENSSSCG00000023489|ENSSSCG00000017705|ENSSSCG00000001695	http://amigo.geneontology.org/cgi-bin/amigo/term_details?term=GO:2000147
regionalization	Gene Ontology	GO:0003002	4	85	0.175538	0.447065	ENSSSCG00000017187|ENSSSCG00000022482|ENSSSCG00000005087|ENSSSCG00000017538	http://amigo.geneontology.org/cgi-bin/amigo/term_details?term=GO:0003002
regulation of immune effector process	Gene Ontology	GO:0002697	4	86	0.180415	0.447065	ENSSSCG00000017187|ENSSSCG00000028875|ENSSSCG00000028274|ENSSSCG00000005355	http://amigo.geneontology.org/cgi-bin/amigo/term_details?term=GO:0002697
regulation of system process	Gene Ontology	GO:0044057	4	87	0.185336	0.4538	ENSSSCG00000002886|ENSSSCG00000013354|ENSSSCG00000010311|ENSSSCG00000005222	http://amigo.geneontology.org/cgi-bin/amigo/term_details?term=GO:0044057
posttranscriptional regulation of gene expression	Gene Ontology	GO:0010608	4	87	0.185336	0.4538	ENSSSCG00000004789|ENSSSCG00000017558|ENSSSCG00000005058|ENSSSCG00000010679	http://amigo.geneontology.org/cgi-bin/amigo/term_details?term=GO:0010608
positive regulation of cellular component movement	Gene Ontology	GO:0051272	4	87	0.185336	0.4538	ENSSSCG00000004789|ENSSSCG00000023489|ENSSSCG00000017705|ENSSSCG00000001695	http://amigo.geneontology.org/cgi-bin/amigo/term_details?term=GO:0051272
cell growth	Gene Ontology	GO:0016049	4	88	0.1903	0.45383	ENSSSCG00000016646|ENSSSCG00000010944|ENSSSCG00000009629|ENSSSCG00000013333	http://amigo.geneontology.org/cgi-bin/amigo/term_details?term=GO:0016049
positive regulation of locomotion	Gene Ontology	GO:0040017	4	91	0.205439	0.458859	ENSSSCG00000004789|ENSSSCG00000023489|ENSSSCG00000017705|ENSSSCG00000001695	http://amigo.geneontology.org/cgi-bin/amigo/term_details?term=GO:0040017
regulation of hormone levels	Gene Ontology	GO:0010817	4	92	0.210562	0.458859	ENSSSCG00000021873|ENSSSCG00000026109|ENSSSCG00000001082|ENSSSCG00000017705	http://amigo.geneontology.org/cgi-bin/amigo/term_details?term=GO:0010817
generation of precursor metabolites and energy	Gene Ontology	GO:0006091	4	93	0.215721	0.458859	ENSSSCG00000005636|ENSSSCG00000010944|ENSSSCG00000008261|ENSSSCG00000017297	http://amigo.geneontology.org/cgi-bin/amigo/term_details?term=GO:0006091
angiogenesis	Gene Ontology	GO:0001525	4	94	0.220915	0.458859	ENSSSCG00000004789|ENSSSCG00000013599|ENSSSCG00000015476|ENSSSCG00000001695	http://amigo.geneontology.org/cgi-bin/amigo/term_details?term=GO:0001525
cytokine receptor binding	Gene Ontology	GO:0005126	4	95	0.226141	0.467088	ENSSSCG00000023489|ENSSSCG00000030172|ENSSSCG00000017705|ENSSSCG00000013333	http://amigo.geneontology.org/cgi-bin/amigo/term_details?term=GO:0005126
drug metabolic process	Gene Ontology	GO:0017144	4	97	0.236687	0.472491	ENSSSCG00000015268|ENSSSCG00000022292|ENSSSCG00000001082|ENSSSCG00000022975	http://amigo.geneontology.org/cgi-bin/amigo/term_details?term=GO:0017144
brain development	Gene Ontology	GO:0007420	4	98	0.242003	0.475596	ENSSSCG00000017187|ENSSSCG00000011831|ENSSSCG00000009357|ENSSSCG00000011692	http://amigo.geneontology.org/cgi-bin/amigo/term_details?term=GO:0007420
modification-dependent macromolecule catabolic process	Gene Ontology	GO:0043632	4	99	0.247347	0.479377	ENSSSCG00000022482|ENSSSCG00000007554|ENSSSCG00000005355|ENSSSCG00000012349	http://amigo.geneontology.org/cgi-bin/amigo/term_details?term=GO:0043632
T cell activation	Gene Ontology	GO:0042110	4	102	0.263525	0.488426	ENSSSCG00000017187|ENSSSCG00000017705|ENSSSCG00000030172|ENSSSCG00000028875	http://amigo.geneontology.org/cgi-bin/amigo/term_details?term=GO:0042110
heart development	Gene Ontology	GO:0007507	4	103	0.268962	0.490748	ENSSSCG00000017187|ENSSSCG00000010461|ENSSSCG00000005087|ENSSSCG00000013354	http://amigo.geneontology.org/cgi-bin/amigo/term_details?term=GO:0007507
cellular response to lipid	Gene Ontology	GO:0071396	4	103	0.268962	0.490748	ENSSSCG00000010461|ENSSSCG00000017705|ENSSSCG00000028875|ENSSSCG00000000597	http://amigo.geneontology.org/cgi-bin/amigo/term_details?term=GO:0071396
cellular response to organic cyclic compound	Gene Ontology	GO:0071407	4	104	0.27442	0.490748	ENSSSCG00000009357|ENSSSCG00000024072|ENSSSCG00000017705|ENSSSCG00000000597	http://amigo.geneontology.org/cgi-bin/amigo/term_details?term=GO:0071407
negative regulation of protein modification process	Gene Ontology	GO:0031400	4	107	0.290897	0.494953	ENSSSCG00000022689|ENSSSCG00000016991|ENSSSCG00000005058|ENSSSCG00000000597	http://amigo.geneontology.org/cgi-bin/amigo/term_details?term=GO:0031400
metal ion transmembrane transporter activity	Gene Ontology	GO:0046873	4	107	0.290897	0.494953	ENSSSCG00000002886|ENSSSCG00000008155|ENSSSCG00000017282|ENSSSCG00000005222	http://amigo.geneontology.org/cgi-bin/amigo/term_details?term=GO:0046873
actin cytoskeleton organization	Gene Ontology	GO:0030036	4	107	0.290897	0.494953	ENSSSCG00000028695|ENSSSCG00000017187|ENSSSCG00000013354|ENSSSCG00000005375	http://amigo.geneontology.org/cgi-bin/amigo/term_details?term=GO:0030036
supramolecular fiber organization	Gene Ontology	GO:0097435	4	112	0.31863	0.510372	ENSSSCG00000028695|ENSSSCG00000003931|ENSSSCG00000021724|ENSSSCG00000013354	http://amigo.geneontology.org/cgi-bin/amigo/term_details?term=GO:0097435
regulation of immune response	Gene Ontology	GO:0050776	4	113	0.324205	0.51115	ENSSSCG00000017187|ENSSSCG00000028875|ENSSSCG00000005355|ENSSSCG00000002918	http://amigo.geneontology.org/cgi-bin/amigo/term_details?term=GO:0050776
epithelial cell differentiation	Gene Ontology	GO:0030855	4	116	0.340965	0.518543	ENSSSCG00000017187|ENSSSCG00000005087|ENSSSCG00000008618|ENSSSCG00000008155	http://amigo.geneontology.org/cgi-bin/amigo/term_details?term=GO:0030855
regulation of growth	Gene Ontology	GO:0040008	4	116	0.340965	0.518543	ENSSSCG00000016646|ENSSSCG00000010944|ENSSSCG00000005087|ENSSSCG00000013333	http://amigo.geneontology.org/cgi-bin/amigo/term_details?term=GO:0040008
actin filament-based process	Gene Ontology	GO:0030029	4	121	0.36894	0.537799	ENSSSCG00000028695|ENSSSCG00000017187|ENSSSCG00000013354|ENSSSCG00000005375	http://amigo.geneontology.org/cgi-bin/amigo/term_details?term=GO:0030029
vacuole	Gene Ontology	GO:0005773	4	123	0.380118	0.544818	ENSSSCG00000004757|ENSSSCG00000005058|ENSSSCG00000002456|ENSSSCG00000012970	http://amigo.geneontology.org/cgi-bin/amigo/term_details?term=GO:0005773
proteolysis involved in cellular protein catabolic process	Gene Ontology	GO:0051603	4	123	0.380118	0.544818	ENSSSCG00000022482|ENSSSCG00000012970|ENSSSCG00000007554|ENSSSCG00000012349	http://amigo.geneontology.org/cgi-bin/amigo/term_details?term=GO:0051603
neuron projection development	Gene Ontology	GO:0031175	4	125	0.391275	0.550494	ENSSSCG00000011831|ENSSSCG00000016646|ENSSSCG00000005229|ENSSSCG00000013333	http://amigo.geneontology.org/cgi-bin/amigo/term_details?term=GO:0031175
embryonic morphogenesis	Gene Ontology	GO:0048598	4	126	0.396844	0.554479	ENSSSCG00000017538|ENSSSCG00000016991|ENSSSCG00000008618|ENSSSCG00000005087	http://amigo.geneontology.org/cgi-bin/amigo/term_details?term=GO:0048598
cellular protein catabolic process	Gene Ontology	GO:0044257	4	132	0.430048	0.57874	ENSSSCG00000022482|ENSSSCG00000012970|ENSSSCG00000007554|ENSSSCG00000012349	http://amigo.geneontology.org/cgi-bin/amigo/term_details?term=GO:0044257
cofactor binding	Gene Ontology	GO:0048037	4	133	0.435539	0.57963	ENSSSCG00000007072|ENSSSCG00000015268|ENSSSCG00000007909|ENSSSCG00000006717	http://amigo.geneontology.org/cgi-bin/amigo/term_details?term=GO:0048037
positive regulation of hydrolase activity	Gene Ontology	GO:0051345	4	133	0.435539	0.57963	ENSSSCG00000017187|ENSSSCG00000013784|ENSSSCG00000008768|ENSSSCG00000017705	http://amigo.geneontology.org/cgi-bin/amigo/term_details?term=GO:0051345
mitochondrion organization	Gene Ontology	GO:0007005	4	135	0.446476	0.588426	ENSSSCG00000005058|ENSSSCG00000028274|ENSSSCG00000004510|ENSSSCG00000015958	http://amigo.geneontology.org/cgi-bin/amigo/term_details?term=GO:0007005
tissue morphogenesis	Gene Ontology	GO:0048729	4	136	0.45192	0.590669	ENSSSCG00000010461|ENSSSCG00000005087|ENSSSCG00000008618|ENSSSCG00000017538	http://amigo.geneontology.org/cgi-bin/amigo/term_details?term=GO:0048729
protein homodimerization activity	Gene Ontology	GO:0042803	4	136	0.45192	0.590669	ENSSSCG00000000554|ENSSSCG00000017705|ENSSSCG00000010311|ENSSSCG00000007909	http://amigo.geneontology.org/cgi-bin/amigo/term_details?term=GO:0042803
nuclear outer membrane-endoplasmic reticulum membrane network	Gene Ontology	GO:0042175	4	137	0.457347	0.594716	ENSSSCG00000007072|ENSSSCG00000001431|ENSSSCG00000015268|ENSSSCG00000014036	http://amigo.geneontology.org/cgi-bin/amigo/term_details?term=GO:0042175
mitotic cell cycle	Gene Ontology	GO:0000278	4	137	0.457347	0.594716	ENSSSCG00000006095|ENSSSCG00000003931|ENSSSCG00000010311|ENSSSCG00000012014	http://amigo.geneontology.org/cgi-bin/amigo/term_details?term=GO:0000278
endoplasmic reticulum membrane	Gene Ontology	GO:0005789	4	137	0.457347	0.594716	ENSSSCG00000007072|ENSSSCG00000001431|ENSSSCG00000015268|ENSSSCG00000014036	http://amigo.geneontology.org/cgi-bin/amigo/term_details?term=GO:0005789
cellular response to cytokine stimulus	Gene Ontology	GO:0071345	4	142	0.484194	0.612541	ENSSSCG00000010461|ENSSSCG00000023489|ENSSSCG00000015476|ENSSSCG00000017705	http://amigo.geneontology.org/cgi-bin/amigo/term_details?term=GO:0071345
inorganic cation transmembrane transporter activity	Gene Ontology	GO:0022890	4	151	0.5311	0.642847	ENSSSCG00000002886|ENSSSCG00000008155|ENSSSCG00000017282|ENSSSCG00000005222	http://amigo.geneontology.org/cgi-bin/amigo/term_details?term=GO:0022890
negative regulation of catalytic activity	Gene Ontology	GO:0043086	4	160	0.57582	0.672276	ENSSSCG00000004789|ENSSSCG00000022689|ENSSSCG00000016991|ENSSSCG00000013599	http://amigo.geneontology.org/cgi-bin/amigo/term_details?term=GO:0043086
response to cytokine	Gene Ontology	GO:0034097	4	160	0.57582	0.672276	ENSSSCG00000010461|ENSSSCG00000023489|ENSSSCG00000015476|ENSSSCG00000017705	http://amigo.geneontology.org/cgi-bin/amigo/term_details?term=GO:0034097
cellular response to oxygen-containing compound	Gene Ontology	GO:1901701	4	162	0.585427	0.678995	ENSSSCG00000010461|ENSSSCG00000017705|ENSSSCG00000028875|ENSSSCG00000024072	http://amigo.geneontology.org/cgi-bin/amigo/term_details?term=GO:1901701
translation	Gene Ontology	GO:0006412	4	168	0.613476	0.698287	ENSSSCG00000004789|ENSSSCG00000017558|ENSSSCG00000005636|ENSSSCG00000010679	http://amigo.geneontology.org/cgi-bin/amigo/term_details?term=GO:0006412
peptide biosynthetic process	Gene Ontology	GO:0043043	4	173	0.635936	0.713286	ENSSSCG00000004789|ENSSSCG00000017558|ENSSSCG00000005636|ENSSSCG00000010679	http://amigo.geneontology.org/cgi-bin/amigo/term_details?term=GO:0043043
endopeptidase activity	Gene Ontology	GO:0004175	4	199	0.738614	0.792256	ENSSSCG00000004789|ENSSSCG00000012970|ENSSSCG00000009973|ENSSSCG00000007083	http://amigo.geneontology.org/cgi-bin/amigo/term_details?term=GO:0004175
nervous system process	Gene Ontology	GO:0050877	4	222	0.809831	0.84273	ENSSSCG00000005087|ENSSSCG00000010350|ENSSSCG00000017282|ENSSSCG00000024072	http://amigo.geneontology.org/cgi-bin/amigo/term_details?term=GO:0050877
G protein-coupled receptor signaling pathway	Gene Ontology	GO:0007186	4	292	0.935569	0.94563	ENSSSCG00000023489|ENSSSCG00000010350|ENSSSCG00000017705|ENSSSCG00000024072	http://amigo.geneontology.org/cgi-bin/amigo/term_details?term=GO:0007186
transmembrane signaling receptor activity	Gene Ontology	GO:0004888	4	308	0.950673	0.954815	ENSSSCG00000021843|ENSSSCG00000010350|ENSSSCG00000005229|ENSSSCG00000024072	http://amigo.geneontology.org/cgi-bin/amigo/term_details?term=GO:0004888
muscle cell migration	Gene Ontology	GO:0014812	3	8	0.00209592	0.356265	ENSSSCG00000017705|ENSSSCG00000005087|ENSSSCG00000009629	http://amigo.geneontology.org/cgi-bin/amigo/term_details?term=GO:0014812
endosome to lysosome transport	Gene Ontology	GO:0008333	3	8	0.00209592	0.356265	ENSSSCG00000004757|ENSSSCG00000005058|ENSSSCG00000006151	http://amigo.geneontology.org/cgi-bin/amigo/term_details?term=GO:0008333
organic cation transport	Gene Ontology	GO:0015695	3	11	0.00437743	0.356265	ENSSSCG00000001841|ENSSSCG00000006693|ENSSSCG00000004399	http://amigo.geneontology.org/cgi-bin/amigo/term_details?term=GO:0015695
lysosomal transport	Gene Ontology	GO:0007041	3	11	0.00437743	0.356265	ENSSSCG00000004757|ENSSSCG00000005058|ENSSSCG00000006151	http://amigo.geneontology.org/cgi-bin/amigo/term_details?term=GO:0007041
alpha-amino acid biosynthetic process	Gene Ontology	GO:1901607	3	13	0.00649392	0.356265	ENSSSCG00000010495|ENSSSCG00000014108|ENSSSCG00000006717	http://amigo.geneontology.org/cgi-bin/amigo/term_details?term=GO:1901607
regulation of cell-matrix adhesion	Gene Ontology	GO:0001952	3	13	0.00649392	0.356265	ENSSSCG00000004789|ENSSSCG00000011831|ENSSSCG00000001695	http://amigo.geneontology.org/cgi-bin/amigo/term_details?term=GO:0001952
tissue regeneration	Gene Ontology	GO:0042246	3	14	0.00774362	0.356265	ENSSSCG00000011831|ENSSSCG00000016646|ENSSSCG00000009629	http://amigo.geneontology.org/cgi-bin/amigo/term_details?term=GO:0042246
cellular amino acid biosynthetic process	Gene Ontology	GO:0008652	3	15	0.00912538	0.356265	ENSSSCG00000010495|ENSSSCG00000014108|ENSSSCG00000006717	http://amigo.geneontology.org/cgi-bin/amigo/term_details?term=GO:0008652
regulation of synapse assembly	Gene Ontology	GO:0051963	3	16	0.0106419	0.356265	ENSSSCG00000005087|ENSSSCG00000023806|ENSSSCG00000013333	http://amigo.geneontology.org/cgi-bin/amigo/term_details?term=GO:0051963
synapse assembly	Gene Ontology	GO:0007416	3	16	0.0106419	0.356265	ENSSSCG00000005087|ENSSSCG00000023806|ENSSSCG00000013333	http://amigo.geneontology.org/cgi-bin/amigo/term_details?term=GO:0007416
vacuolar transport	Gene Ontology	GO:0007034	3	18	0.0140881	0.356265	ENSSSCG00000004757|ENSSSCG00000005058|ENSSSCG00000006151	http://amigo.geneontology.org/cgi-bin/amigo/term_details?term=GO:0007034
regulation of protein kinase B signaling	Gene Ontology	GO:0051896	3	18	0.0140881	0.356265	ENSSSCG00000004789|ENSSSCG00000022482|ENSSSCG00000015476	http://amigo.geneontology.org/cgi-bin/amigo/term_details?term=GO:0051896
regulation of myoblast differentiation	Gene Ontology	GO:0045661	3	18	0.0140881	0.356265	ENSSSCG00000023489|ENSSSCG00000022482|ENSSSCG00000013354	http://amigo.geneontology.org/cgi-bin/amigo/term_details?term=GO:0045661
response to interleukin-1	Gene Ontology	GO:0070555	3	18	0.0140881	0.356265	ENSSSCG00000010461|ENSSSCG00000015476|ENSSSCG00000017705	http://amigo.geneontology.org/cgi-bin/amigo/term_details?term=GO:0070555
regulation of interleukin-6 production	Gene Ontology	GO:0032675	3	20	0.0180952	0.356265	ENSSSCG00000017187|ENSSSCG00000004307|ENSSSCG00000028875	http://amigo.geneontology.org/cgi-bin/amigo/term_details?term=GO:0032675
regeneration	Gene Ontology	GO:0031099	3	20	0.0180952	0.356265	ENSSSCG00000011831|ENSSSCG00000016646|ENSSSCG00000009629	http://amigo.geneontology.org/cgi-bin/amigo/term_details?term=GO:0031099
ammonium transport	Gene Ontology	GO:0015696	3	20	0.0180952	0.356265	ENSSSCG00000001841|ENSSSCG00000006693|ENSSSCG00000004399	http://amigo.geneontology.org/cgi-bin/amigo/term_details?term=GO:0015696
regulation of synapse organization	Gene Ontology	GO:0050807	3	21	0.0203115	0.356265	ENSSSCG00000005087|ENSSSCG00000023806|ENSSSCG00000013333	http://amigo.geneontology.org/cgi-bin/amigo/term_details?term=GO:0050807
interleukin-6 production	Gene Ontology	GO:0032635	3	21	0.0203115	0.356265	ENSSSCG00000017187|ENSSSCG00000004307|ENSSSCG00000028875	http://amigo.geneontology.org/cgi-bin/amigo/term_details?term=GO:0032635
regulation of synapse structure or activity	Gene Ontology	GO:0050803	3	23	0.0251717	0.356265	ENSSSCG00000005087|ENSSSCG00000023806|ENSSSCG00000013333	http://amigo.geneontology.org/cgi-bin/amigo/term_details?term=GO:0050803
transcription corepressor activity	Gene Ontology	GO:0003714	3	23	0.0251717	0.356265	ENSSSCG00000010461|ENSSSCG00000022482|ENSSSCG00000017558	http://amigo.geneontology.org/cgi-bin/amigo/term_details?term=GO:0003714
cellular response to decreased oxygen levels	Gene Ontology	GO:0036294	3	23	0.0251717	0.356265	ENSSSCG00000001082|ENSSSCG00000004510|ENSSSCG00000015958	http://amigo.geneontology.org/cgi-bin/amigo/term_details?term=GO:0036294
cellular response to hypoxia	Gene Ontology	GO:0071456	3	23	0.0251717	0.356265	ENSSSCG00000001082|ENSSSCG00000004510|ENSSSCG00000015958	http://amigo.geneontology.org/cgi-bin/amigo/term_details?term=GO:0071456
negative regulation of lymphocyte activation	Gene Ontology	GO:0051250	3	23	0.0251717	0.356265	ENSSSCG00000017187|ENSSSCG00000009973|ENSSSCG00000028875	http://amigo.geneontology.org/cgi-bin/amigo/term_details?term=GO:0051250
cellular response to oxygen levels	Gene Ontology	GO:0071453	3	23	0.0251717	0.356265	ENSSSCG00000001082|ENSSSCG00000004510|ENSSSCG00000015958	http://amigo.geneontology.org/cgi-bin/amigo/term_details?term=GO:0071453
positive regulation of T cell proliferation	Gene Ontology	GO:0042102	3	24	0.0278154	0.356265	ENSSSCG00000017705|ENSSSCG00000030172|ENSSSCG00000028875	http://amigo.geneontology.org/cgi-bin/amigo/term_details?term=GO:0042102
regulation of endocytosis	Gene Ontology	GO:0030100	3	25	0.0306008	0.356265	ENSSSCG00000002886|ENSSSCG00000001695|ENSSSCG00000001887	http://amigo.geneontology.org/cgi-bin/amigo/term_details?term=GO:0030100
response to mechanical stimulus	Gene Ontology	GO:0009612	3	25	0.0306008	0.356265	ENSSSCG00000010461|ENSSSCG00000013354|ENSSSCG00000015476	http://amigo.geneontology.org/cgi-bin/amigo/term_details?term=GO:0009612
endothelial cell proliferation	Gene Ontology	GO:0001935	3	25	0.0306008	0.356265	ENSSSCG00000004789|ENSSSCG00000001082|ENSSSCG00000001695	http://amigo.geneontology.org/cgi-bin/amigo/term_details?term=GO:0001935
regulation of endothelial cell proliferation	Gene Ontology	GO:0001936	3	25	0.0306008	0.356265	ENSSSCG00000004789|ENSSSCG00000001082|ENSSSCG00000001695	http://amigo.geneontology.org/cgi-bin/amigo/term_details?term=GO:0001936
pyruvate metabolic process	Gene Ontology	GO:0006090	3	26	0.0335273	0.356265	ENSSSCG00000010944|ENSSSCG00000008261|ENSSSCG00000015958	http://amigo.geneontology.org/cgi-bin/amigo/term_details?term=GO:0006090
positive regulation of angiogenesis	Gene Ontology	GO:0045766	3	27	0.0365938	0.356265	ENSSSCG00000004789|ENSSSCG00000015476|ENSSSCG00000001695	http://amigo.geneontology.org/cgi-bin/amigo/term_details?term=GO:0045766
neurotransmitter metabolic process	Gene Ontology	GO:0042133	3	27	0.0365938	0.356265	ENSSSCG00000001082|ENSSSCG00000007909|ENSSSCG00000022975	http://amigo.geneontology.org/cgi-bin/amigo/term_details?term=GO:0042133
negative regulation of defense response	Gene Ontology	GO:0031348	3	27	0.0365938	0.356265	ENSSSCG00000011831|ENSSSCG00000028875|ENSSSCG00000009931	http://amigo.geneontology.org/cgi-bin/amigo/term_details?term=GO:0031348
myoblast differentiation	Gene Ontology	GO:0045445	3	27	0.0365938	0.356265	ENSSSCG00000023489|ENSSSCG00000022482|ENSSSCG00000013354	http://amigo.geneontology.org/cgi-bin/amigo/term_details?term=GO:0045445
heparin binding	Gene Ontology	GO:0008201	3	27	0.0365938	0.356265	ENSSSCG00000004789|ENSSSCG00000014362|ENSSSCG00000001695	http://amigo.geneontology.org/cgi-bin/amigo/term_details?term=GO:0008201
negative regulation of leukocyte activation	Gene Ontology	GO:0002695	3	28	0.0397991	0.356265	ENSSSCG00000017187|ENSSSCG00000009973|ENSSSCG00000028875	http://amigo.geneontology.org/cgi-bin/amigo/term_details?term=GO:0002695
nephron epithelium development	Gene Ontology	GO:0072009	3	28	0.0397991	0.356265	ENSSSCG00000017187|ENSSSCG00000005087|ENSSSCG00000017538	http://amigo.geneontology.org/cgi-bin/amigo/term_details?term=GO:0072009
kidney morphogenesis	Gene Ontology	GO:0060993	3	28	0.0397991	0.356265	ENSSSCG00000017187|ENSSSCG00000005087|ENSSSCG00000017538	http://amigo.geneontology.org/cgi-bin/amigo/term_details?term=GO:0060993
positive regulation of mitophagy	Gene Ontology	GO:1901526	3	29	0.0431418	0.356265	ENSSSCG00000005058|ENSSSCG00000028274|ENSSSCG00000015958	http://amigo.geneontology.org/cgi-bin/amigo/term_details?term=GO:1901526
positive regulation of autophagy of mitochondrion in response to mitochondrial depolarization	Gene Ontology	GO:1904925	3	29	0.0431418	0.356265	ENSSSCG00000005058|ENSSSCG00000028274|ENSSSCG00000015958	http://amigo.geneontology.org/cgi-bin/amigo/term_details?term=GO:1904925
positive regulation of autophagy of mitochondrion	Gene Ontology	GO:1903599	3	29	0.0431418	0.356265	ENSSSCG00000005058|ENSSSCG00000028274|ENSSSCG00000015958	http://amigo.geneontology.org/cgi-bin/amigo/term_details?term=GO:1903599
response to mitochondrial depolarisation	Gene Ontology	GO:0098780	3	29	0.0431418	0.356265	ENSSSCG00000005058|ENSSSCG00000028274|ENSSSCG00000015958	http://amigo.geneontology.org/cgi-bin/amigo/term_details?term=GO:0098780
cellular response to tumor necrosis factor	Gene Ontology	GO:0071356	3	29	0.0431418	0.356265	ENSSSCG00000010461|ENSSSCG00000015476|ENSSSCG00000017705	http://amigo.geneontology.org/cgi-bin/amigo/term_details?term=GO:0071356
positive regulation of mitophagy in response to mitochondrial depolarization	Gene Ontology	GO:0098779	3	29	0.0431418	0.356265	ENSSSCG00000005058|ENSSSCG00000028274|ENSSSCG00000015958	http://amigo.geneontology.org/cgi-bin/amigo/term_details?term=GO:0098779
regulation of autophagy of mitochondrion in response to mitochondrial depolarization	Gene Ontology	GO:1904923	3	29	0.0431418	0.356265	ENSSSCG00000005058|ENSSSCG00000028274|ENSSSCG00000015958	http://amigo.geneontology.org/cgi-bin/amigo/term_details?term=GO:1904923
regulation of mitophagy	Gene Ontology	GO:1901524	3	30	0.0466203	0.356265	ENSSSCG00000005058|ENSSSCG00000028274|ENSSSCG00000015958	http://amigo.geneontology.org/cgi-bin/amigo/term_details?term=GO:1901524
cellular response to transforming growth factor beta stimulus	Gene Ontology	GO:0071560	3	30	0.0466203	0.356265	ENSSSCG00000010461|ENSSSCG00000004789|ENSSSCG00000009357	http://amigo.geneontology.org/cgi-bin/amigo/term_details?term=GO:0071560
nephron development	Gene Ontology	GO:0072006	3	30	0.0466203	0.356265	ENSSSCG00000017187|ENSSSCG00000005087|ENSSSCG00000017538	http://amigo.geneontology.org/cgi-bin/amigo/term_details?term=GO:0072006
embryonic skeletal system morphogenesis	Gene Ontology	GO:0048704	3	30	0.0466203	0.356265	ENSSSCG00000005087|ENSSSCG00000008618|ENSSSCG00000017538	http://amigo.geneontology.org/cgi-bin/amigo/term_details?term=GO:0048704
activation of MAPK activity	Gene Ontology	GO:0000187	3	30	0.0466203	0.356265	ENSSSCG00000004789|ENSSSCG00000022689|ENSSSCG00000030172	http://amigo.geneontology.org/cgi-bin/amigo/term_details?term=GO:0000187
muscle cell proliferation	Gene Ontology	GO:0033002	3	30	0.0466203	0.356265	ENSSSCG00000011831|ENSSSCG00000005087|ENSSSCG00000017705	http://amigo.geneontology.org/cgi-bin/amigo/term_details?term=GO:0033002
mitophagy	Gene Ontology	GO:0000423	3	30	0.0466203	0.356265	ENSSSCG00000005058|ENSSSCG00000028274|ENSSSCG00000015958	http://amigo.geneontology.org/cgi-bin/amigo/term_details?term=GO:0000423
cell-matrix adhesion	Gene Ontology	GO:0007160	3	30	0.0466203	0.356265	ENSSSCG00000004789|ENSSSCG00000011831|ENSSSCG00000001695	http://amigo.geneontology.org/cgi-bin/amigo/term_details?term=GO:0007160
positive regulation of vasculature development	Gene Ontology	GO:1904018	3	30	0.0466203	0.356265	ENSSSCG00000004789|ENSSSCG00000015476|ENSSSCG00000001695	http://amigo.geneontology.org/cgi-bin/amigo/term_details?term=GO:1904018
response to transforming growth factor beta	Gene Ontology	GO:0071559	3	30	0.0466203	0.356265	ENSSSCG00000010461|ENSSSCG00000004789|ENSSSCG00000009357	http://amigo.geneontology.org/cgi-bin/amigo/term_details?term=GO:0071559
negative regulation of cell activation	Gene Ontology	GO:0050866	3	30	0.0466203	0.356265	ENSSSCG00000017187|ENSSSCG00000009973|ENSSSCG00000028875	http://amigo.geneontology.org/cgi-bin/amigo/term_details?term=GO:0050866
cytokine secretion	Gene Ontology	GO:0050663	3	31	0.0502327	0.356265	ENSSSCG00000015476|ENSSSCG00000028875|ENSSSCG00000001887	http://amigo.geneontology.org/cgi-bin/amigo/term_details?term=GO:0050663
cellular response to lipopolysaccharide	Gene Ontology	GO:0071222	3	31	0.0502327	0.356265	ENSSSCG00000010461|ENSSSCG00000017705|ENSSSCG00000028875	http://amigo.geneontology.org/cgi-bin/amigo/term_details?term=GO:0071222
synapse organization	Gene Ontology	GO:0050808	3	31	0.0502327	0.356265	ENSSSCG00000005087|ENSSSCG00000023806|ENSSSCG00000013333	http://amigo.geneontology.org/cgi-bin/amigo/term_details?term=GO:0050808
positive regulation of epithelial cell proliferation	Gene Ontology	GO:0050679	3	32	0.0539772	0.364949	ENSSSCG00000001082|ENSSSCG00000017705|ENSSSCG00000001695	http://amigo.geneontology.org/cgi-bin/amigo/term_details?term=GO:0050679
regulation of reactive oxygen species metabolic process	Gene Ontology	GO:2000377	3	32	0.0539772	0.364949	ENSSSCG00000004789|ENSSSCG00000001082|ENSSSCG00000008618	http://amigo.geneontology.org/cgi-bin/amigo/term_details?term=GO:2000377
response to tumor necrosis factor	Gene Ontology	GO:0034612	3	33	0.0578516	0.369781	ENSSSCG00000010461|ENSSSCG00000015476|ENSSSCG00000017705	http://amigo.geneontology.org/cgi-bin/amigo/term_details?term=GO:0034612
regulation of adaptive immune response based on somatic recombination of immune receptors built from immunoglobulin superfamily domains	Gene Ontology	GO:0002822	3	33	0.0578516	0.369781	ENSSSCG00000017187|ENSSSCG00000028875|ENSSSCG00000005355	http://amigo.geneontology.org/cgi-bin/amigo/term_details?term=GO:0002822
cellular response to molecule of bacterial origin	Gene Ontology	GO:0071219	3	33	0.0578516	0.369781	ENSSSCG00000010461|ENSSSCG00000017705|ENSSSCG00000028875	http://amigo.geneontology.org/cgi-bin/amigo/term_details?term=GO:0071219
positive regulation of leukocyte proliferation	Gene Ontology	GO:0070665	3	33	0.0578516	0.369781	ENSSSCG00000017705|ENSSSCG00000030172|ENSSSCG00000028875	http://amigo.geneontology.org/cgi-bin/amigo/term_details?term=GO:0070665
positive regulation of lymphocyte proliferation	Gene Ontology	GO:0050671	3	33	0.0578516	0.369781	ENSSSCG00000017705|ENSSSCG00000030172|ENSSSCG00000028875	http://amigo.geneontology.org/cgi-bin/amigo/term_details?term=GO:0050671
positive regulation of mononuclear cell proliferation	Gene Ontology	GO:0032946	3	33	0.0578516	0.369781	ENSSSCG00000017705|ENSSSCG00000030172|ENSSSCG00000028875	http://amigo.geneontology.org/cgi-bin/amigo/term_details?term=GO:0032946
glucose metabolic process	Gene Ontology	GO:0006006	3	34	0.0618538	0.380406	ENSSSCG00000011831|ENSSSCG00000010944|ENSSSCG00000015958	http://amigo.geneontology.org/cgi-bin/amigo/term_details?term=GO:0006006
regulation of neuron apoptotic process	Gene Ontology	GO:0043523	3	34	0.0618538	0.380406	ENSSSCG00000022482|ENSSSCG00000005087|ENSSSCG00000013333	http://amigo.geneontology.org/cgi-bin/amigo/term_details?term=GO:0043523
regulation of lymphocyte mediated immunity	Gene Ontology	GO:0002706	3	34	0.0618538	0.380406	ENSSSCG00000017187|ENSSSCG00000028875|ENSSSCG00000005355	http://amigo.geneontology.org/cgi-bin/amigo/term_details?term=GO:0002706
sphingolipid metabolic process	Gene Ontology	GO:0006665	3	34	0.0618538	0.380406	ENSSSCG00000007072|ENSSSCG00000009152|ENSSSCG00000004233	http://amigo.geneontology.org/cgi-bin/amigo/term_details?term=GO:0006665
positive regulation of T cell activation	Gene Ontology	GO:0050870	3	36	0.0702315	0.391385	ENSSSCG00000017705|ENSSSCG00000030172|ENSSSCG00000028875	http://amigo.geneontology.org/cgi-bin/amigo/term_details?term=GO:0050870
positive regulation of protein secretion	Gene Ontology	GO:0050714	3	36	0.0702315	0.391385	ENSSSCG00000010461|ENSSSCG00000028875|ENSSSCG00000001887	http://amigo.geneontology.org/cgi-bin/amigo/term_details?term=GO:0050714
sarcomere	Gene Ontology	GO:0030017	3	36	0.0702315	0.391385	ENSSSCG00000010461|ENSSSCG00000013354|ENSSSCG00000006036	http://amigo.geneontology.org/cgi-bin/amigo/term_details?term=GO:0030017
embryonic skeletal system development	Gene Ontology	GO:0048706	3	37	0.0746021	0.401405	ENSSSCG00000005087|ENSSSCG00000008618|ENSSSCG00000017538	http://amigo.geneontology.org/cgi-bin/amigo/term_details?term=GO:0048706
positive regulation of macroautophagy	Gene Ontology	GO:0016239	3	37	0.0746021	0.401405	ENSSSCG00000005058|ENSSSCG00000028274|ENSSSCG00000015958	http://amigo.geneontology.org/cgi-bin/amigo/term_details?term=GO:0016239
regulation of autophagy of mitochondrion	Gene Ontology	GO:1903146	3	37	0.0746021	0.401405	ENSSSCG00000005058|ENSSSCG00000028274|ENSSSCG00000015958	http://amigo.geneontology.org/cgi-bin/amigo/term_details?term=GO:1903146
regulation of leukocyte migration	Gene Ontology	GO:0002685	3	37	0.0746021	0.401405	ENSSSCG00000023489|ENSSSCG00000011831|ENSSSCG00000017705	http://amigo.geneontology.org/cgi-bin/amigo/term_details?term=GO:0002685
regulated exocytosis	Gene Ontology	GO:0045055	3	37	0.0746021	0.401405	ENSSSCG00000004125|ENSSSCG00000002456|ENSSSCG00000001887	http://amigo.geneontology.org/cgi-bin/amigo/term_details?term=GO:0045055
skeletal muscle tissue development	Gene Ontology	GO:0007519	3	37	0.0746021	0.401405	ENSSSCG00000010461|ENSSSCG00000005087|ENSSSCG00000009629	http://amigo.geneontology.org/cgi-bin/amigo/term_details?term=GO:0007519
regulation of adaptive immune response	Gene Ontology	GO:0002819	3	37	0.0746021	0.401405	ENSSSCG00000017187|ENSSSCG00000028875|ENSSSCG00000005355	http://amigo.geneontology.org/cgi-bin/amigo/term_details?term=GO:0002819
positive regulation of leukocyte cell-cell adhesion	Gene Ontology	GO:1903039	3	37	0.0746021	0.401405	ENSSSCG00000017705|ENSSSCG00000030172|ENSSSCG00000028875	http://amigo.geneontology.org/cgi-bin/amigo/term_details?term=GO:1903039
response to oxygen levels	Gene Ontology	GO:0070482	3	38	0.0790903	0.412232	ENSSSCG00000001082|ENSSSCG00000004510|ENSSSCG00000015958	http://amigo.geneontology.org/cgi-bin/amigo/term_details?term=GO:0070482
response to decreased oxygen levels	Gene Ontology	GO:0036293	3	38	0.0790903	0.412232	ENSSSCG00000001082|ENSSSCG00000004510|ENSSSCG00000015958	http://amigo.geneontology.org/cgi-bin/amigo/term_details?term=GO:0036293
response to hypoxia	Gene Ontology	GO:0001666	3	38	0.0790903	0.412232	ENSSSCG00000001082|ENSSSCG00000004510|ENSSSCG00000015958	http://amigo.geneontology.org/cgi-bin/amigo/term_details?term=GO:0001666
selective autophagy	Gene Ontology	GO:0061912	3	38	0.0790903	0.412232	ENSSSCG00000005058|ENSSSCG00000028274|ENSSSCG00000015958	http://amigo.geneontology.org/cgi-bin/amigo/term_details?term=GO:0061912
skeletal muscle organ development	Gene Ontology	GO:0060538	3	39	0.0836934	0.428768	ENSSSCG00000010461|ENSSSCG00000005087|ENSSSCG00000009629	http://amigo.geneontology.org/cgi-bin/amigo/term_details?term=GO:0060538
neuron apoptotic process	Gene Ontology	GO:0051402	3	40	0.0884085	0.434361	ENSSSCG00000022482|ENSSSCG00000005087|ENSSSCG00000013333	http://amigo.geneontology.org/cgi-bin/amigo/term_details?term=GO:0051402
late endosome	Gene Ontology	GO:0005770	3	40	0.0884085	0.434361	ENSSSCG00000022482|ENSSSCG00000004757|ENSSSCG00000006151	http://amigo.geneontology.org/cgi-bin/amigo/term_details?term=GO:0005770
hormone metabolic process	Gene Ontology	GO:0042445	3	40	0.0884085	0.434361	ENSSSCG00000021873|ENSSSCG00000026109|ENSSSCG00000001082	http://amigo.geneontology.org/cgi-bin/amigo/term_details?term=GO:0042445
steroid biosynthetic process	Gene Ontology	GO:0006694	3	40	0.0884085	0.434361	ENSSSCG00000026109|ENSSSCG00000001082|ENSSSCG00000009931	http://amigo.geneontology.org/cgi-bin/amigo/term_details?term=GO:0006694
positive regulation of peptide secretion	Gene Ontology	GO:0002793	3	41	0.0932328	0.44212	ENSSSCG00000010461|ENSSSCG00000028875|ENSSSCG00000001887	http://amigo.geneontology.org/cgi-bin/amigo/term_details?term=GO:0002793
sulfur compound binding	Gene Ontology	GO:1901681	3	42	0.0981633	0.447065	ENSSSCG00000004789|ENSSSCG00000014362|ENSSSCG00000001695	http://amigo.geneontology.org/cgi-bin/amigo/term_details?term=GO:1901681
positive regulation of cell-cell adhesion	Gene Ontology	GO:0022409	3	42	0.0981633	0.447065	ENSSSCG00000017705|ENSSSCG00000030172|ENSSSCG00000028875	http://amigo.geneontology.org/cgi-bin/amigo/term_details?term=GO:0022409
positive regulation of ion transport	Gene Ontology	GO:0043270	3	43	0.103197	0.447065	ENSSSCG00000023489|ENSSSCG00000017705|ENSSSCG00000006693	http://amigo.geneontology.org/cgi-bin/amigo/term_details?term=GO:0043270
myofibril	Gene Ontology	GO:0030016	3	43	0.103197	0.447065	ENSSSCG00000010461|ENSSSCG00000013354|ENSSSCG00000006036	http://amigo.geneontology.org/cgi-bin/amigo/term_details?term=GO:0030016
positive regulation of autophagy	Gene Ontology	GO:0010508	3	43	0.103197	0.447065	ENSSSCG00000005058|ENSSSCG00000028274|ENSSSCG00000015958	http://amigo.geneontology.org/cgi-bin/amigo/term_details?term=GO:0010508
calcium ion transmembrane transport	Gene Ontology	GO:0070588	3	44	0.108331	0.447065	ENSSSCG00000023489|ENSSSCG00000022482|ENSSSCG00000005636	http://amigo.geneontology.org/cgi-bin/amigo/term_details?term=GO:0070588
branching morphogenesis of an epithelial tube	Gene Ontology	GO:0048754	3	44	0.108331	0.447065	ENSSSCG00000005087|ENSSSCG00000008618|ENSSSCG00000017538	http://amigo.geneontology.org/cgi-bin/amigo/term_details?term=GO:0048754
leukocyte chemotaxis	Gene Ontology	GO:0030595	3	44	0.108331	0.447065	ENSSSCG00000023489|ENSSSCG00000017705|ENSSSCG00000002456	http://amigo.geneontology.org/cgi-bin/amigo/term_details?term=GO:0030595
membrane lipid metabolic process	Gene Ontology	GO:0006643	3	45	0.113562	0.447065	ENSSSCG00000007072|ENSSSCG00000009152|ENSSSCG00000004233	http://amigo.geneontology.org/cgi-bin/amigo/term_details?term=GO:0006643
regulation of macroautophagy	Gene Ontology	GO:0016241	3	45	0.113562	0.447065	ENSSSCG00000005058|ENSSSCG00000028274|ENSSSCG00000015958	http://amigo.geneontology.org/cgi-bin/amigo/term_details?term=GO:0016241
regulation of leukocyte mediated immunity	Gene Ontology	GO:0002703	3	45	0.113562	0.447065	ENSSSCG00000017187|ENSSSCG00000028875|ENSSSCG00000005355	http://amigo.geneontology.org/cgi-bin/amigo/term_details?term=GO:0002703
regulation of angiogenesis	Gene Ontology	GO:0045765	3	45	0.113562	0.447065	ENSSSCG00000004789|ENSSSCG00000015476|ENSSSCG00000001695	http://amigo.geneontology.org/cgi-bin/amigo/term_details?term=GO:0045765
cellular carbohydrate metabolic process	Gene Ontology	GO:0044262	3	45	0.113562	0.447065	ENSSSCG00000010944|ENSSSCG00000008261|ENSSSCG00000015958	http://amigo.geneontology.org/cgi-bin/amigo/term_details?term=GO:0044262
receptor-mediated endocytosis	Gene Ontology	GO:0006898	3	45	0.113562	0.447065	ENSSSCG00000002886|ENSSSCG00000005229|ENSSSCG00000001695	http://amigo.geneontology.org/cgi-bin/amigo/term_details?term=GO:0006898
early endosome	Gene Ontology	GO:0005769	3	45	0.113562	0.447065	ENSSSCG00000004757|ENSSSCG00000028875|ENSSSCG00000006151	http://amigo.geneontology.org/cgi-bin/amigo/term_details?term=GO:0005769
ammonium ion metabolic process	Gene Ontology	GO:0097164	3	46	0.118887	0.447065	ENSSSCG00000007072|ENSSSCG00000009152|ENSSSCG00000004233	http://amigo.geneontology.org/cgi-bin/amigo/term_details?term=GO:0097164
positive regulation of MAP kinase activity	Gene Ontology	GO:0043406	3	46	0.118887	0.447065	ENSSSCG00000004789|ENSSSCG00000022689|ENSSSCG00000030172	http://amigo.geneontology.org/cgi-bin/amigo/term_details?term=GO:0043406
lipase activity	Gene Ontology	GO:0016298	3	47	0.124302	0.447065	ENSSSCG00000013599|ENSSSCG00000004233|ENSSSCG00000017705	http://amigo.geneontology.org/cgi-bin/amigo/term_details?term=GO:0016298
sodium ion transmembrane transporter activity	Gene Ontology	GO:0015081	3	47	0.124302	0.447065	ENSSSCG00000008155|ENSSSCG00000017282|ENSSSCG00000005222	http://amigo.geneontology.org/cgi-bin/amigo/term_details?term=GO:0015081
cellular response to drug	Gene Ontology	GO:0035690	3	47	0.124302	0.447065	ENSSSCG00000010461|ENSSSCG00000010944|ENSSSCG00000024072	http://amigo.geneontology.org/cgi-bin/amigo/term_details?term=GO:0035690
protein localization to nucleus	Gene Ontology	GO:0034504	3	48	0.129806	0.447065	ENSSSCG00000011831|ENSSSCG00000005087|ENSSSCG00000011692	http://amigo.geneontology.org/cgi-bin/amigo/term_details?term=GO:0034504
response to endoplasmic reticulum stress	Gene Ontology	GO:0034976	3	48	0.129806	0.447065	ENSSSCG00000022482|ENSSSCG00000021353|ENSSSCG00000001887	http://amigo.geneontology.org/cgi-bin/amigo/term_details?term=GO:0034976
cellular response to external stimulus	Gene Ontology	GO:0071496	3	48	0.129806	0.447065	ENSSSCG00000010461|ENSSSCG00000005058|ENSSSCG00000024072	http://amigo.geneontology.org/cgi-bin/amigo/term_details?term=GO:0071496
regulation of ERK1 and ERK2 cascade	Gene Ontology	GO:0070372	3	48	0.129806	0.447065	ENSSSCG00000015476|ENSSSCG00000028875|ENSSSCG00000000597	http://amigo.geneontology.org/cgi-bin/amigo/term_details?term=GO:0070372
growth factor activity	Gene Ontology	GO:0008083	3	48	0.129806	0.447065	ENSSSCG00000014362|ENSSSCG00000001695|ENSSSCG00000013333	http://amigo.geneontology.org/cgi-bin/amigo/term_details?term=GO:0008083
contractile fiber	Gene Ontology	GO:0043292	3	48	0.129806	0.447065	ENSSSCG00000010461|ENSSSCG00000013354|ENSSSCG00000006036	http://amigo.geneontology.org/cgi-bin/amigo/term_details?term=GO:0043292
sodium ion transmembrane transport	Gene Ontology	GO:0035725	3	48	0.129806	0.447065	ENSSSCG00000008155|ENSSSCG00000017282|ENSSSCG00000005222	http://amigo.geneontology.org/cgi-bin/amigo/term_details?term=GO:0035725
reactive oxygen species metabolic process	Gene Ontology	GO:0072593	3	49	0.135394	0.447065	ENSSSCG00000004789|ENSSSCG00000001082|ENSSSCG00000008618	http://amigo.geneontology.org/cgi-bin/amigo/term_details?term=GO:0072593
regulation of inflammatory response	Gene Ontology	GO:0050727	3	49	0.135394	0.447065	ENSSSCG00000011831|ENSSSCG00000009973|ENSSSCG00000009931	http://amigo.geneontology.org/cgi-bin/amigo/term_details?term=GO:0050727
intrinsic apoptotic signaling pathway	Gene Ontology	GO:0097193	3	51	0.146811	0.447065	ENSSSCG00000022482|ENSSSCG00000013056|ENSSSCG00000015958	http://amigo.geneontology.org/cgi-bin/amigo/term_details?term=GO:0097193
regulation of vasculature development	Gene Ontology	GO:1901342	3	52	0.152634	0.447065	ENSSSCG00000004789|ENSSSCG00000015476|ENSSSCG00000001695	http://amigo.geneontology.org/cgi-bin/amigo/term_details?term=GO:1901342
regulation of small molecule metabolic process	Gene Ontology	GO:0062012	3	52	0.152634	0.447065	ENSSSCG00000010944|ENSSSCG00000001082|ENSSSCG00000015958	http://amigo.geneontology.org/cgi-bin/amigo/term_details?term=GO:0062012
sodium ion transport	Gene Ontology	GO:0006814	3	52	0.152634	0.447065	ENSSSCG00000008155|ENSSSCG00000017282|ENSSSCG00000005222	http://amigo.geneontology.org/cgi-bin/amigo/term_details?term=GO:0006814
adaptive immune response based on somatic recombination of immune receptors built from immunoglobulin superfamily domains	Gene Ontology	GO:0002460	3	53	0.158529	0.447065	ENSSSCG00000017187|ENSSSCG00000028875|ENSSSCG00000005355	http://amigo.geneontology.org/cgi-bin/amigo/term_details?term=GO:0002460
positive regulation of protein serine/threonine kinase activity	Gene Ontology	GO:0071902	3	53	0.158529	0.447065	ENSSSCG00000004789|ENSSSCG00000022689|ENSSSCG00000030172	http://amigo.geneontology.org/cgi-bin/amigo/term_details?term=GO:0071902
lung development	Gene Ontology	GO:0030324	3	53	0.158529	0.447065	ENSSSCG00000017187|ENSSSCG00000015476|ENSSSCG00000008618	http://amigo.geneontology.org/cgi-bin/amigo/term_details?term=GO:0030324
isomerase activity	Gene Ontology	GO:0016853	3	53	0.158529	0.447065	ENSSSCG00000001431|ENSSSCG00000004413|ENSSSCG00000021353	http://amigo.geneontology.org/cgi-bin/amigo/term_details?term=GO:0016853
secondary active transmembrane transporter activity	Gene Ontology	GO:0015291	3	54	0.164492	0.447065	ENSSSCG00000005222|ENSSSCG00000008155|ENSSSCG00000012998	http://amigo.geneontology.org/cgi-bin/amigo/term_details?term=GO:0015291
cell activation involved in immune response	Gene Ontology	GO:0002263	3	54	0.164492	0.447065	ENSSSCG00000028875|ENSSSCG00000005355|ENSSSCG00000002456	http://amigo.geneontology.org/cgi-bin/amigo/term_details?term=GO:0002263
leukocyte activation involved in immune response	Gene Ontology	GO:0002366	3	54	0.164492	0.447065	ENSSSCG00000028875|ENSSSCG00000005355|ENSSSCG00000002456	http://amigo.geneontology.org/cgi-bin/amigo/term_details?term=GO:0002366
ERK1 and ERK2 cascade	Gene Ontology	GO:0070371	3	54	0.164492	0.447065	ENSSSCG00000015476|ENSSSCG00000028875|ENSSSCG00000000597	http://amigo.geneontology.org/cgi-bin/amigo/term_details?term=GO:0070371
morphogenesis of a branching epithelium	Gene Ontology	GO:0061138	3	54	0.164492	0.447065	ENSSSCG00000005087|ENSSSCG00000008618|ENSSSCG00000017538	http://amigo.geneontology.org/cgi-bin/amigo/term_details?term=GO:0061138
ATP metabolic process	Gene Ontology	GO:0046034	3	54	0.164492	0.447065	ENSSSCG00000010944|ENSSSCG00000008261|ENSSSCG00000005636	http://amigo.geneontology.org/cgi-bin/amigo/term_details?term=GO:0046034
respiratory tube development	Gene Ontology	GO:0030323	3	54	0.164492	0.447065	ENSSSCG00000017187|ENSSSCG00000015476|ENSSSCG00000008618	http://amigo.geneontology.org/cgi-bin/amigo/term_details?term=GO:0030323
striated muscle cell differentiation	Gene Ontology	GO:0051146	3	54	0.164492	0.447065	ENSSSCG00000023489|ENSSSCG00000013354|ENSSSCG00000009629	http://amigo.geneontology.org/cgi-bin/amigo/term_details?term=GO:0051146
connective tissue development	Gene Ontology	GO:0061448	3	55	0.170522	0.447065	ENSSSCG00000009357|ENSSSCG00000008618|ENSSSCG00000005636	http://amigo.geneontology.org/cgi-bin/amigo/term_details?term=GO:0061448
defense response to bacterium	Gene Ontology	GO:0042742	3	56	0.176613	0.447065	ENSSSCG00000002886|ENSSSCG00000028875|ENSSSCG00000002456	http://amigo.geneontology.org/cgi-bin/amigo/term_details?term=GO:0042742
mitochondrion disassembly	Gene Ontology	GO:0061726	3	56	0.176613	0.447065	ENSSSCG00000005058|ENSSSCG00000028274|ENSSSCG00000015958	http://amigo.geneontology.org/cgi-bin/amigo/term_details?term=GO:0061726
autophagy of mitochondrion	Gene Ontology	GO:0000422	3	56	0.176613	0.447065	ENSSSCG00000005058|ENSSSCG00000028274|ENSSSCG00000015958	http://amigo.geneontology.org/cgi-bin/amigo/term_details?term=GO:0000422
positive regulation of mitochondrion organization	Gene Ontology	GO:0010822	3	57	0.182765	0.451191	ENSSSCG00000005058|ENSSSCG00000028274|ENSSSCG00000015958	http://amigo.geneontology.org/cgi-bin/amigo/term_details?term=GO:0010822
regulation of developmental growth	Gene Ontology	GO:0048638	3	58	0.188972	0.45383	ENSSSCG00000016646|ENSSSCG00000005087|ENSSSCG00000013333	http://amigo.geneontology.org/cgi-bin/amigo/term_details?term=GO:0048638
phosphoprotein phosphatase activity	Gene Ontology	GO:0004721	3	58	0.188972	0.45383	ENSSSCG00000021843|ENSSSCG00000016991|ENSSSCG00000012050	http://amigo.geneontology.org/cgi-bin/amigo/term_details?term=GO:0004721
regulation of neuron projection development	Gene Ontology	GO:0010975	3	58	0.188972	0.45383	ENSSSCG00000016646|ENSSSCG00000005229|ENSSSCG00000013333	http://amigo.geneontology.org/cgi-bin/amigo/term_details?term=GO:0010975
morphogenesis of a branching structure	Gene Ontology	GO:0001763	3	58	0.188972	0.45383	ENSSSCG00000005087|ENSSSCG00000008618|ENSSSCG00000017538	http://amigo.geneontology.org/cgi-bin/amigo/term_details?term=GO:0001763
ATPase activity	Gene Ontology	GO:0016887	3	59	0.195233	0.45383	ENSSSCG00000013784|ENSSSCG00000003931|ENSSSCG00000021724	http://amigo.geneontology.org/cgi-bin/amigo/term_details?term=GO:0016887
lipid catabolic process	Gene Ontology	GO:0016042	3	60	0.201545	0.454842	ENSSSCG00000021873|ENSSSCG00000004233|ENSSSCG00000013056	http://amigo.geneontology.org/cgi-bin/amigo/term_details?term=GO:0016042
carboxylic acid biosynthetic process	Gene Ontology	GO:0046394	3	61	0.207904	0.458859	ENSSSCG00000010495|ENSSSCG00000014108|ENSSSCG00000006717	http://amigo.geneontology.org/cgi-bin/amigo/term_details?term=GO:0046394
muscle organ development	Gene Ontology	GO:0007517	3	61	0.207904	0.458859	ENSSSCG00000010461|ENSSSCG00000005087|ENSSSCG00000009629	http://amigo.geneontology.org/cgi-bin/amigo/term_details?term=GO:0007517
organic acid biosynthetic process	Gene Ontology	GO:0016053	3	61	0.207904	0.458859	ENSSSCG00000010495|ENSSSCG00000014108|ENSSSCG00000006717	http://amigo.geneontology.org/cgi-bin/amigo/term_details?term=GO:0016053
establishment of localization in cell	Gene Ontology	GO:0051649	3	61	0.207904	0.458859	ENSSSCG00000023489|ENSSSCG00000022482|ENSSSCG00000003931	http://amigo.geneontology.org/cgi-bin/amigo/term_details?term=GO:0051649
regulation of metal ion transport	Gene Ontology	GO:0010959	3	62	0.214307	0.458859	ENSSSCG00000023489|ENSSSCG00000002886|ENSSSCG00000017705	http://amigo.geneontology.org/cgi-bin/amigo/term_details?term=GO:0010959
nucleic acid phosphodiester bond hydrolysis	Gene Ontology	GO:0090305	3	63	0.220752	0.458859	ENSSSCG00000024479|ENSSSCG00000005355|ENSSSCG00000012348	http://amigo.geneontology.org/cgi-bin/amigo/term_details?term=GO:0090305
active ion transmembrane transporter activity	Gene Ontology	GO:0022853	3	64	0.227236	0.46838	ENSSSCG00000005222|ENSSSCG00000008155|ENSSSCG00000012998	http://amigo.geneontology.org/cgi-bin/amigo/term_details?term=GO:0022853
organic hydroxy compound transport	Gene Ontology	GO:0015850	3	64	0.227236	0.46838	ENSSSCG00000026109|ENSSSCG00000002456|ENSSSCG00000001411	http://amigo.geneontology.org/cgi-bin/amigo/term_details?term=GO:0015850
positive regulation of secretion by cell	Gene Ontology	GO:1903532	3	64	0.227236	0.46838	ENSSSCG00000010461|ENSSSCG00000028875|ENSSSCG00000001887	http://amigo.geneontology.org/cgi-bin/amigo/term_details?term=GO:1903532
protein dephosphorylation	Gene Ontology	GO:0006470	3	65	0.233755	0.472491	ENSSSCG00000021843|ENSSSCG00000016991|ENSSSCG00000012050	http://amigo.geneontology.org/cgi-bin/amigo/term_details?term=GO:0006470
steroid metabolic process	Gene Ontology	GO:0008202	3	65	0.233755	0.472491	ENSSSCG00000026109|ENSSSCG00000001082|ENSSSCG00000009931	http://amigo.geneontology.org/cgi-bin/amigo/term_details?term=GO:0008202
actin cytoskeleton	Gene Ontology	GO:0015629	3	65	0.233755	0.472491	ENSSSCG00000004757|ENSSSCG00000009629|ENSSSCG00000005375	http://amigo.geneontology.org/cgi-bin/amigo/term_details?term=GO:0015629
secretory vesicle	Gene Ontology	GO:0099503	3	66	0.240308	0.472884	ENSSSCG00000004789|ENSSSCG00000004125|ENSSSCG00000002456	http://amigo.geneontology.org/cgi-bin/amigo/term_details?term=GO:0099503
positive regulation of secretion	Gene Ontology	GO:0051047	3	66	0.240308	0.472884	ENSSSCG00000010461|ENSSSCG00000028875|ENSSSCG00000001887	http://amigo.geneontology.org/cgi-bin/amigo/term_details?term=GO:0051047
B cell activation	Gene Ontology	GO:0042113	3	66	0.240308	0.472884	ENSSSCG00000017187|ENSSSCG00000030172|ENSSSCG00000005355	http://amigo.geneontology.org/cgi-bin/amigo/term_details?term=GO:0042113
transmembrane receptor protein serine/threonine kinase signaling pathway	Gene Ontology	GO:0007178	3	67	0.246891	0.479377	ENSSSCG00000004789|ENSSSCG00000017558|ENSSSCG00000009357	http://amigo.geneontology.org/cgi-bin/amigo/term_details?term=GO:0007178
regulation of autophagy	Gene Ontology	GO:0010506	3	68	0.253502	0.479377	ENSSSCG00000005058|ENSSSCG00000028274|ENSSSCG00000015958	http://amigo.geneontology.org/cgi-bin/amigo/term_details?term=GO:0010506
regulation of body fluid levels	Gene Ontology	GO:0050878	3	68	0.253502	0.479377	ENSSSCG00000001082|ENSSSCG00000004789|ENSSSCG00000030172	http://amigo.geneontology.org/cgi-bin/amigo/term_details?term=GO:0050878
regulation of DNA-binding transcription factor activity	Gene Ontology	GO:0051090	3	71	0.273474	0.490748	ENSSSCG00000017187|ENSSSCG00000022482|ENSSSCG00000030172	http://amigo.geneontology.org/cgi-bin/amigo/term_details?term=GO:0051090
lipid transport	Gene Ontology	GO:0006869	3	71	0.273474	0.490748	ENSSSCG00000004789|ENSSSCG00000026109|ENSSSCG00000001411	http://amigo.geneontology.org/cgi-bin/amigo/term_details?term=GO:0006869
purine ribonucleotide metabolic process	Gene Ontology	GO:0009150	3	71	0.273474	0.490748	ENSSSCG00000010944|ENSSSCG00000008261|ENSSSCG00000015958	http://amigo.geneontology.org/cgi-bin/amigo/term_details?term=GO:0009150
enzyme activator activity	Gene Ontology	GO:0008047	3	72	0.28017	0.494953	ENSSSCG00000013784|ENSSSCG00000008768|ENSSSCG00000017705	http://amigo.geneontology.org/cgi-bin/amigo/term_details?term=GO:0008047
embryonic organ morphogenesis	Gene Ontology	GO:0048562	3	72	0.28017	0.494953	ENSSSCG00000005087|ENSSSCG00000008618|ENSSSCG00000017538	http://amigo.geneontology.org/cgi-bin/amigo/term_details?term=GO:0048562
regulation of cell growth	Gene Ontology	GO:0001558	3	73	0.28688	0.494953	ENSSSCG00000016646|ENSSSCG00000010944|ENSSSCG00000013333	http://amigo.geneontology.org/cgi-bin/amigo/term_details?term=GO:0001558
cilium	Gene Ontology	GO:0005929	3	73	0.28688	0.494953	ENSSSCG00000004718|ENSSSCG00000021724|ENSSSCG00000005058	http://amigo.geneontology.org/cgi-bin/amigo/term_details?term=GO:0005929
regulation of cell morphogenesis	Gene Ontology	GO:0022604	3	73	0.28688	0.494953	ENSSSCG00000016646|ENSSSCG00000004718|ENSSSCG00000013333	http://amigo.geneontology.org/cgi-bin/amigo/term_details?term=GO:0022604
ribonucleotide metabolic process	Gene Ontology	GO:0009259	3	74	0.293603	0.494953	ENSSSCG00000010944|ENSSSCG00000008261|ENSSSCG00000015958	http://amigo.geneontology.org/cgi-bin/amigo/term_details?term=GO:0009259
ribose phosphate metabolic process	Gene Ontology	GO:0019693	3	74	0.293603	0.494953	ENSSSCG00000010944|ENSSSCG00000008261|ENSSSCG00000015958	http://amigo.geneontology.org/cgi-bin/amigo/term_details?term=GO:0019693
regulation of translation	Gene Ontology	GO:0006417	3	74	0.293603	0.494953	ENSSSCG00000004789|ENSSSCG00000017558|ENSSSCG00000010679	http://amigo.geneontology.org/cgi-bin/amigo/term_details?term=GO:0006417
macroautophagy	Gene Ontology	GO:0016236	3	75	0.300337	0.502684	ENSSSCG00000005058|ENSSSCG00000028274|ENSSSCG00000015958	http://amigo.geneontology.org/cgi-bin/amigo/term_details?term=GO:0016236
purine nucleotide metabolic process	Gene Ontology	GO:0006163	3	75	0.300337	0.502684	ENSSSCG00000010944|ENSSSCG00000008261|ENSSSCG00000015958	http://amigo.geneontology.org/cgi-bin/amigo/term_details?term=GO:0006163
axon development	Gene Ontology	GO:0061564	3	75	0.300337	0.502684	ENSSSCG00000011831|ENSSSCG00000016646|ENSSSCG00000013333	http://amigo.geneontology.org/cgi-bin/amigo/term_details?term=GO:0061564
positive regulation of nervous system development	Gene Ontology	GO:0051962	3	76	0.307078	0.502684	ENSSSCG00000023806|ENSSSCG00000005229|ENSSSCG00000013333	http://amigo.geneontology.org/cgi-bin/amigo/term_details?term=GO:0051962
lipid localization	Gene Ontology	GO:0010876	3	76	0.307078	0.502684	ENSSSCG00000004789|ENSSSCG00000026109|ENSSSCG00000001411	http://amigo.geneontology.org/cgi-bin/amigo/term_details?term=GO:0010876
regulation of apoptotic signaling pathway	Gene Ontology	GO:2001233	3	77	0.313825	0.503497	ENSSSCG00000004789|ENSSSCG00000008115|ENSSSCG00000004510	http://amigo.geneontology.org/cgi-bin/amigo/term_details?term=GO:2001233
adaptive immune response	Gene Ontology	GO:0002250	3	77	0.313825	0.503497	ENSSSCG00000017187|ENSSSCG00000028875|ENSSSCG00000005355	http://amigo.geneontology.org/cgi-bin/amigo/term_details?term=GO:0002250
epithelial tube morphogenesis	Gene Ontology	GO:0060562	3	78	0.320575	0.51115	ENSSSCG00000005087|ENSSSCG00000008618|ENSSSCG00000017538	http://amigo.geneontology.org/cgi-bin/amigo/term_details?term=GO:0060562
phospholipid metabolic process	Gene Ontology	GO:0006644	3	79	0.327327	0.51115	ENSSSCG00000009152|ENSSSCG00000005058|ENSSSCG00000004233	http://amigo.geneontology.org/cgi-bin/amigo/term_details?term=GO:0006644
anion transmembrane transport	Gene Ontology	GO:0098656	3	79	0.327327	0.51115	ENSSSCG00000004789|ENSSSCG00000005222|ENSSSCG00000012998	http://amigo.geneontology.org/cgi-bin/amigo/term_details?term=GO:0098656
transcription coregulator activity	Gene Ontology	GO:0003712	3	81	0.340826	0.518543	ENSSSCG00000010461|ENSSSCG00000022482|ENSSSCG00000017558	http://amigo.geneontology.org/cgi-bin/amigo/term_details?term=GO:0003712
cytokine activity	Gene Ontology	GO:0005125	3	81	0.340826	0.518543	ENSSSCG00000023489|ENSSSCG00000030172|ENSSSCG00000017705	http://amigo.geneontology.org/cgi-bin/amigo/term_details?term=GO:0005125
purine-containing compound metabolic process	Gene Ontology	GO:0072521	3	81	0.340826	0.518543	ENSSSCG00000010944|ENSSSCG00000008261|ENSSSCG00000015958	http://amigo.geneontology.org/cgi-bin/amigo/term_details?term=GO:0072521
active transmembrane transporter activity	Gene Ontology	GO:0022804	3	84	0.361034	0.528705	ENSSSCG00000005222|ENSSSCG00000008155|ENSSSCG00000012998	http://amigo.geneontology.org/cgi-bin/amigo/term_details?term=GO:0022804
cell morphogenesis involved in neuron differentiation	Gene Ontology	GO:0048667	3	84	0.361034	0.528705	ENSSSCG00000016646|ENSSSCG00000005229|ENSSSCG00000013333	http://amigo.geneontology.org/cgi-bin/amigo/term_details?term=GO:0048667
organic anion transport	Gene Ontology	GO:0015711	3	84	0.361034	0.528705	ENSSSCG00000004789|ENSSSCG00000005222|ENSSSCG00000012998	http://amigo.geneontology.org/cgi-bin/amigo/term_details?term=GO:0015711
establishment of protein localization to organelle	Gene Ontology	GO:0072594	3	86	0.374456	0.540881	ENSSSCG00000011831|ENSSSCG00000011692|ENSSSCG00000006151	http://amigo.geneontology.org/cgi-bin/amigo/term_details?term=GO:0072594
neuron projection morphogenesis	Gene Ontology	GO:0048812	3	87	0.381147	0.54499	ENSSSCG00000016646|ENSSSCG00000005229|ENSSSCG00000013333	http://amigo.geneontology.org/cgi-bin/amigo/term_details?term=GO:0048812
response to virus	Gene Ontology	GO:0009615	3	87	0.381147	0.54499	ENSSSCG00000023489|ENSSSCG00000028274|ENSSSCG00000017705	http://amigo.geneontology.org/cgi-bin/amigo/term_details?term=GO:0009615
cell projection morphogenesis	Gene Ontology	GO:0048858	3	88	0.387823	0.550494	ENSSSCG00000016646|ENSSSCG00000005229|ENSSSCG00000013333	http://amigo.geneontology.org/cgi-bin/amigo/term_details?term=GO:0048858
plasma membrane bounded cell projection morphogenesis	Gene Ontology	GO:0120039	3	88	0.387823	0.550494	ENSSSCG00000016646|ENSSSCG00000005229|ENSSSCG00000013333	http://amigo.geneontology.org/cgi-bin/amigo/term_details?term=GO:0120039
gland development	Gene Ontology	GO:0048732	3	88	0.387823	0.550494	ENSSSCG00000005087|ENSSSCG00000001082|ENSSSCG00000009973	http://amigo.geneontology.org/cgi-bin/amigo/term_details?term=GO:0048732
cell part morphogenesis	Gene Ontology	GO:0032990	3	90	0.40112	0.559433	ENSSSCG00000016646|ENSSSCG00000005229|ENSSSCG00000013333	http://amigo.geneontology.org/cgi-bin/amigo/term_details?term=GO:0032990
cofactor metabolic process	Gene Ontology	GO:0051186	3	90	0.40112	0.559433	ENSSSCG00000001082|ENSSSCG00000015958|ENSSSCG00000007373	http://amigo.geneontology.org/cgi-bin/amigo/term_details?term=GO:0051186
polymeric cytoskeletal fiber	Gene Ontology	GO:0099513	3	91	0.407738	0.560033	ENSSSCG00000004757|ENSSSCG00000003931|ENSSSCG00000009629	http://amigo.geneontology.org/cgi-bin/amigo/term_details?term=GO:0099513
glycoprotein metabolic process	Gene Ontology	GO:0009100	3	93	0.420908	0.569554	ENSSSCG00000026246|ENSSSCG00000001819|ENSSSCG00000021774	http://amigo.geneontology.org/cgi-bin/amigo/term_details?term=GO:0009100
plasma membrane protein complex	Gene Ontology	GO:0098797	3	93	0.420908	0.569554	ENSSSCG00000007797|ENSSSCG00000012606|ENSSSCG00000017282	http://amigo.geneontology.org/cgi-bin/amigo/term_details?term=GO:0098797
lysosome	Gene Ontology	GO:0005764	3	93	0.420908	0.569554	ENSSSCG00000004757|ENSSSCG00000002456|ENSSSCG00000012970	http://amigo.geneontology.org/cgi-bin/amigo/term_details?term=GO:0005764
transferase activity, transferring glycosyl groups	Gene Ontology	GO:0016757	3	93	0.420908	0.569554	ENSSSCG00000026246|ENSSSCG00000021774|ENSSSCG00000025005	http://amigo.geneontology.org/cgi-bin/amigo/term_details?term=GO:0016757
ubiquitin-dependent protein catabolic process	Gene Ontology	GO:0006511	3	94	0.427457	0.57577	ENSSSCG00000022482|ENSSSCG00000007554|ENSSSCG00000012349	http://amigo.geneontology.org/cgi-bin/amigo/term_details?term=GO:0006511
lytic vacuole	Gene Ontology	GO:0000323	3	94	0.427457	0.57577	ENSSSCG00000004757|ENSSSCG00000002456|ENSSSCG00000012970	http://amigo.geneontology.org/cgi-bin/amigo/term_details?term=GO:0000323
modification-dependent protein catabolic process	Gene Ontology	GO:0019941	3	96	0.440474	0.584633	ENSSSCG00000022482|ENSSSCG00000007554|ENSSSCG00000012349	http://amigo.geneontology.org/cgi-bin/amigo/term_details?term=GO:0019941
nucleotide metabolic process	Gene Ontology	GO:0009117	3	96	0.440474	0.584633	ENSSSCG00000010944|ENSSSCG00000008261|ENSSSCG00000015958	http://amigo.geneontology.org/cgi-bin/amigo/term_details?term=GO:0009117
cysteine-type peptidase activity	Gene Ontology	GO:0008234	3	97	0.44694	0.588426	ENSSSCG00000004789|ENSSSCG00000012970|ENSSSCG00000012349	http://amigo.geneontology.org/cgi-bin/amigo/term_details?term=GO:0008234
nucleoside phosphate metabolic process	Gene Ontology	GO:0006753	3	97	0.44694	0.588426	ENSSSCG00000010944|ENSSSCG00000008261|ENSSSCG00000015958	http://amigo.geneontology.org/cgi-bin/amigo/term_details?term=GO:0006753
embryonic organ development	Gene Ontology	GO:0048568	3	97	0.44694	0.588426	ENSSSCG00000005087|ENSSSCG00000008618|ENSSSCG00000017538	http://amigo.geneontology.org/cgi-bin/amigo/term_details?term=GO:0048568
sensory organ development	Gene Ontology	GO:0007423	3	98	0.453377	0.591799	ENSSSCG00000005087|ENSSSCG00000008618|ENSSSCG00000005636	http://amigo.geneontology.org/cgi-bin/amigo/term_details?term=GO:0007423
regulation of cellular response to stress	Gene Ontology	GO:0080135	3	101	0.472495	0.604898	ENSSSCG00000010461|ENSSSCG00000022689|ENSSSCG00000030172	http://amigo.geneontology.org/cgi-bin/amigo/term_details?term=GO:0080135
mitochondrial inner membrane	Gene Ontology	GO:0005743	3	102	0.4788	0.607264	ENSSSCG00000005636|ENSSSCG00000004510|ENSSSCG00000001991	http://amigo.geneontology.org/cgi-bin/amigo/term_details?term=GO:0005743
monovalent inorganic cation transmembrane transporter activity	Gene Ontology	GO:0015077	3	103	0.485071	0.612541	ENSSSCG00000008155|ENSSSCG00000017282|ENSSSCG00000005222	http://amigo.geneontology.org/cgi-bin/amigo/term_details?term=GO:0015077
negative regulation of cell cycle	Gene Ontology	GO:0045786	3	105	0.497501	0.620996	ENSSSCG00000004789|ENSSSCG00000022482|ENSSSCG00000012014	http://amigo.geneontology.org/cgi-bin/amigo/term_details?term=GO:0045786
process utilizing autophagic mechanism	Gene Ontology	GO:0061919	3	107	0.50978	0.628987	ENSSSCG00000005058|ENSSSCG00000028274|ENSSSCG00000015958	http://amigo.geneontology.org/cgi-bin/amigo/term_details?term=GO:0061919
autophagy	Gene Ontology	GO:0006914	3	107	0.50978	0.628987	ENSSSCG00000005058|ENSSSCG00000028274|ENSSSCG00000015958	http://amigo.geneontology.org/cgi-bin/amigo/term_details?term=GO:0006914
morphogenesis of an epithelium	Gene Ontology	GO:0002009	3	111	0.533854	0.645406	ENSSSCG00000005087|ENSSSCG00000008618|ENSSSCG00000017538	http://amigo.geneontology.org/cgi-bin/amigo/term_details?term=GO:0002009
small GTPase mediated signal transduction	Gene Ontology	GO:0007264	3	112	0.539768	0.647333	ENSSSCG00000010944|ENSSSCG00000006036|ENSSSCG00000028384	http://amigo.geneontology.org/cgi-bin/amigo/term_details?term=GO:0007264
cell morphogenesis involved in differentiation	Gene Ontology	GO:0000904	3	112	0.539768	0.647333	ENSSSCG00000016646|ENSSSCG00000005229|ENSSSCG00000013333	http://amigo.geneontology.org/cgi-bin/amigo/term_details?term=GO:0000904
mRNA metabolic process	Gene Ontology	GO:0016071	3	113	0.545639	0.653653	ENSSSCG00000022482|ENSSSCG00000017558|ENSSSCG00000005355	http://amigo.geneontology.org/cgi-bin/amigo/term_details?term=GO:0016071
monovalent inorganic cation transport	Gene Ontology	GO:0015672	3	117	0.56868	0.66843	ENSSSCG00000008155|ENSSSCG00000017282|ENSSSCG00000005222	http://amigo.geneontology.org/cgi-bin/amigo/term_details?term=GO:0015672
anion transport	Gene Ontology	GO:0006820	3	119	0.579929	0.675774	ENSSSCG00000004789|ENSSSCG00000005222|ENSSSCG00000012998	http://amigo.geneontology.org/cgi-bin/amigo/term_details?term=GO:0006820
regulation of cellular localization	Gene Ontology	GO:0060341	3	119	0.579929	0.675774	ENSSSCG00000023489|ENSSSCG00000011831|ENSSSCG00000011692	http://amigo.geneontology.org/cgi-bin/amigo/term_details?term=GO:0060341
mitotic cell cycle process	Gene Ontology	GO:1903047	3	121	0.590991	0.682712	ENSSSCG00000003931|ENSSSCG00000006095|ENSSSCG00000010311	http://amigo.geneontology.org/cgi-bin/amigo/term_details?term=GO:1903047
nucleobase-containing small molecule metabolic process	Gene Ontology	GO:0055086	3	122	0.596451	0.686996	ENSSSCG00000010944|ENSSSCG00000008261|ENSSSCG00000015958	http://amigo.geneontology.org/cgi-bin/amigo/term_details?term=GO:0055086
regulation of multi-organism process	Gene Ontology	GO:0043900	3	126	0.617813	0.701504	ENSSSCG00000017705|ENSSSCG00000028274|ENSSSCG00000028875	http://amigo.geneontology.org/cgi-bin/amigo/term_details?term=GO:0043900
plasma membrane region	Gene Ontology	GO:0098590	3	129	0.633326	0.710625	ENSSSCG00000001841|ENSSSCG00000025049|ENSSSCG00000005222	http://amigo.geneontology.org/cgi-bin/amigo/term_details?term=GO:0098590
positive regulation of organelle organization	Gene Ontology	GO:0010638	3	131	0.643423	0.717655	ENSSSCG00000005058|ENSSSCG00000028274|ENSSSCG00000015958	http://amigo.geneontology.org/cgi-bin/amigo/term_details?term=GO:0010638
chordate embryonic development	Gene Ontology	GO:0043009	3	134	0.658198	0.7306	ENSSSCG00000005087|ENSSSCG00000008618|ENSSSCG00000017538	http://amigo.geneontology.org/cgi-bin/amigo/term_details?term=GO:0043009
embryo development ending in birth or egg hatching	Gene Ontology	GO:0009792	3	136	0.667802	0.737436	ENSSSCG00000005087|ENSSSCG00000008618|ENSSSCG00000017538	http://amigo.geneontology.org/cgi-bin/amigo/term_details?term=GO:0009792
mitochondrial membrane	Gene Ontology	GO:0031966	3	143	0.699856	0.762438	ENSSSCG00000005636|ENSSSCG00000004510|ENSSSCG00000001991	http://amigo.geneontology.org/cgi-bin/amigo/term_details?term=GO:0031966
carbohydrate derivative biosynthetic process	Gene Ontology	GO:1901137	3	144	0.704238	0.765305	ENSSSCG00000026246|ENSSSCG00000021774|ENSSSCG00000015958	http://amigo.geneontology.org/cgi-bin/amigo/term_details?term=GO:1901137
protein-containing complex binding	Gene Ontology	GO:0044877	3	146	0.712857	0.770952	ENSSSCG00000004789|ENSSSCG00000005229|ENSSSCG00000005375	http://amigo.geneontology.org/cgi-bin/amigo/term_details?term=GO:0044877
cellular response to DNA damage stimulus	Gene Ontology	GO:0006974	3	156	0.753062	0.800612	ENSSSCG00000010461|ENSSSCG00000012348|ENSSSCG00000008614	http://amigo.geneontology.org/cgi-bin/amigo/term_details?term=GO:0006974
calcium ion binding	Gene Ontology	GO:0005509	3	156	0.753062	0.800612	ENSSSCG00000004789|ENSSSCG00000005636|ENSSSCG00000005229	http://amigo.geneontology.org/cgi-bin/amigo/term_details?term=GO:0005509
mitochondrial envelope	Gene Ontology	GO:0005740	3	156	0.753062	0.800612	ENSSSCG00000005636|ENSSSCG00000004510|ENSSSCG00000001991	http://amigo.geneontology.org/cgi-bin/amigo/term_details?term=GO:0005740
structural molecule activity	Gene Ontology	GO:0005198	3	159	0.764206	0.808648	ENSSSCG00000008115|ENSSSCG00000013354|ENSSSCG00000005636	http://amigo.geneontology.org/cgi-bin/amigo/term_details?term=GO:0005198
multi-organism reproductive process	Gene Ontology	GO:0044703	3	168	0.795207	0.830975	ENSSSCG00000028875|ENSSSCG00000007346|ENSSSCG00000004399	http://amigo.geneontology.org/cgi-bin/amigo/term_details?term=GO:0044703
hematopoietic or lymphoid organ development	Gene Ontology	GO:0048534	3	175	0.816908	0.848034	ENSSSCG00000017187|ENSSSCG00000005087|ENSSSCG00000017538	http://amigo.geneontology.org/cgi-bin/amigo/term_details?term=GO:0048534
protein modification by small protein conjugation or removal	Gene Ontology	GO:0070647	3	182	0.83663	0.864614	ENSSSCG00000002886|ENSSSCG00000030395|ENSSSCG00000012349	http://amigo.geneontology.org/cgi-bin/amigo/term_details?term=GO:0070647
chromosome	Gene Ontology	GO:0005694	3	191	0.859279	0.88212	ENSSSCG00000003931|ENSSSCG00000005355|ENSSSCG00000008614	http://amigo.geneontology.org/cgi-bin/amigo/term_details?term=GO:0005694
microtubule cytoskeleton	Gene Ontology	GO:0015630	3	199	0.877058	0.896196	ENSSSCG00000004718|ENSSSCG00000003931|ENSSSCG00000021724	http://amigo.geneontology.org/cgi-bin/amigo/term_details?term=GO:0015630
chromosome organization	Gene Ontology	GO:0051276	3	206	0.890953	0.908121	ENSSSCG00000003931|ENSSSCG00000012349|ENSSSCG00000008614	http://amigo.geneontology.org/cgi-bin/amigo/term_details?term=GO:0051276
reproductive process	Gene Ontology	GO:0022414	3	244	0.944556	0.949878	ENSSSCG00000028875|ENSSSCG00000007346|ENSSSCG00000004399	http://amigo.geneontology.org/cgi-bin/amigo/term_details?term=GO:0022414
reproduction	Gene Ontology	GO:0000003	3	244	0.944556	0.949878	ENSSSCG00000028875|ENSSSCG00000007346|ENSSSCG00000004399	http://amigo.geneontology.org/cgi-bin/amigo/term_details?term=GO:0000003
response to iron ion	Gene Ontology	GO:0010039	2	5	0.0116501	0.356265	ENSSSCG00000002886|ENSSSCG00000025049	http://amigo.geneontology.org/cgi-bin/amigo/term_details?term=GO:0010039
regulation of focal adhesion assembly	Gene Ontology	GO:0051893	2	5	0.0116501	0.356265	ENSSSCG00000011831|ENSSSCG00000001695	http://amigo.geneontology.org/cgi-bin/amigo/term_details?term=GO:0051893
response to muscle stretch	Gene Ontology	GO:0035994	2	5	0.0116501	0.356265	ENSSSCG00000010461|ENSSSCG00000013354	http://amigo.geneontology.org/cgi-bin/amigo/term_details?term=GO:0035994
regulation of adherens junction organization	Gene Ontology	GO:1903391	2	5	0.0116501	0.356265	ENSSSCG00000011831|ENSSSCG00000001695	http://amigo.geneontology.org/cgi-bin/amigo/term_details?term=GO:1903391
regulation of cell-substrate junction assembly	Gene Ontology	GO:0090109	2	5	0.0116501	0.356265	ENSSSCG00000011831|ENSSSCG00000001695	http://amigo.geneontology.org/cgi-bin/amigo/term_details?term=GO:0090109
negative regulation of cell-substrate adhesion	Gene Ontology	GO:0010812	2	5	0.0116501	0.356265	ENSSSCG00000004789|ENSSSCG00000011831	http://amigo.geneontology.org/cgi-bin/amigo/term_details?term=GO:0010812
positive regulation of interleukin-4 production	Gene Ontology	GO:0032753	2	5	0.0116501	0.356265	ENSSSCG00000030172|ENSSSCG00000028875	http://amigo.geneontology.org/cgi-bin/amigo/term_details?term=GO:0032753
positive regulation of receptor-mediated endocytosis	Gene Ontology	GO:0048260	2	6	0.015283	0.356265	ENSSSCG00000002886|ENSSSCG00000001695	http://amigo.geneontology.org/cgi-bin/amigo/term_details?term=GO:0048260
regulation of cofactor metabolic process	Gene Ontology	GO:0051193	2	6	0.015283	0.356265	ENSSSCG00000001082|ENSSSCG00000015958	http://amigo.geneontology.org/cgi-bin/amigo/term_details?term=GO:0051193
plasma lipoprotein particle clearance	Gene Ontology	GO:0034381	2	6	0.015283	0.356265	ENSSSCG00000005229|ENSSSCG00000001411	http://amigo.geneontology.org/cgi-bin/amigo/term_details?term=GO:0034381
sphingomyelin metabolic process	Gene Ontology	GO:0006684	2	6	0.015283	0.356265	ENSSSCG00000009152|ENSSSCG00000004233	http://amigo.geneontology.org/cgi-bin/amigo/term_details?term=GO:0006684
oxidoreductase activity, oxidizing metal ions	Gene Ontology	GO:0016722	2	6	0.015283	0.356265	ENSSSCG00000017297|ENSSSCG00000025049	http://amigo.geneontology.org/cgi-bin/amigo/term_details?term=GO:0016722
negative regulation of lymphocyte mediated immunity	Gene Ontology	GO:0002707	2	6	0.015283	0.356265	ENSSSCG00000017187|ENSSSCG00000028875	http://amigo.geneontology.org/cgi-bin/amigo/term_details?term=GO:0002707
phosphatidylinositol 3-kinase binding	Gene Ontology	GO:0043548	2	6	0.015283	0.356265	ENSSSCG00000002918|ENSSSCG00000001483	http://amigo.geneontology.org/cgi-bin/amigo/term_details?term=GO:0043548
regulation of interleukin-4 production	Gene Ontology	GO:0032673	2	6	0.015283	0.356265	ENSSSCG00000030172|ENSSSCG00000028875	http://amigo.geneontology.org/cgi-bin/amigo/term_details?term=GO:0032673
regulation of macrophage activation	Gene Ontology	GO:0043030	2	7	0.0193333	0.356265	ENSSSCG00000004789|ENSSSCG00000028875	http://amigo.geneontology.org/cgi-bin/amigo/term_details?term=GO:0043030
regulation of receptor internalization	Gene Ontology	GO:0002090	2	7	0.0193333	0.356265	ENSSSCG00000002886|ENSSSCG00000001695	http://amigo.geneontology.org/cgi-bin/amigo/term_details?term=GO:0002090
epidermal growth factor receptor binding	Gene Ontology	GO:0005154	2	7	0.0193333	0.356265	ENSSSCG00000014362|ENSSSCG00000001483	http://amigo.geneontology.org/cgi-bin/amigo/term_details?term=GO:0005154
regulation of endothelial cell chemotaxis	Gene Ontology	GO:2001026	2	7	0.0193333	0.356265	ENSSSCG00000004789|ENSSSCG00000001695	http://amigo.geneontology.org/cgi-bin/amigo/term_details?term=GO:2001026
negative regulation of adaptive immune response based on somatic recombination of immune receptors built from immunoglobulin superfamily domains	Gene Ontology	GO:0002823	2	7	0.0193333	0.356265	ENSSSCG00000017187|ENSSSCG00000028875	http://amigo.geneontology.org/cgi-bin/amigo/term_details?term=GO:0002823
negative regulation of interleukin-6 production	Gene Ontology	GO:0032715	2	7	0.0193333	0.356265	ENSSSCG00000017187|ENSSSCG00000028875	http://amigo.geneontology.org/cgi-bin/amigo/term_details?term=GO:0032715
quaternary ammonium group transport	Gene Ontology	GO:0015697	2	7	0.0193333	0.356265	ENSSSCG00000006693|ENSSSCG00000004399	http://amigo.geneontology.org/cgi-bin/amigo/term_details?term=GO:0015697
modified amino acid transport	Gene Ontology	GO:0072337	2	7	0.0193333	0.356265	ENSSSCG00000006693|ENSSSCG00000004399	http://amigo.geneontology.org/cgi-bin/amigo/term_details?term=GO:0072337
regulation of T cell migration	Gene Ontology	GO:2000404	2	7	0.0193333	0.356265	ENSSSCG00000011831|ENSSSCG00000017705	http://amigo.geneontology.org/cgi-bin/amigo/term_details?term=GO:2000404
regulation of natural killer cell activation	Gene Ontology	GO:0032814	2	7	0.0193333	0.356265	ENSSSCG00000009973|ENSSSCG00000028875	http://amigo.geneontology.org/cgi-bin/amigo/term_details?term=GO:0032814
regulation of collateral sprouting	Gene Ontology	GO:0048670	2	7	0.0193333	0.356265	ENSSSCG00000016646|ENSSSCG00000013333	http://amigo.geneontology.org/cgi-bin/amigo/term_details?term=GO:0048670
negative regulation of T cell proliferation	Gene Ontology	GO:0042130	2	8	0.0237785	0.356265	ENSSSCG00000017187|ENSSSCG00000028875	http://amigo.geneontology.org/cgi-bin/amigo/term_details?term=GO:0042130
ammonium transmembrane transport	Gene Ontology	GO:0072488	2	8	0.0237785	0.356265	ENSSSCG00000001841|ENSSSCG00000004399	http://amigo.geneontology.org/cgi-bin/amigo/term_details?term=GO:0072488
ammonium transmembrane transporter activity	Gene Ontology	GO:0008519	2	8	0.0237785	0.356265	ENSSSCG00000001841|ENSSSCG00000004399	http://amigo.geneontology.org/cgi-bin/amigo/term_details?term=GO:0008519
serine family amino acid metabolic process	Gene Ontology	GO:0009069	2	8	0.0237785	0.356265	ENSSSCG00000022975|ENSSSCG00000006717	http://amigo.geneontology.org/cgi-bin/amigo/term_details?term=GO:0009069
transaminase activity	Gene Ontology	GO:0008483	2	8	0.0237785	0.356265	ENSSSCG00000007909|ENSSSCG00000022975	http://amigo.geneontology.org/cgi-bin/amigo/term_details?term=GO:0008483
negative regulation of reactive oxygen species metabolic process	Gene Ontology	GO:2000378	2	8	0.0237785	0.356265	ENSSSCG00000001082|ENSSSCG00000008618	http://amigo.geneontology.org/cgi-bin/amigo/term_details?term=GO:2000378
positive regulation of mesenchymal cell proliferation	Gene Ontology	GO:0002053	2	8	0.0237785	0.356265	ENSSSCG00000005087|ENSSSCG00000008618	http://amigo.geneontology.org/cgi-bin/amigo/term_details?term=GO:0002053
ncRNA 3'-end processing	Gene Ontology	GO:0043628	2	8	0.0237785	0.356265	ENSSSCG00000024479|ENSSSCG00000005355	http://amigo.geneontology.org/cgi-bin/amigo/term_details?term=GO:0043628
interleukin-4 production	Gene Ontology	GO:0032633	2	8	0.0237785	0.356265	ENSSSCG00000030172|ENSSSCG00000028875	http://amigo.geneontology.org/cgi-bin/amigo/term_details?term=GO:0032633
negative regulation of adaptive immune response	Gene Ontology	GO:0002820	2	8	0.0237785	0.356265	ENSSSCG00000017187|ENSSSCG00000028875	http://amigo.geneontology.org/cgi-bin/amigo/term_details?term=GO:0002820
collateral sprouting	Gene Ontology	GO:0048668	2	9	0.0285969	0.356265	ENSSSCG00000016646|ENSSSCG00000013333	http://amigo.geneontology.org/cgi-bin/amigo/term_details?term=GO:0048668
negative regulation of leukocyte mediated immunity	Gene Ontology	GO:0002704	2	9	0.0285969	0.356265	ENSSSCG00000017187|ENSSSCG00000028875	http://amigo.geneontology.org/cgi-bin/amigo/term_details?term=GO:0002704
regulation of mesenchymal cell proliferation	Gene Ontology	GO:0010464	2	9	0.0285969	0.356265	ENSSSCG00000005087|ENSSSCG00000008618	http://amigo.geneontology.org/cgi-bin/amigo/term_details?term=GO:0010464
regulation of endothelial cell apoptotic process	Gene Ontology	GO:2000351	2	9	0.0285969	0.356265	ENSSSCG00000004789|ENSSSCG00000013599	http://amigo.geneontology.org/cgi-bin/amigo/term_details?term=GO:2000351
endothelial cell chemotaxis	Gene Ontology	GO:0035767	2	9	0.0285969	0.356265	ENSSSCG00000004789|ENSSSCG00000001695	http://amigo.geneontology.org/cgi-bin/amigo/term_details?term=GO:0035767
sulfur compound transport	Gene Ontology	GO:0072348	2	9	0.0285969	0.356265	ENSSSCG00000006290|ENSSSCG00000005222	http://amigo.geneontology.org/cgi-bin/amigo/term_details?term=GO:0072348
cell-substrate adherens junction assembly	Gene Ontology	GO:0007045	2	9	0.0285969	0.356265	ENSSSCG00000011831|ENSSSCG00000001695	http://amigo.geneontology.org/cgi-bin/amigo/term_details?term=GO:0007045
positive regulation of branching involved in ureteric bud morphogenesis	Gene Ontology	GO:0090190	2	9	0.0285969	0.356265	ENSSSCG00000005087|ENSSSCG00000017538	http://amigo.geneontology.org/cgi-bin/amigo/term_details?term=GO:0090190
positive regulation of myoblast differentiation	Gene Ontology	GO:0045663	2	9	0.0285969	0.356265	ENSSSCG00000023489|ENSSSCG00000013354	http://amigo.geneontology.org/cgi-bin/amigo/term_details?term=GO:0045663
focal adhesion assembly	Gene Ontology	GO:0048041	2	9	0.0285969	0.356265	ENSSSCG00000011831|ENSSSCG00000001695	http://amigo.geneontology.org/cgi-bin/amigo/term_details?term=GO:0048041
positive regulation of NIK/NF-kappaB signaling	Gene Ontology	GO:1901224	2	10	0.0337674	0.356265	ENSSSCG00000015476|ENSSSCG00000028875	http://amigo.geneontology.org/cgi-bin/amigo/term_details?term=GO:1901224
regulation of cell junction assembly	Gene Ontology	GO:1901888	2	10	0.0337674	0.356265	ENSSSCG00000011831|ENSSSCG00000001695	http://amigo.geneontology.org/cgi-bin/amigo/term_details?term=GO:1901888
extrinsic component of organelle membrane	Gene Ontology	GO:0031312	2	10	0.0337674	0.356265	ENSSSCG00000005058|ENSSSCG00000006151	http://amigo.geneontology.org/cgi-bin/amigo/term_details?term=GO:0031312
skeletal muscle tissue regeneration	Gene Ontology	GO:0043403	2	10	0.0337674	0.356265	ENSSSCG00000016646|ENSSSCG00000009629	http://amigo.geneontology.org/cgi-bin/amigo/term_details?term=GO:0043403
regulation of extrinsic apoptotic signaling pathway via death domain receptors	Gene Ontology	GO:1902041	2	10	0.0337674	0.356265	ENSSSCG00000004789|ENSSSCG00000008115	http://amigo.geneontology.org/cgi-bin/amigo/term_details?term=GO:1902041
nuclear inner membrane	Gene Ontology	GO:0005637	2	10	0.0337674	0.356265	ENSSSCG00000012606|ENSSSCG00000009808	http://amigo.geneontology.org/cgi-bin/amigo/term_details?term=GO:0005637
endothelial cell apoptotic process	Gene Ontology	GO:0072577	2	10	0.0337674	0.356265	ENSSSCG00000004789|ENSSSCG00000013599	http://amigo.geneontology.org/cgi-bin/amigo/term_details?term=GO:0072577
chaperone-mediated protein folding	Gene Ontology	GO:0061077	2	10	0.0337674	0.356265	ENSSSCG00000001431|ENSSSCG00000013784	http://amigo.geneontology.org/cgi-bin/amigo/term_details?term=GO:0061077
transferase activity, transferring nitrogenous groups	Gene Ontology	GO:0016769	2	10	0.0337674	0.356265	ENSSSCG00000007909|ENSSSCG00000022975	http://amigo.geneontology.org/cgi-bin/amigo/term_details?term=GO:0016769
positive regulation of protein kinase B signaling	Gene Ontology	GO:0051897	2	10	0.0337674	0.356265	ENSSSCG00000004789|ENSSSCG00000015476	http://amigo.geneontology.org/cgi-bin/amigo/term_details?term=GO:0051897
regulation of protein import	Gene Ontology	GO:1904589	2	10	0.0337674	0.356265	ENSSSCG00000011831|ENSSSCG00000011692	http://amigo.geneontology.org/cgi-bin/amigo/term_details?term=GO:1904589
import across plasma membrane	Gene Ontology	GO:0098739	2	10	0.0337674	0.356265	ENSSSCG00000004789|ENSSSCG00000005222	http://amigo.geneontology.org/cgi-bin/amigo/term_details?term=GO:0098739
positive regulation of mesonephros development	Gene Ontology	GO:0061213	2	10	0.0337674	0.356265	ENSSSCG00000005087|ENSSSCG00000017538	http://amigo.geneontology.org/cgi-bin/amigo/term_details?term=GO:0061213
regulation of nucleotide metabolic process	Gene Ontology	GO:0006140	2	10	0.0337674	0.356265	ENSSSCG00000010944|ENSSSCG00000015958	http://amigo.geneontology.org/cgi-bin/amigo/term_details?term=GO:0006140
regulation of protein import into nucleus	Gene Ontology	GO:0042306	2	10	0.0337674	0.356265	ENSSSCG00000011831|ENSSSCG00000011692	http://amigo.geneontology.org/cgi-bin/amigo/term_details?term=GO:0042306
regulation of NIK/NF-kappaB signaling	Gene Ontology	GO:1901222	2	10	0.0337674	0.356265	ENSSSCG00000015476|ENSSSCG00000028875	http://amigo.geneontology.org/cgi-bin/amigo/term_details?term=GO:1901222
negative regulation of myoblast differentiation	Gene Ontology	GO:0045662	2	10	0.0337674	0.356265	ENSSSCG00000022482|ENSSSCG00000013354	http://amigo.geneontology.org/cgi-bin/amigo/term_details?term=GO:0045662
regulation of purine nucleotide metabolic process	Gene Ontology	GO:1900542	2	10	0.0337674	0.356265	ENSSSCG00000010944|ENSSSCG00000015958	http://amigo.geneontology.org/cgi-bin/amigo/term_details?term=GO:1900542
T cell migration	Gene Ontology	GO:0072678	2	11	0.0392701	0.356265	ENSSSCG00000011831|ENSSSCG00000017705	http://amigo.geneontology.org/cgi-bin/amigo/term_details?term=GO:0072678
blood vessel endothelial cell migration	Gene Ontology	GO:0043534	2	11	0.0392701	0.356265	ENSSSCG00000004789|ENSSSCG00000001695	http://amigo.geneontology.org/cgi-bin/amigo/term_details?term=GO:0043534
ciliary plasm	Gene Ontology	GO:0097014	2	11	0.0392701	0.356265	ENSSSCG00000021724|ENSSSCG00000005058	http://amigo.geneontology.org/cgi-bin/amigo/term_details?term=GO:0097014
negative regulation of lymphocyte proliferation	Gene Ontology	GO:0050672	2	11	0.0392701	0.356265	ENSSSCG00000017187|ENSSSCG00000028875	http://amigo.geneontology.org/cgi-bin/amigo/term_details?term=GO:0050672
axoneme	Gene Ontology	GO:0005930	2	11	0.0392701	0.356265	ENSSSCG00000021724|ENSSSCG00000005058	http://amigo.geneontology.org/cgi-bin/amigo/term_details?term=GO:0005930
actin filament	Gene Ontology	GO:0005884	2	11	0.0392701	0.356265	ENSSSCG00000004757|ENSSSCG00000009629	http://amigo.geneontology.org/cgi-bin/amigo/term_details?term=GO:0005884
regulation of chemokine production	Gene Ontology	GO:0032642	2	11	0.0392701	0.356265	ENSSSCG00000011831|ENSSSCG00000028875	http://amigo.geneontology.org/cgi-bin/amigo/term_details?term=GO:0032642
amine transport	Gene Ontology	GO:0015837	2	11	0.0392701	0.356265	ENSSSCG00000002456|ENSSSCG00000004399	http://amigo.geneontology.org/cgi-bin/amigo/term_details?term=GO:0015837
negative regulation of leukocyte proliferation	Gene Ontology	GO:0070664	2	11	0.0392701	0.356265	ENSSSCG00000017187|ENSSSCG00000028875	http://amigo.geneontology.org/cgi-bin/amigo/term_details?term=GO:0070664
regulation of epithelial cell apoptotic process	Gene Ontology	GO:1904035	2	11	0.0392701	0.356265	ENSSSCG00000004789|ENSSSCG00000013599	http://amigo.geneontology.org/cgi-bin/amigo/term_details?term=GO:1904035
platelet-derived growth factor receptor signaling pathway	Gene Ontology	GO:0048008	2	11	0.0392701	0.356265	ENSSSCG00000011264|ENSSSCG00000011831	http://amigo.geneontology.org/cgi-bin/amigo/term_details?term=GO:0048008
positive regulation of endocytosis	Gene Ontology	GO:0045807	2	11	0.0392701	0.356265	ENSSSCG00000002886|ENSSSCG00000001695	http://amigo.geneontology.org/cgi-bin/amigo/term_details?term=GO:0045807
negative regulation of mononuclear cell proliferation	Gene Ontology	GO:0032945	2	11	0.0392701	0.356265	ENSSSCG00000017187|ENSSSCG00000028875	http://amigo.geneontology.org/cgi-bin/amigo/term_details?term=GO:0032945
regulation of lymphocyte migration	Gene Ontology	GO:2000401	2	11	0.0392701	0.356265	ENSSSCG00000011831|ENSSSCG00000017705	http://amigo.geneontology.org/cgi-bin/amigo/term_details?term=GO:2000401
cell-substrate junction assembly	Gene Ontology	GO:0007044	2	11	0.0392701	0.356265	ENSSSCG00000011831|ENSSSCG00000001695	http://amigo.geneontology.org/cgi-bin/amigo/term_details?term=GO:0007044
natural killer cell mediated cytotoxicity	Gene Ontology	GO:0042267	2	12	0.0450856	0.356265	ENSSSCG00000028875|ENSSSCG00000026042	http://amigo.geneontology.org/cgi-bin/amigo/term_details?term=GO:0042267
macrophage activation	Gene Ontology	GO:0042116	2	12	0.0450856	0.356265	ENSSSCG00000004789|ENSSSCG00000028875	http://amigo.geneontology.org/cgi-bin/amigo/term_details?term=GO:0042116
natural killer cell mediated immunity	Gene Ontology	GO:0002228	2	12	0.0450856	0.356265	ENSSSCG00000028875|ENSSSCG00000026042	http://amigo.geneontology.org/cgi-bin/amigo/term_details?term=GO:0002228
positive regulation of endothelial cell migration	Gene Ontology	GO:0010595	2	12	0.0450856	0.356265	ENSSSCG00000004789|ENSSSCG00000001695	http://amigo.geneontology.org/cgi-bin/amigo/term_details?term=GO:0010595
positive regulation of morphogenesis of an epithelium	Gene Ontology	GO:1905332	2	12	0.0450856	0.356265	ENSSSCG00000005087|ENSSSCG00000017538	http://amigo.geneontology.org/cgi-bin/amigo/term_details?term=GO:1905332
regulation of receptor-mediated endocytosis	Gene Ontology	GO:0048259	2	12	0.0450856	0.356265	ENSSSCG00000002886|ENSSSCG00000001695	http://amigo.geneontology.org/cgi-bin/amigo/term_details?term=GO:0048259
SMAD binding	Gene Ontology	GO:0046332	2	12	0.0450856	0.356265	ENSSSCG00000010461|ENSSSCG00000017558	http://amigo.geneontology.org/cgi-bin/amigo/term_details?term=GO:0046332
microtubule depolymerization	Gene Ontology	GO:0007019	2	12	0.0450856	0.356265	ENSSSCG00000003931|ENSSSCG00000021724	http://amigo.geneontology.org/cgi-bin/amigo/term_details?term=GO:0007019
adherens junction assembly	Gene Ontology	GO:0034333	2	12	0.0450856	0.356265	ENSSSCG00000011831|ENSSSCG00000001695	http://amigo.geneontology.org/cgi-bin/amigo/term_details?term=GO:0034333
regulation of branching involved in ureteric bud morphogenesis	Gene Ontology	GO:0090189	2	12	0.0450856	0.356265	ENSSSCG00000005087|ENSSSCG00000017538	http://amigo.geneontology.org/cgi-bin/amigo/term_details?term=GO:0090189
chemokine production	Gene Ontology	GO:0032602	2	12	0.0450856	0.356265	ENSSSCG00000011831|ENSSSCG00000028875	http://amigo.geneontology.org/cgi-bin/amigo/term_details?term=GO:0032602
heat shock protein binding	Gene Ontology	GO:0031072	2	12	0.0450856	0.356265	ENSSSCG00000001759|ENSSSCG00000013784	http://amigo.geneontology.org/cgi-bin/amigo/term_details?term=GO:0031072
adherens junction organization	Gene Ontology	GO:0034332	2	13	0.0511952	0.356265	ENSSSCG00000011831|ENSSSCG00000001695	http://amigo.geneontology.org/cgi-bin/amigo/term_details?term=GO:0034332
nuclear-transcribed mRNA catabolic process, deadenylation-dependent decay	Gene Ontology	GO:0000288	2	13	0.0511952	0.356265	ENSSSCG00000017558|ENSSSCG00000005355	http://amigo.geneontology.org/cgi-bin/amigo/term_details?term=GO:0000288
positive regulation of fat cell differentiation	Gene Ontology	GO:0045600	2	13	0.0511952	0.356265	ENSSSCG00000007346|ENSSSCG00000000597	http://amigo.geneontology.org/cgi-bin/amigo/term_details?term=GO:0045600
kinesin complex	Gene Ontology	GO:0005871	2	13	0.0511952	0.356265	ENSSSCG00000003931|ENSSSCG00000021724	http://amigo.geneontology.org/cgi-bin/amigo/term_details?term=GO:0005871
protein peptidyl-prolyl isomerization	Gene Ontology	GO:0000413	2	13	0.0511952	0.356265	ENSSSCG00000001431|ENSSSCG00000004413	http://amigo.geneontology.org/cgi-bin/amigo/term_details?term=GO:0000413
positive regulation of synapse assembly	Gene Ontology	GO:0051965	2	13	0.0511952	0.356265	ENSSSCG00000023806|ENSSSCG00000013333	http://amigo.geneontology.org/cgi-bin/amigo/term_details?term=GO:0051965
positive regulation of kidney development	Gene Ontology	GO:0090184	2	13	0.0511952	0.356265	ENSSSCG00000005087|ENSSSCG00000017538	http://amigo.geneontology.org/cgi-bin/amigo/term_details?term=GO:0090184
NIK/NF-kappaB signaling	Gene Ontology	GO:0038061	2	13	0.0511952	0.356265	ENSSSCG00000015476|ENSSSCG00000028875	http://amigo.geneontology.org/cgi-bin/amigo/term_details?term=GO:0038061
cholesterol binding	Gene Ontology	GO:0015485	2	13	0.0511952	0.356265	ENSSSCG00000011831|ENSSSCG00000026109	http://amigo.geneontology.org/cgi-bin/amigo/term_details?term=GO:0015485
chaperone binding	Gene Ontology	GO:0051087	2	13	0.0511952	0.356265	ENSSSCG00000001759|ENSSSCG00000013784	http://amigo.geneontology.org/cgi-bin/amigo/term_details?term=GO:0051087
positive regulation of phosphatidylinositol 3-kinase signaling	Gene Ontology	GO:0014068	2	13	0.0511952	0.356265	ENSSSCG00000017705|ENSSSCG00000002918	http://amigo.geneontology.org/cgi-bin/amigo/term_details?term=GO:0014068
negative regulation of ion transmembrane transport	Gene Ontology	GO:0034766	2	13	0.0511952	0.356265	ENSSSCG00000004789|ENSSSCG00000002886	http://amigo.geneontology.org/cgi-bin/amigo/term_details?term=GO:0034766
chemokine activity	Gene Ontology	GO:0008009	2	13	0.0511952	0.356265	ENSSSCG00000023489|ENSSSCG00000017705	http://amigo.geneontology.org/cgi-bin/amigo/term_details?term=GO:0008009
regulation of chromosome segregation	Gene Ontology	GO:0051983	2	13	0.0511952	0.356265	ENSSSCG00000003931|ENSSSCG00000008614	http://amigo.geneontology.org/cgi-bin/amigo/term_details?term=GO:0051983
positive regulation of extrinsic apoptotic signaling pathway	Gene Ontology	GO:2001238	2	13	0.0511952	0.356265	ENSSSCG00000004789|ENSSSCG00000008115	http://amigo.geneontology.org/cgi-bin/amigo/term_details?term=GO:2001238
peptidyl-prolyl cis-trans isomerase activity	Gene Ontology	GO:0003755	2	13	0.0511952	0.356265	ENSSSCG00000001431|ENSSSCG00000004413	http://amigo.geneontology.org/cgi-bin/amigo/term_details?term=GO:0003755
regulation of mesonephros development	Gene Ontology	GO:0061217	2	13	0.0511952	0.356265	ENSSSCG00000005087|ENSSSCG00000017538	http://amigo.geneontology.org/cgi-bin/amigo/term_details?term=GO:0061217
mesenchymal cell proliferation	Gene Ontology	GO:0010463	2	13	0.0511952	0.356265	ENSSSCG00000005087|ENSSSCG00000008618	http://amigo.geneontology.org/cgi-bin/amigo/term_details?term=GO:0010463
detection of abiotic stimulus	Gene Ontology	GO:0009582	2	14	0.0575811	0.369781	ENSSSCG00000013354|ENSSSCG00000010350	http://amigo.geneontology.org/cgi-bin/amigo/term_details?term=GO:0009582
SNARE complex	Gene Ontology	GO:0031201	2	14	0.0575811	0.369781	ENSSSCG00000004125|ENSSSCG00000001887	http://amigo.geneontology.org/cgi-bin/amigo/term_details?term=GO:0031201
positive regulation of tumor necrosis factor production	Gene Ontology	GO:0032760	2	14	0.0575811	0.369781	ENSSSCG00000004789|ENSSSCG00000028875	http://amigo.geneontology.org/cgi-bin/amigo/term_details?term=GO:0032760
detection of external stimulus	Gene Ontology	GO:0009581	2	14	0.0575811	0.369781	ENSSSCG00000013354|ENSSSCG00000010350	http://amigo.geneontology.org/cgi-bin/amigo/term_details?term=GO:0009581
epithelial cell apoptotic process	Gene Ontology	GO:1904019	2	14	0.0575811	0.369781	ENSSSCG00000004789|ENSSSCG00000013599	http://amigo.geneontology.org/cgi-bin/amigo/term_details?term=GO:1904019
epidermal growth factor receptor signaling pathway	Gene Ontology	GO:0007173	2	14	0.0575811	0.369781	ENSSSCG00000014362|ENSSSCG00000001483	http://amigo.geneontology.org/cgi-bin/amigo/term_details?term=GO:0007173
cis-trans isomerase activity	Gene Ontology	GO:0016859	2	14	0.0575811	0.369781	ENSSSCG00000001431|ENSSSCG00000004413	http://amigo.geneontology.org/cgi-bin/amigo/term_details?term=GO:0016859
positive regulation of peptidyl-tyrosine phosphorylation	Gene Ontology	GO:0050731	2	14	0.0575811	0.369781	ENSSSCG00000017705|ENSSSCG00000001695	http://amigo.geneontology.org/cgi-bin/amigo/term_details?term=GO:0050731
positive regulation of tumor necrosis factor superfamily cytokine production	Gene Ontology	GO:1903557	2	14	0.0575811	0.369781	ENSSSCG00000004789|ENSSSCG00000028875	http://amigo.geneontology.org/cgi-bin/amigo/term_details?term=GO:1903557
positive chemotaxis	Gene Ontology	GO:0050918	2	14	0.0575811	0.369781	ENSSSCG00000017705|ENSSSCG00000001695	http://amigo.geneontology.org/cgi-bin/amigo/term_details?term=GO:0050918
sprouting angiogenesis	Gene Ontology	GO:0002040	2	14	0.0575811	0.369781	ENSSSCG00000004789|ENSSSCG00000001695	http://amigo.geneontology.org/cgi-bin/amigo/term_details?term=GO:0002040
monosaccharide binding	Gene Ontology	GO:0048029	2	15	0.0642261	0.380406	ENSSSCG00000010944|ENSSSCG00000008261	http://amigo.geneontology.org/cgi-bin/amigo/term_details?term=GO:0048029
membrane docking	Gene Ontology	GO:0022406	2	15	0.0642261	0.380406	ENSSSCG00000004125|ENSSSCG00000004757	http://amigo.geneontology.org/cgi-bin/amigo/term_details?term=GO:0022406
interleukin-8 production	Gene Ontology	GO:0032637	2	15	0.0642261	0.380406	ENSSSCG00000022482|ENSSSCG00000015476	http://amigo.geneontology.org/cgi-bin/amigo/term_details?term=GO:0032637
extracellular matrix binding	Gene Ontology	GO:0050840	2	15	0.0642261	0.380406	ENSSSCG00000004789|ENSSSCG00000009220	http://amigo.geneontology.org/cgi-bin/amigo/term_details?term=GO:0050840
chemokine receptor binding	Gene Ontology	GO:0042379	2	15	0.0642261	0.380406	ENSSSCG00000023489|ENSSSCG00000017705	http://amigo.geneontology.org/cgi-bin/amigo/term_details?term=GO:0042379
regulation of B cell mediated immunity	Gene Ontology	GO:0002712	2	15	0.0642261	0.380406	ENSSSCG00000017187|ENSSSCG00000005355	http://amigo.geneontology.org/cgi-bin/amigo/term_details?term=GO:0002712
exocytic process	Gene Ontology	GO:0140029	2	15	0.0642261	0.380406	ENSSSCG00000004125|ENSSSCG00000004757	http://amigo.geneontology.org/cgi-bin/amigo/term_details?term=GO:0140029
sterol binding	Gene Ontology	GO:0032934	2	15	0.0642261	0.380406	ENSSSCG00000011831|ENSSSCG00000026109	http://amigo.geneontology.org/cgi-bin/amigo/term_details?term=GO:0032934
regulation of immunoglobulin mediated immune response	Gene Ontology	GO:0002889	2	15	0.0642261	0.380406	ENSSSCG00000017187|ENSSSCG00000005355	http://amigo.geneontology.org/cgi-bin/amigo/term_details?term=GO:0002889
negative regulation of cellular response to growth factor stimulus	Gene Ontology	GO:0090288	2	15	0.0642261	0.380406	ENSSSCG00000004789|ENSSSCG00000017558	http://amigo.geneontology.org/cgi-bin/amigo/term_details?term=GO:0090288
cellular response to interleukin-1	Gene Ontology	GO:0071347	2	15	0.0642261	0.380406	ENSSSCG00000010461|ENSSSCG00000017705	http://amigo.geneontology.org/cgi-bin/amigo/term_details?term=GO:0071347
organelle localization by membrane tethering	Gene Ontology	GO:0140056	2	15	0.0642261	0.380406	ENSSSCG00000004125|ENSSSCG00000004757	http://amigo.geneontology.org/cgi-bin/amigo/term_details?term=GO:0140056
microtubule motor activity	Gene Ontology	GO:0003777	2	15	0.0642261	0.380406	ENSSSCG00000003931|ENSSSCG00000021724	http://amigo.geneontology.org/cgi-bin/amigo/term_details?term=GO:0003777
regulation of plasma lipoprotein particle levels	Gene Ontology	GO:0097006	2	15	0.0642261	0.380406	ENSSSCG00000005229|ENSSSCG00000001411	http://amigo.geneontology.org/cgi-bin/amigo/term_details?term=GO:0097006
peptidyl-proline modification	Gene Ontology	GO:0018208	2	15	0.0642261	0.380406	ENSSSCG00000001431|ENSSSCG00000004413	http://amigo.geneontology.org/cgi-bin/amigo/term_details?term=GO:0018208
vesicle docking	Gene Ontology	GO:0048278	2	15	0.0642261	0.380406	ENSSSCG00000004125|ENSSSCG00000004757	http://amigo.geneontology.org/cgi-bin/amigo/term_details?term=GO:0048278
skeletal muscle cell differentiation	Gene Ontology	GO:0035914	2	16	0.0711137	0.391385	ENSSSCG00000010461|ENSSSCG00000005087	http://amigo.geneontology.org/cgi-bin/amigo/term_details?term=GO:0035914
positive regulation of cytokine secretion	Gene Ontology	GO:0050715	2	16	0.0711137	0.391385	ENSSSCG00000028875|ENSSSCG00000001887	http://amigo.geneontology.org/cgi-bin/amigo/term_details?term=GO:0050715
negative regulation of small molecule metabolic process	Gene Ontology	GO:0062014	2	16	0.0711137	0.391385	ENSSSCG00000010944|ENSSSCG00000001082	http://amigo.geneontology.org/cgi-bin/amigo/term_details?term=GO:0062014
cell redox homeostasis	Gene Ontology	GO:0045454	2	16	0.0711137	0.391385	ENSSSCG00000022482|ENSSSCG00000021353	http://amigo.geneontology.org/cgi-bin/amigo/term_details?term=GO:0045454
cellular response to fibroblast growth factor stimulus	Gene Ontology	GO:0044344	2	16	0.0711137	0.391385	ENSSSCG00000004789|ENSSSCG00000017705	http://amigo.geneontology.org/cgi-bin/amigo/term_details?term=GO:0044344
regulation of nucleocytoplasmic transport	Gene Ontology	GO:0046822	2	16	0.0711137	0.391385	ENSSSCG00000011831|ENSSSCG00000011692	http://amigo.geneontology.org/cgi-bin/amigo/term_details?term=GO:0046822
lymphocyte migration	Gene Ontology	GO:0072676	2	16	0.0711137	0.391385	ENSSSCG00000011831|ENSSSCG00000017705	http://amigo.geneontology.org/cgi-bin/amigo/term_details?term=GO:0072676
positive regulation of endothelial cell proliferation	Gene Ontology	GO:0001938	2	16	0.0711137	0.391385	ENSSSCG00000001082|ENSSSCG00000001695	http://amigo.geneontology.org/cgi-bin/amigo/term_details?term=GO:0001938
regulation of steroid biosynthetic process	Gene Ontology	GO:0050810	2	16	0.0711137	0.391385	ENSSSCG00000026109|ENSSSCG00000001082	http://amigo.geneontology.org/cgi-bin/amigo/term_details?term=GO:0050810
response to fibroblast growth factor	Gene Ontology	GO:0071774	2	16	0.0711137	0.391385	ENSSSCG00000004789|ENSSSCG00000017705	http://amigo.geneontology.org/cgi-bin/amigo/term_details?term=GO:0071774
positive regulation of cell-substrate adhesion	Gene Ontology	GO:0010811	2	16	0.0711137	0.391385	ENSSSCG00000009220|ENSSSCG00000001695	http://amigo.geneontology.org/cgi-bin/amigo/term_details?term=GO:0010811
extrinsic apoptotic signaling pathway via death domain receptors	Gene Ontology	GO:0008625	2	16	0.0711137	0.391385	ENSSSCG00000004789|ENSSSCG00000008115	http://amigo.geneontology.org/cgi-bin/amigo/term_details?term=GO:0008625
negative regulation of T cell activation	Gene Ontology	GO:0050868	2	16	0.0711137	0.391385	ENSSSCG00000017187|ENSSSCG00000028875	http://amigo.geneontology.org/cgi-bin/amigo/term_details?term=GO:0050868
acid secretion	Gene Ontology	GO:0046717	2	16	0.0711137	0.391385	ENSSSCG00000008155|ENSSSCG00000004399	http://amigo.geneontology.org/cgi-bin/amigo/term_details?term=GO:0046717
ERBB signaling pathway	Gene Ontology	GO:0038127	2	16	0.0711137	0.391385	ENSSSCG00000014362|ENSSSCG00000001483	http://amigo.geneontology.org/cgi-bin/amigo/term_details?term=GO:0038127
regulation of tumor necrosis factor production	Gene Ontology	GO:0032680	2	17	0.078228	0.411314	ENSSSCG00000004789|ENSSSCG00000028875	http://amigo.geneontology.org/cgi-bin/amigo/term_details?term=GO:0032680
tumor necrosis factor production	Gene Ontology	GO:0032640	2	17	0.078228	0.411314	ENSSSCG00000004789|ENSSSCG00000028875	http://amigo.geneontology.org/cgi-bin/amigo/term_details?term=GO:0032640
negative regulation of ion transport	Gene Ontology	GO:0043271	2	17	0.078228	0.411314	ENSSSCG00000004789|ENSSSCG00000002886	http://amigo.geneontology.org/cgi-bin/amigo/term_details?term=GO:0043271
regulation of phosphatidylinositol 3-kinase signaling	Gene Ontology	GO:0014066	2	17	0.078228	0.411314	ENSSSCG00000017705|ENSSSCG00000002918	http://amigo.geneontology.org/cgi-bin/amigo/term_details?term=GO:0014066
digestive system process	Gene Ontology	GO:0022600	2	17	0.078228	0.411314	ENSSSCG00000002886|ENSSSCG00000008155	http://amigo.geneontology.org/cgi-bin/amigo/term_details?term=GO:0022600
regulation of lipase activity	Gene Ontology	GO:0060191	2	17	0.078228	0.411314	ENSSSCG00000013599|ENSSSCG00000017705	http://amigo.geneontology.org/cgi-bin/amigo/term_details?term=GO:0060191
negative regulation of transmembrane transport	Gene Ontology	GO:0034763	2	17	0.078228	0.411314	ENSSSCG00000004789|ENSSSCG00000002886	http://amigo.geneontology.org/cgi-bin/amigo/term_details?term=GO:0034763
regulation of tumor necrosis factor superfamily cytokine production	Gene Ontology	GO:1903555	2	18	0.0855538	0.429489	ENSSSCG00000004789|ENSSSCG00000028875	http://amigo.geneontology.org/cgi-bin/amigo/term_details?term=GO:1903555
regulation of protein localization to nucleus	Gene Ontology	GO:1900180	2	18	0.0855538	0.429489	ENSSSCG00000011831|ENSSSCG00000011692	http://amigo.geneontology.org/cgi-bin/amigo/term_details?term=GO:1900180
ATP generation from ADP	Gene Ontology	GO:0006757	2	18	0.0855538	0.429489	ENSSSCG00000010944|ENSSSCG00000008261	http://amigo.geneontology.org/cgi-bin/amigo/term_details?term=GO:0006757
negative regulation of leukocyte cell-cell adhesion	Gene Ontology	GO:1903038	2	18	0.0855538	0.429489	ENSSSCG00000017187|ENSSSCG00000028875	http://amigo.geneontology.org/cgi-bin/amigo/term_details?term=GO:1903038
protein tetramerization	Gene Ontology	GO:0051262	2	18	0.0855538	0.429489	ENSSSCG00000010944|ENSSSCG00000017705	http://amigo.geneontology.org/cgi-bin/amigo/term_details?term=GO:0051262
alcohol binding	Gene Ontology	GO:0043178	2	18	0.0855538	0.429489	ENSSSCG00000011831|ENSSSCG00000026109	http://amigo.geneontology.org/cgi-bin/amigo/term_details?term=GO:0043178
glycolytic process	Gene Ontology	GO:0006096	2	18	0.0855538	0.429489	ENSSSCG00000010944|ENSSSCG00000008261	http://amigo.geneontology.org/cgi-bin/amigo/term_details?term=GO:0006096
regulation of smooth muscle cell proliferation	Gene Ontology	GO:0048660	2	18	0.0855538	0.429489	ENSSSCG00000011831|ENSSSCG00000017705	http://amigo.geneontology.org/cgi-bin/amigo/term_details?term=GO:0048660
myeloid cell activation involved in immune response	Gene Ontology	GO:0002275	2	18	0.0855538	0.429489	ENSSSCG00000028875|ENSSSCG00000002456	http://amigo.geneontology.org/cgi-bin/amigo/term_details?term=GO:0002275
RNA 3'-end processing	Gene Ontology	GO:0031123	2	18	0.0855538	0.429489	ENSSSCG00000024479|ENSSSCG00000005355	http://amigo.geneontology.org/cgi-bin/amigo/term_details?term=GO:0031123
negative regulation of lipid metabolic process	Gene Ontology	GO:0045833	2	19	0.0930765	0.44212	ENSSSCG00000011831|ENSSSCG00000001082	http://amigo.geneontology.org/cgi-bin/amigo/term_details?term=GO:0045833
sphingolipid biosynthetic process	Gene Ontology	GO:0030148	2	19	0.0930765	0.44212	ENSSSCG00000007072|ENSSSCG00000009152	http://amigo.geneontology.org/cgi-bin/amigo/term_details?term=GO:0030148
nephron tubule morphogenesis	Gene Ontology	GO:0072078	2	19	0.0930765	0.44212	ENSSSCG00000005087|ENSSSCG00000017538	http://amigo.geneontology.org/cgi-bin/amigo/term_details?term=GO:0072078
mesonephric tubule morphogenesis	Gene Ontology	GO:0072171	2	19	0.0930765	0.44212	ENSSSCG00000005087|ENSSSCG00000017538	http://amigo.geneontology.org/cgi-bin/amigo/term_details?term=GO:0072171
tumor necrosis factor superfamily cytokine production	Gene Ontology	GO:0071706	2	19	0.0930765	0.44212	ENSSSCG00000004789|ENSSSCG00000028875	http://amigo.geneontology.org/cgi-bin/amigo/term_details?term=GO:0071706
branching involved in ureteric bud morphogenesis	Gene Ontology	GO:0001658	2	19	0.0930765	0.44212	ENSSSCG00000005087|ENSSSCG00000017538	http://amigo.geneontology.org/cgi-bin/amigo/term_details?term=GO:0001658
regulation of kidney development	Gene Ontology	GO:0090183	2	19	0.0930765	0.44212	ENSSSCG00000005087|ENSSSCG00000017538	http://amigo.geneontology.org/cgi-bin/amigo/term_details?term=GO:0090183
positive regulation of ion transmembrane transport	Gene Ontology	GO:0034767	2	19	0.0930765	0.44212	ENSSSCG00000023489|ENSSSCG00000006693	http://amigo.geneontology.org/cgi-bin/amigo/term_details?term=GO:0034767
smooth muscle cell proliferation	Gene Ontology	GO:0048659	2	19	0.0930765	0.44212	ENSSSCG00000011831|ENSSSCG00000017705	http://amigo.geneontology.org/cgi-bin/amigo/term_details?term=GO:0048659
ureteric bud morphogenesis	Gene Ontology	GO:0060675	2	19	0.0930765	0.44212	ENSSSCG00000005087|ENSSSCG00000017538	http://amigo.geneontology.org/cgi-bin/amigo/term_details?term=GO:0060675
regulation of glucose metabolic process	Gene Ontology	GO:0010906	2	19	0.0930765	0.44212	ENSSSCG00000010944|ENSSSCG00000015958	http://amigo.geneontology.org/cgi-bin/amigo/term_details?term=GO:0010906
defense response to Gram-positive bacterium	Gene Ontology	GO:0050830	2	19	0.0930765	0.44212	ENSSSCG00000028875|ENSSSCG00000002456	http://amigo.geneontology.org/cgi-bin/amigo/term_details?term=GO:0050830
antibiotic metabolic process	Gene Ontology	GO:0016999	2	20	0.100782	0.447065	ENSSSCG00000022292|ENSSSCG00000001082	http://amigo.geneontology.org/cgi-bin/amigo/term_details?term=GO:0016999
positive regulation of epithelial cell migration	Gene Ontology	GO:0010634	2	20	0.100782	0.447065	ENSSSCG00000004789|ENSSSCG00000001695	http://amigo.geneontology.org/cgi-bin/amigo/term_details?term=GO:0010634
sulfur compound biosynthetic process	Gene Ontology	GO:0044272	2	20	0.100782	0.447065	ENSSSCG00000015958|ENSSSCG00000014108	http://amigo.geneontology.org/cgi-bin/amigo/term_details?term=GO:0044272
SNARE binding	Gene Ontology	GO:0000149	2	20	0.100782	0.447065	ENSSSCG00000004125|ENSSSCG00000004757	http://amigo.geneontology.org/cgi-bin/amigo/term_details?term=GO:0000149
renal tubule morphogenesis	Gene Ontology	GO:0061333	2	20	0.100782	0.447065	ENSSSCG00000005087|ENSSSCG00000017538	http://amigo.geneontology.org/cgi-bin/amigo/term_details?term=GO:0061333
negative regulation of immune effector process	Gene Ontology	GO:0002698	2	20	0.100782	0.447065	ENSSSCG00000017187|ENSSSCG00000028875	http://amigo.geneontology.org/cgi-bin/amigo/term_details?term=GO:0002698
cellular hormone metabolic process	Gene Ontology	GO:0034754	2	20	0.100782	0.447065	ENSSSCG00000021873|ENSSSCG00000001082	http://amigo.geneontology.org/cgi-bin/amigo/term_details?term=GO:0034754
phosphatidylinositol 3-kinase signaling	Gene Ontology	GO:0014065	2	20	0.100782	0.447065	ENSSSCG00000017705|ENSSSCG00000002918	http://amigo.geneontology.org/cgi-bin/amigo/term_details?term=GO:0014065
receptor internalization	Gene Ontology	GO:0031623	2	21	0.108657	0.447065	ENSSSCG00000002886|ENSSSCG00000001695	http://amigo.geneontology.org/cgi-bin/amigo/term_details?term=GO:0031623
cytoplasmic region	Gene Ontology	GO:0099568	2	21	0.108657	0.447065	ENSSSCG00000021724|ENSSSCG00000005058	http://amigo.geneontology.org/cgi-bin/amigo/term_details?term=GO:0099568
spinal cord development	Gene Ontology	GO:0021510	2	21	0.108657	0.447065	ENSSSCG00000011692|ENSSSCG00000005229	http://amigo.geneontology.org/cgi-bin/amigo/term_details?term=GO:0021510
plasma membrane bounded cell projection cytoplasm	Gene Ontology	GO:0032838	2	21	0.108657	0.447065	ENSSSCG00000021724|ENSSSCG00000005058	http://amigo.geneontology.org/cgi-bin/amigo/term_details?term=GO:0032838
ADP metabolic process	Gene Ontology	GO:0046031	2	21	0.108657	0.447065	ENSSSCG00000010944|ENSSSCG00000008261	http://amigo.geneontology.org/cgi-bin/amigo/term_details?term=GO:0046031
digestion	Gene Ontology	GO:0007586	2	21	0.108657	0.447065	ENSSSCG00000002886|ENSSSCG00000008155	http://amigo.geneontology.org/cgi-bin/amigo/term_details?term=GO:0007586
cellular amino acid catabolic process	Gene Ontology	GO:0009063	2	21	0.108657	0.447065	ENSSSCG00000007909|ENSSSCG00000022975	http://amigo.geneontology.org/cgi-bin/amigo/term_details?term=GO:0009063
nephron epithelium morphogenesis	Gene Ontology	GO:0072088	2	21	0.108657	0.447065	ENSSSCG00000005087|ENSSSCG00000017538	http://amigo.geneontology.org/cgi-bin/amigo/term_details?term=GO:0072088
regulation of endothelial cell migration	Gene Ontology	GO:0010594	2	21	0.108657	0.447065	ENSSSCG00000004789|ENSSSCG00000001695	http://amigo.geneontology.org/cgi-bin/amigo/term_details?term=GO:0010594
microtubule polymerization or depolymerization	Gene Ontology	GO:0031109	2	21	0.108657	0.447065	ENSSSCG00000003931|ENSSSCG00000021724	http://amigo.geneontology.org/cgi-bin/amigo/term_details?term=GO:0031109
leukocyte mediated cytotoxicity	Gene Ontology	GO:0001909	2	21	0.108657	0.447065	ENSSSCG00000028875|ENSSSCG00000026042	http://amigo.geneontology.org/cgi-bin/amigo/term_details?term=GO:0001909
monocarboxylic acid catabolic process	Gene Ontology	GO:0072329	2	21	0.108657	0.447065	ENSSSCG00000021873|ENSSSCG00000007909	http://amigo.geneontology.org/cgi-bin/amigo/term_details?term=GO:0072329
positive regulation of animal organ morphogenesis	Gene Ontology	GO:0110110	2	21	0.108657	0.447065	ENSSSCG00000005087|ENSSSCG00000017538	http://amigo.geneontology.org/cgi-bin/amigo/term_details?term=GO:0110110
nucleoside diphosphate phosphorylation	Gene Ontology	GO:0006165	2	22	0.116688	0.447065	ENSSSCG00000010944|ENSSSCG00000008261	http://amigo.geneontology.org/cgi-bin/amigo/term_details?term=GO:0006165
antigen processing and presentation	Gene Ontology	GO:0019882	2	22	0.116688	0.447065	ENSSSCG00000004789|ENSSSCG00000026042	http://amigo.geneontology.org/cgi-bin/amigo/term_details?term=GO:0019882
ribonucleoside diphosphate metabolic process	Gene Ontology	GO:0009185	2	22	0.116688	0.447065	ENSSSCG00000010944|ENSSSCG00000008261	http://amigo.geneontology.org/cgi-bin/amigo/term_details?term=GO:0009185
regulation of extent of cell growth	Gene Ontology	GO:0061387	2	22	0.116688	0.447065	ENSSSCG00000016646|ENSSSCG00000013333	http://amigo.geneontology.org/cgi-bin/amigo/term_details?term=GO:0061387
negative regulation of DNA-binding transcription factor activity	Gene Ontology	GO:0043433	2	22	0.116688	0.447065	ENSSSCG00000017187|ENSSSCG00000022482	http://amigo.geneontology.org/cgi-bin/amigo/term_details?term=GO:0043433
vitamin B6 binding	Gene Ontology	GO:0070279	2	22	0.116688	0.447065	ENSSSCG00000007072|ENSSSCG00000007909	http://amigo.geneontology.org/cgi-bin/amigo/term_details?term=GO:0070279
purine ribonucleoside diphosphate metabolic process	Gene Ontology	GO:0009179	2	22	0.116688	0.447065	ENSSSCG00000010944|ENSSSCG00000008261	http://amigo.geneontology.org/cgi-bin/amigo/term_details?term=GO:0009179
transport vesicle membrane	Gene Ontology	GO:0030658	2	22	0.116688	0.447065	ENSSSCG00000017297|ENSSSCG00000002456	http://amigo.geneontology.org/cgi-bin/amigo/term_details?term=GO:0030658
response to xenobiotic stimulus	Gene Ontology	GO:0009410	2	22	0.116688	0.447065	ENSSSCG00000009973|ENSSSCG00000007909	http://amigo.geneontology.org/cgi-bin/amigo/term_details?term=GO:0009410
regulation of morphogenesis of a branching structure	Gene Ontology	GO:0060688	2	22	0.116688	0.447065	ENSSSCG00000005087|ENSSSCG00000017538	http://amigo.geneontology.org/cgi-bin/amigo/term_details?term=GO:0060688
determination of bilateral symmetry	Gene Ontology	GO:0009855	2	22	0.116688	0.447065	ENSSSCG00000017187|ENSSSCG00000022482	http://amigo.geneontology.org/cgi-bin/amigo/term_details?term=GO:0009855
I band	Gene Ontology	GO:0031674	2	22	0.116688	0.447065	ENSSSCG00000010461|ENSSSCG00000013354	http://amigo.geneontology.org/cgi-bin/amigo/term_details?term=GO:0031674
pyridoxal phosphate binding	Gene Ontology	GO:0030170	2	22	0.116688	0.447065	ENSSSCG00000007072|ENSSSCG00000007909	http://amigo.geneontology.org/cgi-bin/amigo/term_details?term=GO:0030170
regulation of peptidyl-tyrosine phosphorylation	Gene Ontology	GO:0050730	2	22	0.116688	0.447065	ENSSSCG00000017705|ENSSSCG00000001695	http://amigo.geneontology.org/cgi-bin/amigo/term_details?term=GO:0050730
nephron morphogenesis	Gene Ontology	GO:0072028	2	22	0.116688	0.447065	ENSSSCG00000005087|ENSSSCG00000017538	http://amigo.geneontology.org/cgi-bin/amigo/term_details?term=GO:0072028
purine nucleoside diphosphate metabolic process	Gene Ontology	GO:0009135	2	22	0.116688	0.447065	ENSSSCG00000010944|ENSSSCG00000008261	http://amigo.geneontology.org/cgi-bin/amigo/term_details?term=GO:0009135
regulation of cytokine biosynthetic process	Gene Ontology	GO:0042035	2	22	0.116688	0.447065	ENSSSCG00000017187|ENSSSCG00000004789	http://amigo.geneontology.org/cgi-bin/amigo/term_details?term=GO:0042035
release of sequestered calcium ion into cytosol	Gene Ontology	GO:0051209	2	23	0.124864	0.447065	ENSSSCG00000023489|ENSSSCG00000022482	http://amigo.geneontology.org/cgi-bin/amigo/term_details?term=GO:0051209
negative regulation of sequestering of calcium ion	Gene Ontology	GO:0051283	2	23	0.124864	0.447065	ENSSSCG00000023489|ENSSSCG00000022482	http://amigo.geneontology.org/cgi-bin/amigo/term_details?term=GO:0051283
regulation of sequestering of calcium ion	Gene Ontology	GO:0051282	2	23	0.124864	0.447065	ENSSSCG00000023489|ENSSSCG00000022482	http://amigo.geneontology.org/cgi-bin/amigo/term_details?term=GO:0051282
sequestering of calcium ion	Gene Ontology	GO:0051208	2	23	0.124864	0.447065	ENSSSCG00000023489|ENSSSCG00000022482	http://amigo.geneontology.org/cgi-bin/amigo/term_details?term=GO:0051208
protein tyrosine phosphatase activity	Gene Ontology	GO:0004725	2	23	0.124864	0.447065	ENSSSCG00000021843|ENSSSCG00000016991	http://amigo.geneontology.org/cgi-bin/amigo/term_details?term=GO:0004725
regulation of cellular ketone metabolic process	Gene Ontology	GO:0010565	2	23	0.124864	0.447065	ENSSSCG00000001082|ENSSSCG00000015958	http://amigo.geneontology.org/cgi-bin/amigo/term_details?term=GO:0010565
peptidyl-tyrosine dephosphorylation	Gene Ontology	GO:0035335	2	23	0.124864	0.447065	ENSSSCG00000021843|ENSSSCG00000016991	http://amigo.geneontology.org/cgi-bin/amigo/term_details?term=GO:0035335
specification of symmetry	Gene Ontology	GO:0009799	2	23	0.124864	0.447065	ENSSSCG00000017187|ENSSSCG00000022482	http://amigo.geneontology.org/cgi-bin/amigo/term_details?term=GO:0009799
positive regulation of JNK cascade	Gene Ontology	GO:0046330	2	23	0.124864	0.447065	ENSSSCG00000022689|ENSSSCG00000030172	http://amigo.geneontology.org/cgi-bin/amigo/term_details?term=GO:0046330
nucleotide phosphorylation	Gene Ontology	GO:0046939	2	23	0.124864	0.447065	ENSSSCG00000010944|ENSSSCG00000008261	http://amigo.geneontology.org/cgi-bin/amigo/term_details?term=GO:0046939
calcium ion transmembrane import into cytosol	Gene Ontology	GO:0097553	2	23	0.124864	0.447065	ENSSSCG00000023489|ENSSSCG00000022482	http://amigo.geneontology.org/cgi-bin/amigo/term_details?term=GO:0097553
negative regulation of inflammatory response	Gene Ontology	GO:0050728	2	23	0.124864	0.447065	ENSSSCG00000011831|ENSSSCG00000009931	http://amigo.geneontology.org/cgi-bin/amigo/term_details?term=GO:0050728
isoprenoid metabolic process	Gene Ontology	GO:0006720	2	24	0.133172	0.447065	ENSSSCG00000021873|ENSSSCG00000009931	http://amigo.geneontology.org/cgi-bin/amigo/term_details?term=GO:0006720
drug catabolic process	Gene Ontology	GO:0042737	2	24	0.133172	0.447065	ENSSSCG00000022292|ENSSSCG00000022975	http://amigo.geneontology.org/cgi-bin/amigo/term_details?term=GO:0042737
protein binding, bridging	Gene Ontology	GO:0030674	2	24	0.133172	0.447065	ENSSSCG00000015901|ENSSSCG00000004757	http://amigo.geneontology.org/cgi-bin/amigo/term_details?term=GO:0030674
adult behavior	Gene Ontology	GO:0030534	2	24	0.133172	0.447065	ENSSSCG00000011692|ENSSSCG00000007909	http://amigo.geneontology.org/cgi-bin/amigo/term_details?term=GO:0030534
positive regulation of calcium ion transport	Gene Ontology	GO:0051928	2	24	0.133172	0.447065	ENSSSCG00000023489|ENSSSCG00000017705	http://amigo.geneontology.org/cgi-bin/amigo/term_details?term=GO:0051928
nuclear-transcribed mRNA catabolic process	Gene Ontology	GO:0000956	2	24	0.133172	0.447065	ENSSSCG00000017558|ENSSSCG00000005355	http://amigo.geneontology.org/cgi-bin/amigo/term_details?term=GO:0000956
motor activity	Gene Ontology	GO:0003774	2	24	0.133172	0.447065	ENSSSCG00000003931|ENSSSCG00000021724	http://amigo.geneontology.org/cgi-bin/amigo/term_details?term=GO:0003774
molecular adaptor activity	Gene Ontology	GO:0060090	2	24	0.133172	0.447065	ENSSSCG00000015901|ENSSSCG00000004757	http://amigo.geneontology.org/cgi-bin/amigo/term_details?term=GO:0060090
regulation of steroid metabolic process	Gene Ontology	GO:0019218	2	24	0.133172	0.447065	ENSSSCG00000026109|ENSSSCG00000001082	http://amigo.geneontology.org/cgi-bin/amigo/term_details?term=GO:0019218
unfolded protein binding	Gene Ontology	GO:0051082	2	24	0.133172	0.447065	ENSSSCG00000001759|ENSSSCG00000013784	http://amigo.geneontology.org/cgi-bin/amigo/term_details?term=GO:0051082
cytokine biosynthetic process	Gene Ontology	GO:0042089	2	25	0.1416	0.447065	ENSSSCG00000017187|ENSSSCG00000004789	http://amigo.geneontology.org/cgi-bin/amigo/term_details?term=GO:0042089
positive regulation of stress-activated MAPK cascade	Gene Ontology	GO:0032874	2	25	0.1416	0.447065	ENSSSCG00000022689|ENSSSCG00000030172	http://amigo.geneontology.org/cgi-bin/amigo/term_details?term=GO:0032874
myotube differentiation	Gene Ontology	GO:0014902	2	25	0.1416	0.447065	ENSSSCG00000023489|ENSSSCG00000009629	http://amigo.geneontology.org/cgi-bin/amigo/term_details?term=GO:0014902
sterol transport	Gene Ontology	GO:0015918	2	25	0.1416	0.447065	ENSSSCG00000026109|ENSSSCG00000001411	http://amigo.geneontology.org/cgi-bin/amigo/term_details?term=GO:0015918
negative regulation of immune response	Gene Ontology	GO:0050777	2	25	0.1416	0.447065	ENSSSCG00000017187|ENSSSCG00000028875	http://amigo.geneontology.org/cgi-bin/amigo/term_details?term=GO:0050777
nephron tubule development	Gene Ontology	GO:0072080	2	25	0.1416	0.447065	ENSSSCG00000005087|ENSSSCG00000017538	http://amigo.geneontology.org/cgi-bin/amigo/term_details?term=GO:0072080
positive regulation of stress-activated protein kinase signaling cascade	Gene Ontology	GO:0070304	2	25	0.1416	0.447065	ENSSSCG00000022689|ENSSSCG00000030172	http://amigo.geneontology.org/cgi-bin/amigo/term_details?term=GO:0070304
negative regulation of cell-cell adhesion	Gene Ontology	GO:0022408	2	25	0.1416	0.447065	ENSSSCG00000017187|ENSSSCG00000028875	http://amigo.geneontology.org/cgi-bin/amigo/term_details?term=GO:0022408
metanephros development	Gene Ontology	GO:0001656	2	25	0.1416	0.447065	ENSSSCG00000017187|ENSSSCG00000005087	http://amigo.geneontology.org/cgi-bin/amigo/term_details?term=GO:0001656
transforming growth factor beta receptor signaling pathway	Gene Ontology	GO:0007179	2	25	0.1416	0.447065	ENSSSCG00000004789|ENSSSCG00000009357	http://amigo.geneontology.org/cgi-bin/amigo/term_details?term=GO:0007179
cholesterol transport	Gene Ontology	GO:0030301	2	25	0.1416	0.447065	ENSSSCG00000026109|ENSSSCG00000001411	http://amigo.geneontology.org/cgi-bin/amigo/term_details?term=GO:0030301
renal tubule development	Gene Ontology	GO:0061326	2	25	0.1416	0.447065	ENSSSCG00000005087|ENSSSCG00000017538	http://amigo.geneontology.org/cgi-bin/amigo/term_details?term=GO:0061326
regulation of cellular carbohydrate metabolic process	Gene Ontology	GO:0010675	2	26	0.150138	0.447065	ENSSSCG00000010944|ENSSSCG00000015958	http://amigo.geneontology.org/cgi-bin/amigo/term_details?term=GO:0010675
regulation of Ras protein signal transduction	Gene Ontology	GO:0046578	2	26	0.150138	0.447065	ENSSSCG00000010944|ENSSSCG00000006036	http://amigo.geneontology.org/cgi-bin/amigo/term_details?term=GO:0046578
calcium ion transport into cytosol	Gene Ontology	GO:0060402	2	26	0.150138	0.447065	ENSSSCG00000023489|ENSSSCG00000022482	http://amigo.geneontology.org/cgi-bin/amigo/term_details?term=GO:0060402
immunoglobulin mediated immune response	Gene Ontology	GO:0016064	2	26	0.150138	0.447065	ENSSSCG00000017187|ENSSSCG00000005355	http://amigo.geneontology.org/cgi-bin/amigo/term_details?term=GO:0016064
B cell mediated immunity	Gene Ontology	GO:0019724	2	26	0.150138	0.447065	ENSSSCG00000017187|ENSSSCG00000005355	http://amigo.geneontology.org/cgi-bin/amigo/term_details?term=GO:0019724
nucleoside diphosphate metabolic process	Gene Ontology	GO:0009132	2	26	0.150138	0.447065	ENSSSCG00000010944|ENSSSCG00000008261	http://amigo.geneontology.org/cgi-bin/amigo/term_details?term=GO:0009132
positive regulation of leukocyte chemotaxis	Gene Ontology	GO:0002690	2	26	0.150138	0.447065	ENSSSCG00000023489|ENSSSCG00000017705	http://amigo.geneontology.org/cgi-bin/amigo/term_details?term=GO:0002690
cytokine metabolic process	Gene Ontology	GO:0042107	2	26	0.150138	0.447065	ENSSSCG00000017187|ENSSSCG00000004789	http://amigo.geneontology.org/cgi-bin/amigo/term_details?term=GO:0042107
regulation of small GTPase mediated signal transduction	Gene Ontology	GO:0051056	2	27	0.158776	0.447065	ENSSSCG00000010944|ENSSSCG00000006036	http://amigo.geneontology.org/cgi-bin/amigo/term_details?term=GO:0051056
endothelial cell migration	Gene Ontology	GO:0043542	2	27	0.158776	0.447065	ENSSSCG00000004789|ENSSSCG00000001695	http://amigo.geneontology.org/cgi-bin/amigo/term_details?term=GO:0043542
membrane lipid biosynthetic process	Gene Ontology	GO:0046467	2	27	0.158776	0.447065	ENSSSCG00000007072|ENSSSCG00000009152	http://amigo.geneontology.org/cgi-bin/amigo/term_details?term=GO:0046467
phosphoric diester hydrolase activity	Gene Ontology	GO:0008081	2	27	0.158776	0.447065	ENSSSCG00000004233|ENSSSCG00000017705	http://amigo.geneontology.org/cgi-bin/amigo/term_details?term=GO:0008081
protein import into nucleus	Gene Ontology	GO:0006606	2	27	0.158776	0.447065	ENSSSCG00000011831|ENSSSCG00000011692	http://amigo.geneontology.org/cgi-bin/amigo/term_details?term=GO:0006606
cell junction assembly	Gene Ontology	GO:0034329	2	27	0.158776	0.447065	ENSSSCG00000011831|ENSSSCG00000001695	http://amigo.geneontology.org/cgi-bin/amigo/term_details?term=GO:0034329
response to chemokine	Gene Ontology	GO:1990868	2	27	0.158776	0.447065	ENSSSCG00000023489|ENSSSCG00000017705	http://amigo.geneontology.org/cgi-bin/amigo/term_details?term=GO:1990868
lipoprotein metabolic process	Gene Ontology	GO:0042157	2	27	0.158776	0.447065	ENSSSCG00000011831|ENSSSCG00000001411	http://amigo.geneontology.org/cgi-bin/amigo/term_details?term=GO:0042157
regulation of cytokine secretion	Gene Ontology	GO:0050707	2	27	0.158776	0.447065	ENSSSCG00000028875|ENSSSCG00000001887	http://amigo.geneontology.org/cgi-bin/amigo/term_details?term=GO:0050707
chemokine-mediated signaling pathway	Gene Ontology	GO:0070098	2	27	0.158776	0.447065	ENSSSCG00000023489|ENSSSCG00000017705	http://amigo.geneontology.org/cgi-bin/amigo/term_details?term=GO:0070098
microtubule associated complex	Gene Ontology	GO:0005875	2	27	0.158776	0.447065	ENSSSCG00000003931|ENSSSCG00000021724	http://amigo.geneontology.org/cgi-bin/amigo/term_details?term=GO:0005875
cellular response to chemokine	Gene Ontology	GO:1990869	2	27	0.158776	0.447065	ENSSSCG00000023489|ENSSSCG00000017705	http://amigo.geneontology.org/cgi-bin/amigo/term_details?term=GO:1990869
regulation of B cell activation	Gene Ontology	GO:0050864	2	27	0.158776	0.447065	ENSSSCG00000017187|ENSSSCG00000005355	http://amigo.geneontology.org/cgi-bin/amigo/term_details?term=GO:0050864
negative regulation of neuron apoptotic process	Gene Ontology	GO:0043524	2	28	0.167504	0.447065	ENSSSCG00000005087|ENSSSCG00000013333	http://amigo.geneontology.org/cgi-bin/amigo/term_details?term=GO:0043524
cytosolic calcium ion transport	Gene Ontology	GO:0060401	2	28	0.167504	0.447065	ENSSSCG00000023489|ENSSSCG00000022482	http://amigo.geneontology.org/cgi-bin/amigo/term_details?term=GO:0060401
protein depolymerization	Gene Ontology	GO:0051261	2	28	0.167504	0.447065	ENSSSCG00000003931|ENSSSCG00000021724	http://amigo.geneontology.org/cgi-bin/amigo/term_details?term=GO:0051261
import into nucleus	Gene Ontology	GO:0051170	2	28	0.167504	0.447065	ENSSSCG00000011831|ENSSSCG00000011692	http://amigo.geneontology.org/cgi-bin/amigo/term_details?term=GO:0051170
phosphatidylinositol-mediated signaling	Gene Ontology	GO:0048015	2	28	0.167504	0.447065	ENSSSCG00000017705|ENSSSCG00000002918	http://amigo.geneontology.org/cgi-bin/amigo/term_details?term=GO:0048015
regulation of leukocyte chemotaxis	Gene Ontology	GO:0002688	2	28	0.167504	0.447065	ENSSSCG00000023489|ENSSSCG00000017705	http://amigo.geneontology.org/cgi-bin/amigo/term_details?term=GO:0002688
vesicle fusion	Gene Ontology	GO:0006906	2	28	0.167504	0.447065	ENSSSCG00000004125|ENSSSCG00000004757	http://amigo.geneontology.org/cgi-bin/amigo/term_details?term=GO:0006906
calcium-mediated signaling	Gene Ontology	GO:0019722	2	28	0.167504	0.447065	ENSSSCG00000012050|ENSSSCG00000024072	http://amigo.geneontology.org/cgi-bin/amigo/term_details?term=GO:0019722
carbohydrate catabolic process	Gene Ontology	GO:0016052	2	28	0.167504	0.447065	ENSSSCG00000010944|ENSSSCG00000008261	http://amigo.geneontology.org/cgi-bin/amigo/term_details?term=GO:0016052
regulation of epithelial cell differentiation	Gene Ontology	GO:0030856	2	28	0.167504	0.447065	ENSSSCG00000017187|ENSSSCG00000008618	http://amigo.geneontology.org/cgi-bin/amigo/term_details?term=GO:0030856
inositol lipid-mediated signaling	Gene Ontology	GO:0048017	2	28	0.167504	0.447065	ENSSSCG00000017705|ENSSSCG00000002918	http://amigo.geneontology.org/cgi-bin/amigo/term_details?term=GO:0048017
regulation of morphogenesis of an epithelium	Gene Ontology	GO:1905330	2	29	0.176311	0.447065	ENSSSCG00000005087|ENSSSCG00000017538	http://amigo.geneontology.org/cgi-bin/amigo/term_details?term=GO:1905330
natural killer cell activation	Gene Ontology	GO:0030101	2	29	0.176311	0.447065	ENSSSCG00000009973|ENSSSCG00000028875	http://amigo.geneontology.org/cgi-bin/amigo/term_details?term=GO:0030101
negative regulation of MAPK cascade	Gene Ontology	GO:0043409	2	29	0.176311	0.447065	ENSSSCG00000016991|ENSSSCG00000000597	http://amigo.geneontology.org/cgi-bin/amigo/term_details?term=GO:0043409
organelle membrane fusion	Gene Ontology	GO:0090174	2	29	0.176311	0.447065	ENSSSCG00000004125|ENSSSCG00000004757	http://amigo.geneontology.org/cgi-bin/amigo/term_details?term=GO:0090174
regulation of axonogenesis	Gene Ontology	GO:0050770	2	29	0.176311	0.447065	ENSSSCG00000016646|ENSSSCG00000013333	http://amigo.geneontology.org/cgi-bin/amigo/term_details?term=GO:0050770
establishment or maintenance of cell polarity	Gene Ontology	GO:0007163	2	29	0.176311	0.447065	ENSSSCG00000017187|ENSSSCG00000003931	http://amigo.geneontology.org/cgi-bin/amigo/term_details?term=GO:0007163
regulation of carbohydrate metabolic process	Gene Ontology	GO:0006109	2	29	0.176311	0.447065	ENSSSCG00000010944|ENSSSCG00000015958	http://amigo.geneontology.org/cgi-bin/amigo/term_details?term=GO:0006109
positive regulation of leukocyte migration	Gene Ontology	GO:0002687	2	29	0.176311	0.447065	ENSSSCG00000023489|ENSSSCG00000017705	http://amigo.geneontology.org/cgi-bin/amigo/term_details?term=GO:0002687
aging	Gene Ontology	GO:0007568	2	30	0.185189	0.4538	ENSSSCG00000011831|ENSSSCG00000008614	http://amigo.geneontology.org/cgi-bin/amigo/term_details?term=GO:0007568
regulation of JNK cascade	Gene Ontology	GO:0046328	2	30	0.185189	0.4538	ENSSSCG00000022689|ENSSSCG00000030172	http://amigo.geneontology.org/cgi-bin/amigo/term_details?term=GO:0046328
steroid binding	Gene Ontology	GO:0005496	2	30	0.185189	0.4538	ENSSSCG00000011831|ENSSSCG00000026109	http://amigo.geneontology.org/cgi-bin/amigo/term_details?term=GO:0005496
positive regulation of transmembrane transport	Gene Ontology	GO:0034764	2	30	0.185189	0.4538	ENSSSCG00000023489|ENSSSCG00000006693	http://amigo.geneontology.org/cgi-bin/amigo/term_details?term=GO:0034764
mRNA catabolic process	Gene Ontology	GO:0006402	2	30	0.185189	0.4538	ENSSSCG00000017558|ENSSSCG00000005355	http://amigo.geneontology.org/cgi-bin/amigo/term_details?term=GO:0006402
negative regulation of neuron death	Gene Ontology	GO:1901215	2	31	0.194129	0.45383	ENSSSCG00000005087|ENSSSCG00000013333	http://amigo.geneontology.org/cgi-bin/amigo/term_details?term=GO:1901215
striated muscle cell development	Gene Ontology	GO:0055002	2	31	0.194129	0.45383	ENSSSCG00000013354|ENSSSCG00000009629	http://amigo.geneontology.org/cgi-bin/amigo/term_details?term=GO:0055002
tube formation	Gene Ontology	GO:0035148	2	31	0.194129	0.45383	ENSSSCG00000005087|ENSSSCG00000001695	http://amigo.geneontology.org/cgi-bin/amigo/term_details?term=GO:0035148
developmental cell growth	Gene Ontology	GO:0048588	2	31	0.194129	0.45383	ENSSSCG00000016646|ENSSSCG00000013333	http://amigo.geneontology.org/cgi-bin/amigo/term_details?term=GO:0048588
regulation of epithelial cell migration	Gene Ontology	GO:0010632	2	31	0.194129	0.45383	ENSSSCG00000004789|ENSSSCG00000001695	http://amigo.geneontology.org/cgi-bin/amigo/term_details?term=GO:0010632
cell killing	Gene Ontology	GO:0001906	2	31	0.194129	0.45383	ENSSSCG00000028875|ENSSSCG00000026042	http://amigo.geneontology.org/cgi-bin/amigo/term_details?term=GO:0001906
regulation of heart contraction	Gene Ontology	GO:0008016	2	32	0.203122	0.455998	ENSSSCG00000013354|ENSSSCG00000005222	http://amigo.geneontology.org/cgi-bin/amigo/term_details?term=GO:0008016
cardiac muscle tissue development	Gene Ontology	GO:0048738	2	32	0.203122	0.455998	ENSSSCG00000010461|ENSSSCG00000013354	http://amigo.geneontology.org/cgi-bin/amigo/term_details?term=GO:0048738
UDP-glycosyltransferase activity	Gene Ontology	GO:0008194	2	32	0.203122	0.455998	ENSSSCG00000026246|ENSSSCG00000021774	http://amigo.geneontology.org/cgi-bin/amigo/term_details?term=GO:0008194
neuronal cell body	Gene Ontology	GO:0043025	2	32	0.203122	0.455998	ENSSSCG00000011831|ENSSSCG00000021696	http://amigo.geneontology.org/cgi-bin/amigo/term_details?term=GO:0043025
cyclic-nucleotide-mediated signaling	Gene Ontology	GO:0019935	2	32	0.203122	0.455998	ENSSSCG00000004789|ENSSSCG00000023489	http://amigo.geneontology.org/cgi-bin/amigo/term_details?term=GO:0019935
positive regulation of ERK1 and ERK2 cascade	Gene Ontology	GO:0070374	2	33	0.212161	0.458859	ENSSSCG00000015476|ENSSSCG00000028875	http://amigo.geneontology.org/cgi-bin/amigo/term_details?term=GO:0070374
JNK cascade	Gene Ontology	GO:0007254	2	33	0.212161	0.458859	ENSSSCG00000022689|ENSSSCG00000030172	http://amigo.geneontology.org/cgi-bin/amigo/term_details?term=GO:0007254
cell junction organization	Gene Ontology	GO:0034330	2	33	0.212161	0.458859	ENSSSCG00000011831|ENSSSCG00000001695	http://amigo.geneontology.org/cgi-bin/amigo/term_details?term=GO:0034330
regulation of extrinsic apoptotic signaling pathway	Gene Ontology	GO:2001236	2	33	0.212161	0.458859	ENSSSCG00000004789|ENSSSCG00000008115	http://amigo.geneontology.org/cgi-bin/amigo/term_details?term=GO:2001236
peptidase complex	Gene Ontology	GO:1905368	2	33	0.212161	0.458859	ENSSSCG00000007554|ENSSSCG00000012349	http://amigo.geneontology.org/cgi-bin/amigo/term_details?term=GO:1905368
muscle cell development	Gene Ontology	GO:0055001	2	33	0.212161	0.458859	ENSSSCG00000013354|ENSSSCG00000009629	http://amigo.geneontology.org/cgi-bin/amigo/term_details?term=GO:0055001
cellular protein complex disassembly	Gene Ontology	GO:0043624	2	33	0.212161	0.458859	ENSSSCG00000003931|ENSSSCG00000021724	http://amigo.geneontology.org/cgi-bin/amigo/term_details?term=GO:0043624
regulation of lipid biosynthetic process	Gene Ontology	GO:0046890	2	33	0.212161	0.458859	ENSSSCG00000026109|ENSSSCG00000001082	http://amigo.geneontology.org/cgi-bin/amigo/term_details?term=GO:0046890
negative regulation of multi-organism process	Gene Ontology	GO:0043901	2	33	0.212161	0.458859	ENSSSCG00000017705|ENSSSCG00000028875	http://amigo.geneontology.org/cgi-bin/amigo/term_details?term=GO:0043901
positive regulation of neuron projection development	Gene Ontology	GO:0010976	2	34	0.221238	0.458859	ENSSSCG00000005229|ENSSSCG00000013333	http://amigo.geneontology.org/cgi-bin/amigo/term_details?term=GO:0010976
BMP signaling pathway	Gene Ontology	GO:0030509	2	34	0.221238	0.458859	ENSSSCG00000017558|ENSSSCG00000009357	http://amigo.geneontology.org/cgi-bin/amigo/term_details?term=GO:0030509
response to starvation	Gene Ontology	GO:0042594	2	34	0.221238	0.458859	ENSSSCG00000022482|ENSSSCG00000005058	http://amigo.geneontology.org/cgi-bin/amigo/term_details?term=GO:0042594
cell cycle arrest	Gene Ontology	GO:0007050	2	34	0.221238	0.458859	ENSSSCG00000004789|ENSSSCG00000022482	http://amigo.geneontology.org/cgi-bin/amigo/term_details?term=GO:0007050
membrane fusion	Gene Ontology	GO:0061025	2	34	0.221238	0.458859	ENSSSCG00000004125|ENSSSCG00000004757	http://amigo.geneontology.org/cgi-bin/amigo/term_details?term=GO:0061025
response to BMP	Gene Ontology	GO:0071772	2	34	0.221238	0.458859	ENSSSCG00000017558|ENSSSCG00000009357	http://amigo.geneontology.org/cgi-bin/amigo/term_details?term=GO:0071772
organelle fusion	Gene Ontology	GO:0048284	2	34	0.221238	0.458859	ENSSSCG00000004125|ENSSSCG00000004757	http://amigo.geneontology.org/cgi-bin/amigo/term_details?term=GO:0048284
nucleoside-triphosphatase regulator activity	Gene Ontology	GO:0060589	2	34	0.221238	0.458859	ENSSSCG00000013784|ENSSSCG00000008768	http://amigo.geneontology.org/cgi-bin/amigo/term_details?term=GO:0060589
cellular response to nutrient levels	Gene Ontology	GO:0031669	2	34	0.221238	0.458859	ENSSSCG00000005058|ENSSSCG00000024072	http://amigo.geneontology.org/cgi-bin/amigo/term_details?term=GO:0031669
positive regulation of apoptotic signaling pathway	Gene Ontology	GO:2001235	2	34	0.221238	0.458859	ENSSSCG00000004789|ENSSSCG00000008115	http://amigo.geneontology.org/cgi-bin/amigo/term_details?term=GO:2001235
inner ear development	Gene Ontology	GO:0048839	2	34	0.221238	0.458859	ENSSSCG00000005087|ENSSSCG00000008618	http://amigo.geneontology.org/cgi-bin/amigo/term_details?term=GO:0048839
cellular response to BMP stimulus	Gene Ontology	GO:0071773	2	34	0.221238	0.458859	ENSSSCG00000017558|ENSSSCG00000009357	http://amigo.geneontology.org/cgi-bin/amigo/term_details?term=GO:0071773
growth factor receptor binding	Gene Ontology	GO:0070851	2	34	0.221238	0.458859	ENSSSCG00000014362|ENSSSCG00000001483	http://amigo.geneontology.org/cgi-bin/amigo/term_details?term=GO:0070851
myeloid leukocyte migration	Gene Ontology	GO:0097529	2	34	0.221238	0.458859	ENSSSCG00000017705|ENSSSCG00000002456	http://amigo.geneontology.org/cgi-bin/amigo/term_details?term=GO:0097529
viral life cycle	Gene Ontology	GO:0019058	2	35	0.230346	0.472491	ENSSSCG00000004757|ENSSSCG00000017705	http://amigo.geneontology.org/cgi-bin/amigo/term_details?term=GO:0019058
regulation of stress-activated MAPK cascade	Gene Ontology	GO:0032872	2	35	0.230346	0.472491	ENSSSCG00000022689|ENSSSCG00000030172	http://amigo.geneontology.org/cgi-bin/amigo/term_details?term=GO:0032872
regulation of stress-activated protein kinase signaling cascade	Gene Ontology	GO:0070302	2	35	0.230346	0.472491	ENSSSCG00000022689|ENSSSCG00000030172	http://amigo.geneontology.org/cgi-bin/amigo/term_details?term=GO:0070302
protein processing	Gene Ontology	GO:0016485	2	36	0.239477	0.472491	ENSSSCG00000004789|ENSSSCG00000007083	http://amigo.geneontology.org/cgi-bin/amigo/term_details?term=GO:0016485
RNA phosphodiester bond hydrolysis	Gene Ontology	GO:0090501	2	36	0.239477	0.472491	ENSSSCG00000024479|ENSSSCG00000005355	http://amigo.geneontology.org/cgi-bin/amigo/term_details?term=GO:0090501
cellular ketone metabolic process	Gene Ontology	GO:0042180	2	37	0.248626	0.479377	ENSSSCG00000001082|ENSSSCG00000015958	http://amigo.geneontology.org/cgi-bin/amigo/term_details?term=GO:0042180
receptor metabolic process	Gene Ontology	GO:0043112	2	37	0.248626	0.479377	ENSSSCG00000002886|ENSSSCG00000001695	http://amigo.geneontology.org/cgi-bin/amigo/term_details?term=GO:0043112
negative regulation of cell migration	Gene Ontology	GO:0030336	2	37	0.248626	0.479377	ENSSSCG00000004789|ENSSSCG00000011831	http://amigo.geneontology.org/cgi-bin/amigo/term_details?term=GO:0030336
apical plasma membrane	Gene Ontology	GO:0016324	2	37	0.248626	0.479377	ENSSSCG00000001841|ENSSSCG00000005222	http://amigo.geneontology.org/cgi-bin/amigo/term_details?term=GO:0016324
carboxylic acid transmembrane transport	Gene Ontology	GO:1905039	2	37	0.248626	0.479377	ENSSSCG00000004789|ENSSSCG00000005222	http://amigo.geneontology.org/cgi-bin/amigo/term_details?term=GO:1905039
cellular response to extracellular stimulus	Gene Ontology	GO:0031668	2	37	0.248626	0.479377	ENSSSCG00000005058|ENSSSCG00000024072	http://amigo.geneontology.org/cgi-bin/amigo/term_details?term=GO:0031668
phospholipase activity	Gene Ontology	GO:0004620	2	37	0.248626	0.479377	ENSSSCG00000004233|ENSSSCG00000017705	http://amigo.geneontology.org/cgi-bin/amigo/term_details?term=GO:0004620
production of molecular mediator of immune response	Gene Ontology	GO:0002440	2	37	0.248626	0.479377	ENSSSCG00000005355|ENSSSCG00000002456	http://amigo.geneontology.org/cgi-bin/amigo/term_details?term=GO:0002440
organic acid transmembrane transport	Gene Ontology	GO:1903825	2	37	0.248626	0.479377	ENSSSCG00000004789|ENSSSCG00000005222	http://amigo.geneontology.org/cgi-bin/amigo/term_details?term=GO:1903825
RNA catabolic process	Gene Ontology	GO:0006401	2	37	0.248626	0.479377	ENSSSCG00000017558|ENSSSCG00000005355	http://amigo.geneontology.org/cgi-bin/amigo/term_details?term=GO:0006401
negative regulation of cell motility	Gene Ontology	GO:2000146	2	37	0.248626	0.479377	ENSSSCG00000004789|ENSSSCG00000011831	http://amigo.geneontology.org/cgi-bin/amigo/term_details?term=GO:2000146
DNA recombination	Gene Ontology	GO:0006310	2	38	0.257785	0.479377	ENSSSCG00000005355|ENSSSCG00000008614	http://amigo.geneontology.org/cgi-bin/amigo/term_details?term=GO:0006310
protein import	Gene Ontology	GO:0017038	2	38	0.257785	0.479377	ENSSSCG00000011831|ENSSSCG00000011692	http://amigo.geneontology.org/cgi-bin/amigo/term_details?term=GO:0017038
epithelium migration	Gene Ontology	GO:0090132	2	39	0.266949	0.490748	ENSSSCG00000004789|ENSSSCG00000001695	http://amigo.geneontology.org/cgi-bin/amigo/term_details?term=GO:0090132
negative regulation of catabolic process	Gene Ontology	GO:0009895	2	39	0.266949	0.490748	ENSSSCG00000017558|ENSSSCG00000010944	http://amigo.geneontology.org/cgi-bin/amigo/term_details?term=GO:0009895
heart contraction	Gene Ontology	GO:0060047	2	39	0.266949	0.490748	ENSSSCG00000013354|ENSSSCG00000005222	http://amigo.geneontology.org/cgi-bin/amigo/term_details?term=GO:0060047
heart process	Gene Ontology	GO:0003015	2	39	0.266949	0.490748	ENSSSCG00000013354|ENSSSCG00000005222	http://amigo.geneontology.org/cgi-bin/amigo/term_details?term=GO:0003015
epithelial cell migration	Gene Ontology	GO:0010631	2	39	0.266949	0.490748	ENSSSCG00000004789|ENSSSCG00000001695	http://amigo.geneontology.org/cgi-bin/amigo/term_details?term=GO:0010631
protein homooligomerization	Gene Ontology	GO:0051260	2	39	0.266949	0.490748	ENSSSCG00000010944|ENSSSCG00000005222	http://amigo.geneontology.org/cgi-bin/amigo/term_details?term=GO:0051260
carboxylic acid binding	Gene Ontology	GO:0031406	2	40	0.276112	0.490748	ENSSSCG00000021873|ENSSSCG00000017022	http://amigo.geneontology.org/cgi-bin/amigo/term_details?term=GO:0031406
negative regulation of cell growth	Gene Ontology	GO:0030308	2	40	0.276112	0.490748	ENSSSCG00000016646|ENSSSCG00000010944	http://amigo.geneontology.org/cgi-bin/amigo/term_details?term=GO:0030308
stress-activated MAPK cascade	Gene Ontology	GO:0051403	2	40	0.276112	0.490748	ENSSSCG00000022689|ENSSSCG00000030172	http://amigo.geneontology.org/cgi-bin/amigo/term_details?term=GO:0051403
anatomical structure maturation	Gene Ontology	GO:0071695	2	40	0.276112	0.490748	ENSSSCG00000022482|ENSSSCG00000004632	http://amigo.geneontology.org/cgi-bin/amigo/term_details?term=GO:0071695
organic acid binding	Gene Ontology	GO:0043177	2	40	0.276112	0.490748	ENSSSCG00000021873|ENSSSCG00000017022	http://amigo.geneontology.org/cgi-bin/amigo/term_details?term=GO:0043177
cytoplasmic vesicle membrane	Gene Ontology	GO:0030659	2	41	0.285268	0.494953	ENSSSCG00000017297|ENSSSCG00000002456	http://amigo.geneontology.org/cgi-bin/amigo/term_details?term=GO:0030659
carbohydrate biosynthetic process	Gene Ontology	GO:0016051	2	41	0.285268	0.494953	ENSSSCG00000010944|ENSSSCG00000021774	http://amigo.geneontology.org/cgi-bin/amigo/term_details?term=GO:0016051
stress-activated protein kinase signaling cascade	Gene Ontology	GO:0031098	2	41	0.285268	0.494953	ENSSSCG00000022689|ENSSSCG00000030172	http://amigo.geneontology.org/cgi-bin/amigo/term_details?term=GO:0031098
regulation of cell size	Gene Ontology	GO:0008361	2	41	0.285268	0.494953	ENSSSCG00000016646|ENSSSCG00000013333	http://amigo.geneontology.org/cgi-bin/amigo/term_details?term=GO:0008361
hemostasis	Gene Ontology	GO:0007599	2	41	0.285268	0.494953	ENSSSCG00000004789|ENSSSCG00000030172	http://amigo.geneontology.org/cgi-bin/amigo/term_details?term=GO:0007599
microtubule binding	Gene Ontology	GO:0008017	2	41	0.285268	0.494953	ENSSSCG00000003931|ENSSSCG00000021724	http://amigo.geneontology.org/cgi-bin/amigo/term_details?term=GO:0008017
ear development	Gene Ontology	GO:0043583	2	41	0.285268	0.494953	ENSSSCG00000005087|ENSSSCG00000008618	http://amigo.geneontology.org/cgi-bin/amigo/term_details?term=GO:0043583
blood coagulation	Gene Ontology	GO:0007596	2	41	0.285268	0.494953	ENSSSCG00000004789|ENSSSCG00000030172	http://amigo.geneontology.org/cgi-bin/amigo/term_details?term=GO:0007596
coagulation	Gene Ontology	GO:0050817	2	41	0.285268	0.494953	ENSSSCG00000004789|ENSSSCG00000030172	http://amigo.geneontology.org/cgi-bin/amigo/term_details?term=GO:0050817
regulation of animal organ morphogenesis	Gene Ontology	GO:2000027	2	41	0.285268	0.494953	ENSSSCG00000005087|ENSSSCG00000017538	http://amigo.geneontology.org/cgi-bin/amigo/term_details?term=GO:2000027
positive regulation of protein catabolic process	Gene Ontology	GO:0045732	2	42	0.294412	0.494953	ENSSSCG00000007554|ENSSSCG00000009973	http://amigo.geneontology.org/cgi-bin/amigo/term_details?term=GO:0045732
nuclear membrane	Gene Ontology	GO:0031965	2	42	0.294412	0.494953	ENSSSCG00000012606|ENSSSCG00000009808	http://amigo.geneontology.org/cgi-bin/amigo/term_details?term=GO:0031965
regulation of calcium ion transport	Gene Ontology	GO:0051924	2	42	0.294412	0.494953	ENSSSCG00000023489|ENSSSCG00000017705	http://amigo.geneontology.org/cgi-bin/amigo/term_details?term=GO:0051924
cell body	Gene Ontology	GO:0044297	2	42	0.294412	0.494953	ENSSSCG00000011831|ENSSSCG00000021696	http://amigo.geneontology.org/cgi-bin/amigo/term_details?term=GO:0044297
microtubule-based movement	Gene Ontology	GO:0007018	2	42	0.294412	0.494953	ENSSSCG00000003931|ENSSSCG00000021724	http://amigo.geneontology.org/cgi-bin/amigo/term_details?term=GO:0007018
viral process	Gene Ontology	GO:0016032	2	42	0.294412	0.494953	ENSSSCG00000004757|ENSSSCG00000017705	http://amigo.geneontology.org/cgi-bin/amigo/term_details?term=GO:0016032
G1/S transition of mitotic cell cycle	Gene Ontology	GO:0000082	2	42	0.294412	0.494953	ENSSSCG00000006095|ENSSSCG00000010311	http://amigo.geneontology.org/cgi-bin/amigo/term_details?term=GO:0000082
tissue migration	Gene Ontology	GO:0090130	2	42	0.294412	0.494953	ENSSSCG00000004789|ENSSSCG00000001695	http://amigo.geneontology.org/cgi-bin/amigo/term_details?term=GO:0090130
positive regulation of cytosolic calcium ion concentration	Gene Ontology	GO:0007204	2	42	0.294412	0.494953	ENSSSCG00000023489|ENSSSCG00000022482	http://amigo.geneontology.org/cgi-bin/amigo/term_details?term=GO:0007204
regulation of transmembrane receptor protein serine/threonine kinase signaling pathway	Gene Ontology	GO:0090092	2	43	0.30354	0.502684	ENSSSCG00000004789|ENSSSCG00000017558	http://amigo.geneontology.org/cgi-bin/amigo/term_details?term=GO:0090092
protein kinase regulator activity	Gene Ontology	GO:0019887	2	43	0.30354	0.502684	ENSSSCG00000006095|ENSSSCG00000017705	http://amigo.geneontology.org/cgi-bin/amigo/term_details?term=GO:0019887
cellular lipid catabolic process	Gene Ontology	GO:0044242	2	43	0.30354	0.502684	ENSSSCG00000021873|ENSSSCG00000004233	http://amigo.geneontology.org/cgi-bin/amigo/term_details?term=GO:0044242
vesicle membrane	Gene Ontology	GO:0012506	2	43	0.30354	0.502684	ENSSSCG00000017297|ENSSSCG00000002456	http://amigo.geneontology.org/cgi-bin/amigo/term_details?term=GO:0012506
protein-containing complex disassembly	Gene Ontology	GO:0032984	2	44	0.312647	0.502684	ENSSSCG00000003931|ENSSSCG00000021724	http://amigo.geneontology.org/cgi-bin/amigo/term_details?term=GO:0032984
regulation of cellular response to growth factor stimulus	Gene Ontology	GO:0090287	2	44	0.312647	0.502684	ENSSSCG00000004789|ENSSSCG00000017558	http://amigo.geneontology.org/cgi-bin/amigo/term_details?term=GO:0090287
negative regulation of cellular component movement	Gene Ontology	GO:0051271	2	44	0.312647	0.502684	ENSSSCG00000004789|ENSSSCG00000011831	http://amigo.geneontology.org/cgi-bin/amigo/term_details?term=GO:0051271
phosphatidylinositol binding	Gene Ontology	GO:0035091	2	44	0.312647	0.502684	ENSSSCG00000008768|ENSSSCG00000006151	http://amigo.geneontology.org/cgi-bin/amigo/term_details?term=GO:0035091
vitamin binding	Gene Ontology	GO:0019842	2	44	0.312647	0.502684	ENSSSCG00000007072|ENSSSCG00000007909	http://amigo.geneontology.org/cgi-bin/amigo/term_details?term=GO:0019842
negative regulation of neurogenesis	Gene Ontology	GO:0050768	2	44	0.312647	0.502684	ENSSSCG00000016646|ENSSSCG00000008618	http://amigo.geneontology.org/cgi-bin/amigo/term_details?term=GO:0050768
regulation of DNA metabolic process	Gene Ontology	GO:0051052	2	44	0.312647	0.502684	ENSSSCG00000010461|ENSSSCG00000005355	http://amigo.geneontology.org/cgi-bin/amigo/term_details?term=GO:0051052
regulation of blood circulation	Gene Ontology	GO:1903522	2	44	0.312647	0.502684	ENSSSCG00000013354|ENSSSCG00000005222	http://amigo.geneontology.org/cgi-bin/amigo/term_details?term=GO:1903522
cartilage development	Gene Ontology	GO:0051216	2	44	0.312647	0.502684	ENSSSCG00000009357|ENSSSCG00000008618	http://amigo.geneontology.org/cgi-bin/amigo/term_details?term=GO:0051216
vacuole organization	Gene Ontology	GO:0007033	2	44	0.312647	0.502684	ENSSSCG00000004757|ENSSSCG00000005058	http://amigo.geneontology.org/cgi-bin/amigo/term_details?term=GO:0007033
neurotransmitter transport	Gene Ontology	GO:0006836	2	45	0.321727	0.51115	ENSSSCG00000004125|ENSSSCG00000005222	http://amigo.geneontology.org/cgi-bin/amigo/term_details?term=GO:0006836
regulation of cell morphogenesis involved in differentiation	Gene Ontology	GO:0010769	2	45	0.321727	0.51115	ENSSSCG00000016646|ENSSSCG00000013333	http://amigo.geneontology.org/cgi-bin/amigo/term_details?term=GO:0010769
external side of plasma membrane	Gene Ontology	GO:0009897	2	45	0.321727	0.51115	ENSSSCG00000004789|ENSSSCG00000023489	http://amigo.geneontology.org/cgi-bin/amigo/term_details?term=GO:0009897
cell cycle G1/S phase transition	Gene Ontology	GO:0044843	2	45	0.321727	0.51115	ENSSSCG00000006095|ENSSSCG00000010311	http://amigo.geneontology.org/cgi-bin/amigo/term_details?term=GO:0044843
drug transport	Gene Ontology	GO:0015893	2	45	0.321727	0.51115	ENSSSCG00000006290|ENSSSCG00000005222	http://amigo.geneontology.org/cgi-bin/amigo/term_details?term=GO:0015893
endosome membrane	Gene Ontology	GO:0010008	2	45	0.321727	0.51115	ENSSSCG00000001887|ENSSSCG00000006151	http://amigo.geneontology.org/cgi-bin/amigo/term_details?term=GO:0010008
organic anion transmembrane transporter activity	Gene Ontology	GO:0008514	2	45	0.321727	0.51115	ENSSSCG00000005222|ENSSSCG00000012998	http://amigo.geneontology.org/cgi-bin/amigo/term_details?term=GO:0008514
epithelial cell development	Gene Ontology	GO:0002064	2	45	0.321727	0.51115	ENSSSCG00000017187|ENSSSCG00000008155	http://amigo.geneontology.org/cgi-bin/amigo/term_details?term=GO:0002064
negative regulation of locomotion	Gene Ontology	GO:0040013	2	46	0.330778	0.512593	ENSSSCG00000004789|ENSSSCG00000011831	http://amigo.geneontology.org/cgi-bin/amigo/term_details?term=GO:0040013
kinase regulator activity	Gene Ontology	GO:0019207	2	46	0.330778	0.512593	ENSSSCG00000006095|ENSSSCG00000017705	http://amigo.geneontology.org/cgi-bin/amigo/term_details?term=GO:0019207
negative regulation of growth	Gene Ontology	GO:0045926	2	46	0.330778	0.512593	ENSSSCG00000016646|ENSSSCG00000010944	http://amigo.geneontology.org/cgi-bin/amigo/term_details?term=GO:0045926
tRNA metabolic process	Gene Ontology	GO:0006399	2	46	0.330778	0.512593	ENSSSCG00000024479|ENSSSCG00000005355	http://amigo.geneontology.org/cgi-bin/amigo/term_details?term=GO:0006399
positive regulation of neuron differentiation	Gene Ontology	GO:0045666	2	46	0.330778	0.512593	ENSSSCG00000005229|ENSSSCG00000013333	http://amigo.geneontology.org/cgi-bin/amigo/term_details?term=GO:0045666
heart morphogenesis	Gene Ontology	GO:0003007	2	46	0.330778	0.512593	ENSSSCG00000010461|ENSSSCG00000005087	http://amigo.geneontology.org/cgi-bin/amigo/term_details?term=GO:0003007
transmembrane transporter complex	Gene Ontology	GO:1902495	2	47	0.339795	0.518543	ENSSSCG00000012606|ENSSSCG00000017282	http://amigo.geneontology.org/cgi-bin/amigo/term_details?term=GO:1902495
negative regulation of protein kinase activity	Gene Ontology	GO:0006469	2	47	0.339795	0.518543	ENSSSCG00000022689|ENSSSCG00000016991	http://amigo.geneontology.org/cgi-bin/amigo/term_details?term=GO:0006469
nuclease activity	Gene Ontology	GO:0004518	2	47	0.339795	0.518543	ENSSSCG00000024479|ENSSSCG00000012348	http://amigo.geneontology.org/cgi-bin/amigo/term_details?term=GO:0004518
methyltransferase activity	Gene Ontology	GO:0008168	2	47	0.339795	0.518543	ENSSSCG00000014108|ENSSSCG00000022975	http://amigo.geneontology.org/cgi-bin/amigo/term_details?term=GO:0008168
regulation of cation transmembrane transport	Gene Ontology	GO:1904062	2	48	0.348774	0.521594	ENSSSCG00000023489|ENSSSCG00000002886	http://amigo.geneontology.org/cgi-bin/amigo/term_details?term=GO:1904062
transporter complex	Gene Ontology	GO:1990351	2	48	0.348774	0.521594	ENSSSCG00000012606|ENSSSCG00000017282	http://amigo.geneontology.org/cgi-bin/amigo/term_details?term=GO:1990351
regulation of cytosolic calcium ion concentration	Gene Ontology	GO:0051480	2	48	0.348774	0.521594	ENSSSCG00000023489|ENSSSCG00000022482	http://amigo.geneontology.org/cgi-bin/amigo/term_details?term=GO:0051480
secretory granule	Gene Ontology	GO:0030141	2	48	0.348774	0.521594	ENSSSCG00000004789|ENSSSCG00000002456	http://amigo.geneontology.org/cgi-bin/amigo/term_details?term=GO:0030141
negative regulation of nervous system development	Gene Ontology	GO:0051961	2	48	0.348774	0.521594	ENSSSCG00000016646|ENSSSCG00000008618	http://amigo.geneontology.org/cgi-bin/amigo/term_details?term=GO:0051961
positive regulation of cell projection organization	Gene Ontology	GO:0031346	2	48	0.348774	0.521594	ENSSSCG00000005229|ENSSSCG00000013333	http://amigo.geneontology.org/cgi-bin/amigo/term_details?term=GO:0031346
protein maturation	Gene Ontology	GO:0051604	2	48	0.348774	0.521594	ENSSSCG00000004789|ENSSSCG00000007083	http://amigo.geneontology.org/cgi-bin/amigo/term_details?term=GO:0051604
apical part of cell	Gene Ontology	GO:0045177	2	49	0.357711	0.528705	ENSSSCG00000001841|ENSSSCG00000005222	http://amigo.geneontology.org/cgi-bin/amigo/term_details?term=GO:0045177
regulation of intracellular protein transport	Gene Ontology	GO:0033157	2	50	0.366604	0.534653	ENSSSCG00000011831|ENSSSCG00000011692	http://amigo.geneontology.org/cgi-bin/amigo/term_details?term=GO:0033157
cofactor biosynthetic process	Gene Ontology	GO:0051188	2	50	0.366604	0.534653	ENSSSCG00000001082|ENSSSCG00000015958	http://amigo.geneontology.org/cgi-bin/amigo/term_details?term=GO:0051188
maintenance of location	Gene Ontology	GO:0051235	2	50	0.366604	0.534653	ENSSSCG00000023489|ENSSSCG00000022482	http://amigo.geneontology.org/cgi-bin/amigo/term_details?term=GO:0051235
response to toxic substance	Gene Ontology	GO:0009636	2	50	0.366604	0.534653	ENSSSCG00000017705|ENSSSCG00000001411	http://amigo.geneontology.org/cgi-bin/amigo/term_details?term=GO:0009636
anterior/posterior pattern specification	Gene Ontology	GO:0009952	2	50	0.366604	0.534653	ENSSSCG00000022482|ENSSSCG00000017538	http://amigo.geneontology.org/cgi-bin/amigo/term_details?term=GO:0009952
negative regulation of kinase activity	Gene Ontology	GO:0033673	2	51	0.375448	0.540881	ENSSSCG00000022689|ENSSSCG00000016991	http://amigo.geneontology.org/cgi-bin/amigo/term_details?term=GO:0033673
Ras protein signal transduction	Gene Ontology	GO:0007265	2	51	0.375448	0.540881	ENSSSCG00000010944|ENSSSCG00000006036	http://amigo.geneontology.org/cgi-bin/amigo/term_details?term=GO:0007265
chromosome segregation	Gene Ontology	GO:0007059	2	51	0.375448	0.540881	ENSSSCG00000003931|ENSSSCG00000008614	http://amigo.geneontology.org/cgi-bin/amigo/term_details?term=GO:0007059
G protein-coupled receptor binding	Gene Ontology	GO:0001664	2	51	0.375448	0.540881	ENSSSCG00000023489|ENSSSCG00000017705	http://amigo.geneontology.org/cgi-bin/amigo/term_details?term=GO:0001664
response to oxidative stress	Gene Ontology	GO:0006979	2	51	0.375448	0.540881	ENSSSCG00000011831|ENSSSCG00000015958	http://amigo.geneontology.org/cgi-bin/amigo/term_details?term=GO:0006979
transferase activity, transferring one-carbon groups	Gene Ontology	GO:0016741	2	51	0.375448	0.540881	ENSSSCG00000014108|ENSSSCG00000022975	http://amigo.geneontology.org/cgi-bin/amigo/term_details?term=GO:0016741
tubulin binding	Gene Ontology	GO:0015631	2	52	0.384242	0.548369	ENSSSCG00000003931|ENSSSCG00000021724	http://amigo.geneontology.org/cgi-bin/amigo/term_details?term=GO:0015631
extrinsic apoptotic signaling pathway	Gene Ontology	GO:0097191	2	52	0.384242	0.548369	ENSSSCG00000004789|ENSSSCG00000008115	http://amigo.geneontology.org/cgi-bin/amigo/term_details?term=GO:0097191
hormone activity	Gene Ontology	GO:0005179	2	52	0.384242	0.548369	ENSSSCG00000002886|ENSSSCG00000001082	http://amigo.geneontology.org/cgi-bin/amigo/term_details?term=GO:0005179
establishment of organelle localization	Gene Ontology	GO:0051656	2	53	0.392982	0.550616	ENSSSCG00000003931|ENSSSCG00000002456	http://amigo.geneontology.org/cgi-bin/amigo/term_details?term=GO:0051656
vesicle organization	Gene Ontology	GO:0016050	2	53	0.392982	0.550616	ENSSSCG00000004125|ENSSSCG00000004757	http://amigo.geneontology.org/cgi-bin/amigo/term_details?term=GO:0016050
somatodendritic compartment	Gene Ontology	GO:0036477	2	53	0.392982	0.550616	ENSSSCG00000011831|ENSSSCG00000021696	http://amigo.geneontology.org/cgi-bin/amigo/term_details?term=GO:0036477
symbiotic process	Gene Ontology	GO:0044403	2	54	0.401666	0.559433	ENSSSCG00000004757|ENSSSCG00000017705	http://amigo.geneontology.org/cgi-bin/amigo/term_details?term=GO:0044403
negative regulation of transferase activity	Gene Ontology	GO:0051348	2	54	0.401666	0.559433	ENSSSCG00000022689|ENSSSCG00000016991	http://amigo.geneontology.org/cgi-bin/amigo/term_details?term=GO:0051348
extrinsic component of membrane	Gene Ontology	GO:0019898	2	55	0.41029	0.563022	ENSSSCG00000005058|ENSSSCG00000006151	http://amigo.geneontology.org/cgi-bin/amigo/term_details?term=GO:0019898
nucleobase-containing compound catabolic process	Gene Ontology	GO:0034655	2	56	0.418853	0.569554	ENSSSCG00000017558|ENSSSCG00000005355	http://amigo.geneontology.org/cgi-bin/amigo/term_details?term=GO:0034655
negative regulation of cell development	Gene Ontology	GO:0010721	2	56	0.418853	0.569554	ENSSSCG00000016646|ENSSSCG00000008618	http://amigo.geneontology.org/cgi-bin/amigo/term_details?term=GO:0010721
peptidyl-serine phosphorylation	Gene Ontology	GO:0018105	2	57	0.427353	0.57577	ENSSSCG00000004718|ENSSSCG00000001695	http://amigo.geneontology.org/cgi-bin/amigo/term_details?term=GO:0018105
peptidyl-tyrosine phosphorylation	Gene Ontology	GO:0018108	2	58	0.435787	0.57963	ENSSSCG00000017705|ENSSSCG00000001695	http://amigo.geneontology.org/cgi-bin/amigo/term_details?term=GO:0018108
transferase activity, transferring acyl groups other than amino-acyl groups	Gene Ontology	GO:0016747	2	58	0.435787	0.57963	ENSSSCG00000007072|ENSSSCG00000004510	http://amigo.geneontology.org/cgi-bin/amigo/term_details?term=GO:0016747
organic acid transport	Gene Ontology	GO:0015849	2	58	0.435787	0.57963	ENSSSCG00000004789|ENSSSCG00000005222	http://amigo.geneontology.org/cgi-bin/amigo/term_details?term=GO:0015849
interspecies interaction between organisms	Gene Ontology	GO:0044419	2	58	0.435787	0.57963	ENSSSCG00000004757|ENSSSCG00000017705	http://amigo.geneontology.org/cgi-bin/amigo/term_details?term=GO:0044419
peptidyl-tyrosine modification	Gene Ontology	GO:0018212	2	58	0.435787	0.57963	ENSSSCG00000017705|ENSSSCG00000001695	http://amigo.geneontology.org/cgi-bin/amigo/term_details?term=GO:0018212
carboxylic acid transport	Gene Ontology	GO:0046942	2	58	0.435787	0.57963	ENSSSCG00000004789|ENSSSCG00000005222	http://amigo.geneontology.org/cgi-bin/amigo/term_details?term=GO:0046942
developmental maturation	Gene Ontology	GO:0021700	2	58	0.435787	0.57963	ENSSSCG00000022482|ENSSSCG00000004632	http://amigo.geneontology.org/cgi-bin/amigo/term_details?term=GO:0021700
mitochondrial matrix	Gene Ontology	GO:0005759	2	58	0.435787	0.57963	ENSSSCG00000015958|ENSSSCG00000007909	http://amigo.geneontology.org/cgi-bin/amigo/term_details?term=GO:0005759
peptidyl-serine modification	Gene Ontology	GO:0018209	2	59	0.444154	0.588426	ENSSSCG00000004718|ENSSSCG00000001695	http://amigo.geneontology.org/cgi-bin/amigo/term_details?term=GO:0018209
nuclear transport	Gene Ontology	GO:0051169	2	61	0.460677	0.594716	ENSSSCG00000011831|ENSSSCG00000011692	http://amigo.geneontology.org/cgi-bin/amigo/term_details?term=GO:0051169
lipid modification	Gene Ontology	GO:0030258	2	61	0.460677	0.594716	ENSSSCG00000011831|ENSSSCG00000005058	http://amigo.geneontology.org/cgi-bin/amigo/term_details?term=GO:0030258
nucleocytoplasmic transport	Gene Ontology	GO:0006913	2	61	0.460677	0.594716	ENSSSCG00000011831|ENSSSCG00000011692	http://amigo.geneontology.org/cgi-bin/amigo/term_details?term=GO:0006913
cysteine-type endopeptidase activity	Gene Ontology	GO:0004197	2	62	0.468831	0.600721	ENSSSCG00000004789|ENSSSCG00000012970	http://amigo.geneontology.org/cgi-bin/amigo/term_details?term=GO:0004197
transferase activity, transferring hexosyl groups	Gene Ontology	GO:0016758	2	63	0.476911	0.605124	ENSSSCG00000026246|ENSSSCG00000021774	http://amigo.geneontology.org/cgi-bin/amigo/term_details?term=GO:0016758
positive regulation of neurogenesis	Gene Ontology	GO:0050769	2	63	0.476911	0.605124	ENSSSCG00000005229|ENSSSCG00000013333	http://amigo.geneontology.org/cgi-bin/amigo/term_details?term=GO:0050769
chromosomal region	Gene Ontology	GO:0098687	2	63	0.476911	0.605124	ENSSSCG00000003931|ENSSSCG00000008614	http://amigo.geneontology.org/cgi-bin/amigo/term_details?term=GO:0098687
receptor complex	Gene Ontology	GO:0043235	2	64	0.484916	0.612541	ENSSSCG00000007797|ENSSSCG00000005229	http://amigo.geneontology.org/cgi-bin/amigo/term_details?term=GO:0043235
ameboidal-type cell migration	Gene Ontology	GO:0001667	2	64	0.484916	0.612541	ENSSSCG00000004789|ENSSSCG00000001695	http://amigo.geneontology.org/cgi-bin/amigo/term_details?term=GO:0001667
muscle system process	Gene Ontology	GO:0003012	2	64	0.484916	0.612541	ENSSSCG00000013354|ENSSSCG00000010311	http://amigo.geneontology.org/cgi-bin/amigo/term_details?term=GO:0003012
transferase activity, transferring acyl groups	Gene Ontology	GO:0016746	2	66	0.500696	0.621958	ENSSSCG00000007072|ENSSSCG00000004510	http://amigo.geneontology.org/cgi-bin/amigo/term_details?term=GO:0016746
regulation of protein complex assembly	Gene Ontology	GO:0043254	2	67	0.508469	0.628664	ENSSSCG00000004757|ENSSSCG00000001695	http://amigo.geneontology.org/cgi-bin/amigo/term_details?term=GO:0043254
methylation	Gene Ontology	GO:0032259	2	67	0.508469	0.628664	ENSSSCG00000014108|ENSSSCG00000022975	http://amigo.geneontology.org/cgi-bin/amigo/term_details?term=GO:0032259
cellular nitrogen compound catabolic process	Gene Ontology	GO:0044270	2	67	0.508469	0.628664	ENSSSCG00000017558|ENSSSCG00000005355	http://amigo.geneontology.org/cgi-bin/amigo/term_details?term=GO:0044270
aromatic compound catabolic process	Gene Ontology	GO:0019439	2	67	0.508469	0.628664	ENSSSCG00000017558|ENSSSCG00000005355	http://amigo.geneontology.org/cgi-bin/amigo/term_details?term=GO:0019439
heterocycle catabolic process	Gene Ontology	GO:0046700	2	68	0.516163	0.630889	ENSSSCG00000017558|ENSSSCG00000005355	http://amigo.geneontology.org/cgi-bin/amigo/term_details?term=GO:0046700
proteasome-mediated ubiquitin-dependent protein catabolic process	Gene Ontology	GO:0043161	2	68	0.516163	0.630889	ENSSSCG00000022482|ENSSSCG00000007554	http://amigo.geneontology.org/cgi-bin/amigo/term_details?term=GO:0043161
serine-type endopeptidase activity	Gene Ontology	GO:0004252	2	69	0.523776	0.638499	ENSSSCG00000009973|ENSSSCG00000007083	http://amigo.geneontology.org/cgi-bin/amigo/term_details?term=GO:0004252
nuclear envelope	Gene Ontology	GO:0005635	2	70	0.531308	0.642847	ENSSSCG00000012606|ENSSSCG00000009808	http://amigo.geneontology.org/cgi-bin/amigo/term_details?term=GO:0005635
axonogenesis	Gene Ontology	GO:0007409	2	70	0.531308	0.642847	ENSSSCG00000016646|ENSSSCG00000013333	http://amigo.geneontology.org/cgi-bin/amigo/term_details?term=GO:0007409
regulation of intracellular transport	Gene Ontology	GO:0032386	2	70	0.531308	0.642847	ENSSSCG00000011831|ENSSSCG00000011692	http://amigo.geneontology.org/cgi-bin/amigo/term_details?term=GO:0032386
regulation of protein catabolic process	Gene Ontology	GO:0042176	2	72	0.546129	0.653653	ENSSSCG00000007554|ENSSSCG00000009973	http://amigo.geneontology.org/cgi-bin/amigo/term_details?term=GO:0042176
defense response to virus	Gene Ontology	GO:0051607	2	72	0.546129	0.653653	ENSSSCG00000023489|ENSSSCG00000028274	http://amigo.geneontology.org/cgi-bin/amigo/term_details?term=GO:0051607
serine-type peptidase activity	Gene Ontology	GO:0008236	2	72	0.546129	0.653653	ENSSSCG00000009973|ENSSSCG00000007083	http://amigo.geneontology.org/cgi-bin/amigo/term_details?term=GO:0008236
organic cyclic compound catabolic process	Gene Ontology	GO:1901361	2	73	0.553415	0.658953	ENSSSCG00000017558|ENSSSCG00000005355	http://amigo.geneontology.org/cgi-bin/amigo/term_details?term=GO:1901361
hydrolase activity, acting on acid phosphorus-nitrogen bonds	Gene Ontology	GO:0016825	2	73	0.553415	0.658953	ENSSSCG00000009973|ENSSSCG00000007083	http://amigo.geneontology.org/cgi-bin/amigo/term_details?term=GO:0016825
serine hydrolase activity	Gene Ontology	GO:0017171	2	73	0.553415	0.658953	ENSSSCG00000009973|ENSSSCG00000007083	http://amigo.geneontology.org/cgi-bin/amigo/term_details?term=GO:0017171
regulation of cellular protein localization	Gene Ontology	GO:1903827	2	74	0.560619	0.662651	ENSSSCG00000011831|ENSSSCG00000011692	http://amigo.geneontology.org/cgi-bin/amigo/term_details?term=GO:1903827
regulation of response to biotic stimulus	Gene Ontology	GO:0002831	2	74	0.560619	0.662651	ENSSSCG00000028274|ENSSSCG00000028875	http://amigo.geneontology.org/cgi-bin/amigo/term_details?term=GO:0002831
positive regulation of GTPase activity	Gene Ontology	GO:0043547	2	74	0.560619	0.662651	ENSSSCG00000017187|ENSSSCG00000008768	http://amigo.geneontology.org/cgi-bin/amigo/term_details?term=GO:0043547
anion transmembrane transporter activity	Gene Ontology	GO:0008509	2	74	0.560619	0.662651	ENSSSCG00000005222|ENSSSCG00000012998	http://amigo.geneontology.org/cgi-bin/amigo/term_details?term=GO:0008509
glycoprotein biosynthetic process	Gene Ontology	GO:0009101	2	74	0.560619	0.662651	ENSSSCG00000026246|ENSSSCG00000021774	http://amigo.geneontology.org/cgi-bin/amigo/term_details?term=GO:0009101
side of membrane	Gene Ontology	GO:0098552	2	75	0.567739	0.66843	ENSSSCG00000004789|ENSSSCG00000023489	http://amigo.geneontology.org/cgi-bin/amigo/term_details?term=GO:0098552
blood circulation	Gene Ontology	GO:0008015	2	76	0.574776	0.67158	ENSSSCG00000013354|ENSSSCG00000005222	http://amigo.geneontology.org/cgi-bin/amigo/term_details?term=GO:0008015
ossification	Gene Ontology	GO:0001503	2	76	0.574776	0.67158	ENSSSCG00000017558|ENSSSCG00000009220	http://amigo.geneontology.org/cgi-bin/amigo/term_details?term=GO:0001503
mitotic cell cycle phase transition	Gene Ontology	GO:0044772	2	77	0.581729	0.675774	ENSSSCG00000006095|ENSSSCG00000010311	http://amigo.geneontology.org/cgi-bin/amigo/term_details?term=GO:0044772
circulatory system process	Gene Ontology	GO:0003013	2	77	0.581729	0.675774	ENSSSCG00000013354|ENSSSCG00000005222	http://amigo.geneontology.org/cgi-bin/amigo/term_details?term=GO:0003013
signal release	Gene Ontology	GO:0023061	2	78	0.588599	0.681882	ENSSSCG00000004125|ENSSSCG00000017705	http://amigo.geneontology.org/cgi-bin/amigo/term_details?term=GO:0023061
proteasomal protein catabolic process	Gene Ontology	GO:0010498	2	79	0.595384	0.686294	ENSSSCG00000022482|ENSSSCG00000007554	http://amigo.geneontology.org/cgi-bin/amigo/term_details?term=GO:0010498
ncRNA processing	Gene Ontology	GO:0034470	2	80	0.602085	0.689259	ENSSSCG00000024479|ENSSSCG00000005355	http://amigo.geneontology.org/cgi-bin/amigo/term_details?term=GO:0034470
microtubule cytoskeleton organization	Gene Ontology	GO:0000226	2	82	0.615236	0.698963	ENSSSCG00000003931|ENSSSCG00000021724	http://amigo.geneontology.org/cgi-bin/amigo/term_details?term=GO:0000226
cell surface receptor signaling pathway involved in cell-cell signaling	Gene Ontology	GO:1905114	2	82	0.615236	0.698963	ENSSSCG00000022482|ENSSSCG00000024072	http://amigo.geneontology.org/cgi-bin/amigo/term_details?term=GO:1905114
positive regulation of cell development	Gene Ontology	GO:0010720	2	82	0.615236	0.698963	ENSSSCG00000005229|ENSSSCG00000013333	http://amigo.geneontology.org/cgi-bin/amigo/term_details?term=GO:0010720
DNA-binding transcription factor activity, RNA polymerase II-specific	Gene Ontology	GO:0000981	2	82	0.615236	0.698963	ENSSSCG00000011264|ENSSSCG00000017187	http://amigo.geneontology.org/cgi-bin/amigo/term_details?term=GO:0000981
regulation of GTPase activity	Gene Ontology	GO:0043087	2	82	0.615236	0.698963	ENSSSCG00000017187|ENSSSCG00000008768	http://amigo.geneontology.org/cgi-bin/amigo/term_details?term=GO:0043087
regulation of cellular component size	Gene Ontology	GO:0032535	2	83	0.621686	0.701504	ENSSSCG00000016646|ENSSSCG00000013333	http://amigo.geneontology.org/cgi-bin/amigo/term_details?term=GO:0032535
anterograde trans-synaptic signaling	Gene Ontology	GO:0098916	2	86	0.640535	0.7147	ENSSSCG00000004125|ENSSSCG00000024072	http://amigo.geneontology.org/cgi-bin/amigo/term_details?term=GO:0098916
chemical synaptic transmission	Gene Ontology	GO:0007268	2	86	0.640535	0.7147	ENSSSCG00000004125|ENSSSCG00000024072	http://amigo.geneontology.org/cgi-bin/amigo/term_details?term=GO:0007268
trans-synaptic signaling	Gene Ontology	GO:0099537	2	86	0.640535	0.7147	ENSSSCG00000004125|ENSSSCG00000024072	http://amigo.geneontology.org/cgi-bin/amigo/term_details?term=GO:0099537
cell cycle phase transition	Gene Ontology	GO:0044770	2	86	0.640535	0.7147	ENSSSCG00000006095|ENSSSCG00000010311	http://amigo.geneontology.org/cgi-bin/amigo/term_details?term=GO:0044770
synapse	Gene Ontology	GO:0045202	2	86	0.640535	0.7147	ENSSSCG00000004125|ENSSSCG00000024072	http://amigo.geneontology.org/cgi-bin/amigo/term_details?term=GO:0045202
synaptic signaling	Gene Ontology	GO:0099536	2	88	0.652686	0.725825	ENSSSCG00000004125|ENSSSCG00000024072	http://amigo.geneontology.org/cgi-bin/amigo/term_details?term=GO:0099536
positive regulation of immune response	Gene Ontology	GO:0050778	2	90	0.664508	0.736088	ENSSSCG00000028875|ENSSSCG00000005355	http://amigo.geneontology.org/cgi-bin/amigo/term_details?term=GO:0050778
protein kinase binding	Gene Ontology	GO:0019901	2	92	0.676004	0.744848	ENSSSCG00000017558|ENSSSCG00000001483	http://amigo.geneontology.org/cgi-bin/amigo/term_details?term=GO:0019901
negative regulation of hydrolase activity	Gene Ontology	GO:0051346	2	93	0.681632	0.748	ENSSSCG00000004789|ENSSSCG00000013599	http://amigo.geneontology.org/cgi-bin/amigo/term_details?term=GO:0051346
ncRNA metabolic process	Gene Ontology	GO:0034660	2	95	0.692647	0.757338	ENSSSCG00000024479|ENSSSCG00000005355	http://amigo.geneontology.org/cgi-bin/amigo/term_details?term=GO:0034660
DNA repair	Gene Ontology	GO:0006281	2	97	0.703346	0.765305	ENSSSCG00000012348|ENSSSCG00000008614	http://amigo.geneontology.org/cgi-bin/amigo/term_details?term=GO:0006281
behavior	Gene Ontology	GO:0007610	2	98	0.708579	0.768867	ENSSSCG00000011692|ENSSSCG00000007909	http://amigo.geneontology.org/cgi-bin/amigo/term_details?term=GO:0007610
protein domain specific binding	Gene Ontology	GO:0019904	2	99	0.713735	0.77139	ENSSSCG00000022482|ENSSSCG00000006693	http://amigo.geneontology.org/cgi-bin/amigo/term_details?term=GO:0019904
kinase binding	Gene Ontology	GO:0019900	2	102	0.728745	0.785629	ENSSSCG00000017558|ENSSSCG00000001483	http://amigo.geneontology.org/cgi-bin/amigo/term_details?term=GO:0019900
organophosphate biosynthetic process	Gene Ontology	GO:0090407	2	103	0.733598	0.788309	ENSSSCG00000009152|ENSSSCG00000015958	http://amigo.geneontology.org/cgi-bin/amigo/term_details?term=GO:0090407
transcription factor binding	Gene Ontology	GO:0008134	2	107	0.752279	0.800612	ENSSSCG00000010461|ENSSSCG00000022482	http://amigo.geneontology.org/cgi-bin/amigo/term_details?term=GO:0008134
ribonucleoprotein complex biogenesis	Gene Ontology	GO:0022613	2	107	0.752279	0.800612	ENSSSCG00000005355|ENSSSCG00000010679	http://amigo.geneontology.org/cgi-bin/amigo/term_details?term=GO:0022613
regulation of anatomical structure size	Gene Ontology	GO:0090066	2	109	0.76119	0.806964	ENSSSCG00000016646|ENSSSCG00000013333	http://amigo.geneontology.org/cgi-bin/amigo/term_details?term=GO:0090066
microtubule-based process	Gene Ontology	GO:0007017	2	115	0.786276	0.824487	ENSSSCG00000003931|ENSSSCG00000021724	http://amigo.geneontology.org/cgi-bin/amigo/term_details?term=GO:0007017
neuron projection	Gene Ontology	GO:0043005	2	116	0.790225	0.827789	ENSSSCG00000011831|ENSSSCG00000021696	http://amigo.geneontology.org/cgi-bin/amigo/term_details?term=GO:0043005
cytokine-mediated signaling pathway	Gene Ontology	GO:0019221	2	117	0.79411	0.830117	ENSSSCG00000023489|ENSSSCG00000017705	http://amigo.geneontology.org/cgi-bin/amigo/term_details?term=GO:0019221
organelle assembly	Gene Ontology	GO:0070925	2	126	0.826301	0.855119	ENSSSCG00000005058|ENSSSCG00000013354	http://amigo.geneontology.org/cgi-bin/amigo/term_details?term=GO:0070925
detection of stimulus	Gene Ontology	GO:0051606	2	129	0.835984	0.864244	ENSSSCG00000013354|ENSSSCG00000010350	http://amigo.geneontology.org/cgi-bin/amigo/term_details?term=GO:0051606
response to organonitrogen compound	Gene Ontology	GO:0010243	2	136	0.856708	0.880578	ENSSSCG00000024072|ENSSSCG00000007909	http://amigo.geneontology.org/cgi-bin/amigo/term_details?term=GO:0010243
GTPase activity	Gene Ontology	GO:0003924	2	136	0.856708	0.880578	ENSSSCG00000017187|ENSSSCG00000008768	http://amigo.geneontology.org/cgi-bin/amigo/term_details?term=GO:0003924
multicellular organismal reproductive process	Gene Ontology	GO:0048609	2	136	0.856708	0.880578	ENSSSCG00000028875|ENSSSCG00000007346	http://amigo.geneontology.org/cgi-bin/amigo/term_details?term=GO:0048609
multicellular organism reproduction	Gene Ontology	GO:0032504	2	138	0.862175	0.884304	ENSSSCG00000028875|ENSSSCG00000007346	http://amigo.geneontology.org/cgi-bin/amigo/term_details?term=GO:0032504
protein ubiquitination	Gene Ontology	GO:0016567	2	141	0.870018	0.891688	ENSSSCG00000002886|ENSSSCG00000030395	http://amigo.geneontology.org/cgi-bin/amigo/term_details?term=GO:0016567
sexual reproduction	Gene Ontology	GO:0019953	2	147	0.884489	0.902559	ENSSSCG00000007346|ENSSSCG00000004399	http://amigo.geneontology.org/cgi-bin/amigo/term_details?term=GO:0019953
regulation of proteolysis	Gene Ontology	GO:0030162	2	150	0.891153	0.908121	ENSSSCG00000004789|ENSSSCG00000007554	http://amigo.geneontology.org/cgi-bin/amigo/term_details?term=GO:0030162
protein modification by small protein conjugation	Gene Ontology	GO:0032446	2	155	0.901473	0.91739	ENSSSCG00000002886|ENSSSCG00000030395	http://amigo.geneontology.org/cgi-bin/amigo/term_details?term=GO:0032446
hemopoiesis	Gene Ontology	GO:0030097	2	162	0.914396	0.92928	ENSSSCG00000017187|ENSSSCG00000017538	http://amigo.geneontology.org/cgi-bin/amigo/term_details?term=GO:0030097
response to nitrogen compound	Gene Ontology	GO:1901698	2	164	0.917787	0.931462	ENSSSCG00000024072|ENSSSCG00000007909	http://amigo.geneontology.org/cgi-bin/amigo/term_details?term=GO:1901698
sensory perception	Gene Ontology	GO:0007600	2	164	0.917787	0.931462	ENSSSCG00000005087|ENSSSCG00000010350	http://amigo.geneontology.org/cgi-bin/amigo/term_details?term=GO:0007600
RNA processing	Gene Ontology	GO:0006396	2	173	0.93154	0.942547	ENSSSCG00000024479|ENSSSCG00000005355	http://amigo.geneontology.org/cgi-bin/amigo/term_details?term=GO:0006396
RNA binding	Gene Ontology	GO:0003723	2	176	0.93562	0.94563	ENSSSCG00000005355|ENSSSCG00000010679	http://amigo.geneontology.org/cgi-bin/amigo/term_details?term=GO:0003723
cellular protein-containing complex assembly	Gene Ontology	GO:0034622	2	186	0.947621	0.952068	ENSSSCG00000004757|ENSSSCG00000010679	http://amigo.geneontology.org/cgi-bin/amigo/term_details?term=GO:0034622
G protein-coupled receptor activity	Gene Ontology	GO:0004930	2	215	0.971527	0.974127	ENSSSCG00000010350|ENSSSCG00000024072	http://amigo.geneontology.org/cgi-bin/amigo/term_details?term=GO:0004930
regulation of purine nucleotide biosynthetic process	Gene Ontology	GO:1900371	1	5	0.138674	0.447065	ENSSSCG00000015958	http://amigo.geneontology.org/cgi-bin/amigo/term_details?term=GO:1900371
negative regulation of tumor necrosis factor superfamily cytokine production	Gene Ontology	GO:1903556	1	5	0.138674	0.447065	ENSSSCG00000028875	http://amigo.geneontology.org/cgi-bin/amigo/term_details?term=GO:1903556
plasminogen activation	Gene Ontology	GO:0031639	1	5	0.138674	0.447065	ENSSSCG00000004789	http://amigo.geneontology.org/cgi-bin/amigo/term_details?term=GO:0031639
lipoprotein lipase activity	Gene Ontology	GO:0004465	1	5	0.138674	0.447065	ENSSSCG00000013599	http://amigo.geneontology.org/cgi-bin/amigo/term_details?term=GO:0004465
acetyl-CoA biosynthetic process from pyruvate	Gene Ontology	GO:0006086	1	5	0.138674	0.447065	ENSSSCG00000015958	http://amigo.geneontology.org/cgi-bin/amigo/term_details?term=GO:0006086
sphingomyelin phosphodiesterase activity	Gene Ontology	GO:0004767	1	5	0.138674	0.447065	ENSSSCG00000004233	http://amigo.geneontology.org/cgi-bin/amigo/term_details?term=GO:0004767
mannosidase activity	Gene Ontology	GO:0015923	1	5	0.138674	0.447065	ENSSSCG00000001819	http://amigo.geneontology.org/cgi-bin/amigo/term_details?term=GO:0015923
cell migration involved in sprouting angiogenesis	Gene Ontology	GO:0002042	1	5	0.138674	0.447065	ENSSSCG00000001695	http://amigo.geneontology.org/cgi-bin/amigo/term_details?term=GO:0002042
acetyl-CoA biosynthetic process	Gene Ontology	GO:0006085	1	5	0.138674	0.447065	ENSSSCG00000015958	http://amigo.geneontology.org/cgi-bin/amigo/term_details?term=GO:0006085
positive regulation of vascular endothelial growth factor production	Gene Ontology	GO:0010575	1	5	0.138674	0.447065	ENSSSCG00000001082	http://amigo.geneontology.org/cgi-bin/amigo/term_details?term=GO:0010575
tongue development	Gene Ontology	GO:0043586	1	5	0.138674	0.447065	ENSSSCG00000005087	http://amigo.geneontology.org/cgi-bin/amigo/term_details?term=GO:0043586
facial nerve development	Gene Ontology	GO:0021561	1	5	0.138674	0.447065	ENSSSCG00000005087	http://amigo.geneontology.org/cgi-bin/amigo/term_details?term=GO:0021561
[truncated: 1,283 more rows]
