# Supplementary material for: Transcriptome Profiling Associated with Carcass Quality of Loin Muscles in Crossbred Pigs
Source: Animals (Basel). 2020 Jul 27;10(8):1279. doi: 10.3390/ani10081279 (PMC7569835; doi:10.3390/ani10081279)
Supplement: Supplementary file 1 [file animals-10-01279-s001.zip › Supplementary Table 4_R1.xlsx]

## Sheet: Sheet1
Table S4
##Databases: KEGG PATHWAY, Gene Ontology
##Statistical test method: hypergeometric test / Fisher's exact test
##FDR correction method: Benjamini and Hochberg
#Term	Database	ID	Input number	Background number	P-Value	Corrected P-Value	Input	Hyperlink
Metabolic pathways	KEGG PATHWAY	ssc01100	29	1181	0.584507	0.678191	ENSSSCG00000006218|ENSSSCG00000000577|ENSSSCG00000022975|ENSSSCG00000007072|ENSSSCG00000022124|ENSSSCG00000001819|ENSSSCG00000004510|ENSSSCG00000025005|ENSSSCG00000009871|ENSSSCG00000007858|ENSSSCG00000023142|ENSSSCG00000014108|ENSSSCG00000009152|ENSSSCG00000026246|ENSSSCG00000010944|ENSSSCG00000008143|ENSSSCG00000010495|ENSSSCG00000024919|ENSSSCG00000021774|ENSSSCG00000009931|ENSSSCG00000011133|…	http://www.genome.jp/kegg-bin/show_pathway?ssc01100/ssc:100144529%09red/ssc:100312959%09red/ssc:100155595%09red/ssc:100518994%09red/ssc:100152243%09red/ssc:100157080%09red/ssc:397634%09red/ssc:397141%09red/ssc:397371%09red/ssc:100511633%09red/ssc:100155919%09red/ssc:494561%09red/ssc:100156917%09red/ssc:100519280%09red/ssc:100513145%09red/ssc:100127143%09red/ssc:100510957%09red/ssc:100517222%09red…
Cytokine-cytokine receptor interaction	KEGG PATHWAY	ssc04060	10	212	0.0479315	0.356265	ENSSSCG00000008158|ENSSSCG00000001082|ENSSSCG00000017705|ENSSSCG00000000687|ENSSSCG00000023489|ENSSSCG00000020906|ENSSSCG00000020707|ENSSSCG00000008977|ENSSSCG00000030172|ENSSSCG00000028427	http://www.genome.jp/kegg-bin/show_pathway?ssc04060/ssc:404704%09red/ssc:397179%09red/ssc:494019%09red/ssc:406191%09red/ssc:396613%09red/ssc:397231%09red/ssc:100049688%09red/ssc:100154041%09red/ssc:100135681%09red/ssc:396965%09red
Neuroactive ligand-receptor interaction	KEGG PATHWAY	ssc04080	10	264	0.138779	0.447065	ENSSSCG00000016148|ENSSSCG00000017873|ENSSSCG00000001082|ENSSSCG00000021059|ENSSSCG00000011712|ENSSSCG00000005031|ENSSSCG00000016675|ENSSSCG00000014428|ENSSSCG00000005512|ENSSSCG00000024072	http://www.genome.jp/kegg-bin/show_pathway?ssc04080/ssc:503667%09red/ssc:606743%09red/ssc:100524418%09red/ssc:100533477%09red/ssc:100240719%09red/ssc:397431%09red/ssc:100170146%09red/ssc:414437%09red/ssc:100524220%09red/ssc:396965%09red
Pathways in cancer	KEGG PATHWAY	ssc05200	10	414	0.597609	0.688065	ENSSSCG00000016628|ENSSSCG00000000724|ENSSSCG00000025689|ENSSSCG00000022689|ENSSSCG00000016059|ENSSSCG00000002383|ENSSSCG00000001695|ENSSSCG00000000884|ENSSSCG00000006095|ENSSSCG00000010311	http://www.genome.jp/kegg-bin/show_pathway?ssc05200/ssc:100513283%09red/ssc:100152116%09red/ssc:100621090%09red/ssc:100625452%09red/ssc:397394%09red/ssc:100516839%09red/ssc:397157%09red/ssc:100512048%09red/ssc:397261%09red/ssc:100144486%09red
Cell adhesion molecules (CAMs)	KEGG PATHWAY	ssc04514	9	109	0.00251837	0.356265	ENSSSCG00000013111|ENSSSCG00000008217|ENSSSCG00000000687|ENSSSCG00000008601|ENSSSCG00000007797|ENSSSCG00000007401|ENSSSCG00000030172|ENSSSCG00000022951|ENSSSCG00000030420	http://www.genome.jp/kegg-bin/show_pathway?ssc04514/ssc:100622584%09red/ssc:733681%09red/ssc:397231%09red/ssc:100513519%09red/ssc:100519770%09red/ssc:396627%09red/ssc:100626921%09red/ssc:404704%09red/ssc:397528%09red
Hippo signaling pathway	KEGG PATHWAY	ssc04390	8	108	0.00783576	0.356265	ENSSSCG00000016628|ENSSSCG00000001544|ENSSSCG00000004017|ENSSSCG00000023376|ENSSSCG00000005021|ENSSSCG00000012591|ENSSSCG00000004507|ENSSSCG00000025689	http://www.genome.jp/kegg-bin/show_pathway?ssc04390/ssc:100156165%09red/ssc:100625452%09red/ssc:100514201%09red/ssc:100516839%09red/ssc:100158213%09red/ssc:654299%09red/ssc:100522059%09red/ssc:100521305%09red
Proteoglycans in cancer	KEGG PATHWAY	ssc05205	8	166	0.0656464	0.383884	ENSSSCG00000016628|ENSSSCG00000014362|ENSSSCG00000008601|ENSSSCG00000004789|ENSSSCG00000001695|ENSSSCG00000012034|ENSSSCG00000007401|ENSSSCG00000010311	http://www.genome.jp/kegg-bin/show_pathway?ssc05205/ssc:492313%09red/ssc:397394%09red/ssc:397157%09red/ssc:100516839%09red/ssc:397528%09red/ssc:100519770%09red/ssc:100524587%09red/ssc:397564%09red
cAMP signaling pathway	KEGG PATHWAY	ssc04024	8	175	0.0824487	0.42384	ENSSSCG00000021059|ENSSSCG00000012606|ENSSSCG00000002383|ENSSSCG00000012769|ENSSSCG00000012034|ENSSSCG00000014428|ENSSSCG00000010311|ENSSSCG00000013333	http://www.genome.jp/kegg-bin/show_pathway?ssc04024/ssc:397394%09red/ssc:606743%09red/ssc:397431%09red/ssc:397245%09red/ssc:100524587%09red/ssc:100144486%09red/ssc:397495%09red/ssc:100520061%09red
MAPK signaling pathway	KEGG PATHWAY	ssc04010	8	233	0.242174	0.47562	ENSSSCG00000000724|ENSSSCG00000022689|ENSSSCG00000022482|ENSSSCG00000016991|ENSSSCG00000002383|ENSSSCG00000001695|ENSSSCG00000027575|ENSSSCG00000013333	http://www.genome.jp/kegg-bin/show_pathway?ssc04010/ssc:100621090%09red/ssc:397157%09red/ssc:100522469%09red/ssc:100152116%09red/ssc:100144486%09red/ssc:397495%09red/ssc:100240743%09red/ssc:100622609%09red
PI3K-Akt signaling pathway	KEGG PATHWAY	ssc04151	8	271	0.379146	0.543945	ENSSSCG00000000724|ENSSSCG00000004012|ENSSSCG00000004789|ENSSSCG00000001082|ENSSSCG00000001695|ENSSSCG00000006095|ENSSSCG00000000577|ENSSSCG00000013333	http://www.genome.jp/kegg-bin/show_pathway?ssc04151/ssc:492313%09red/ssc:100157080%09red/ssc:397157%09red/ssc:100512048%09red/ssc:100153940%09red/ssc:100152116%09red/ssc:397495%09red/ssc:396965%09red
Apoptosis	KEGG PATHWAY	ssc04210	7	120	0.0372523	0.356265	ENSSSCG00000012970|ENSSSCG00000020906|ENSSSCG00000022482|ENSSSCG00000010271|ENSSSCG00000002383|ENSSSCG00000000884|ENSSSCG00000022689	http://www.genome.jp/kegg-bin/show_pathway?ssc04210/ssc:100513283%09red/ssc:100621090%09red/ssc:396595%09red/ssc:100525853%09red/ssc:406191%09red/ssc:100144486%09red/ssc:100240743%09red
Rap1 signaling pathway	KEGG PATHWAY	ssc04015	7	174	0.158567	0.447065	ENSSSCG00000000724|ENSSSCG00000030260|ENSSSCG00000023376|ENSSSCG00000004789|ENSSSCG00000012034|ENSSSCG00000001695|ENSSSCG00000007797	http://www.genome.jp/kegg-bin/show_pathway?ssc04015/ssc:492313%09red/ssc:397157%09red/ssc:733681%09red/ssc:100152116%09red/ssc:100621523%09red/ssc:100524587%09red/ssc:100522059%09red
Human papillomavirus infection	KEGG PATHWAY	ssc05165	7	253	0.457046	0.594716	ENSSSCG00000016628|ENSSSCG00000025689|ENSSSCG00000023376|ENSSSCG00000004012|ENSSSCG00000004789|ENSSSCG00000001695|ENSSSCG00000006095	http://www.genome.jp/kegg-bin/show_pathway?ssc05165/ssc:492313%09red/ssc:100625452%09red/ssc:100516839%09red/ssc:397157%09red/ssc:100153940%09red/ssc:100512048%09red/ssc:100522059%09red
Cushing syndrome	KEGG PATHWAY	ssc04934	6	114	0.0755076	0.403702	ENSSSCG00000016628|ENSSSCG00000026109|ENSSSCG00000025689|ENSSSCG00000016675|ENSSSCG00000006095|ENSSSCG00000010311	http://www.genome.jp/kegg-bin/show_pathway?ssc04934/ssc:100625452%09red/ssc:397394%09red/ssc:100516839%09red/ssc:100512048%09red/ssc:100240719%09red/ssc:396597%09red
Fluid shear stress and atherosclerosis	KEGG PATHWAY	ssc05418	6	121	0.0931016	0.44212	ENSSSCG00000008601|ENSSSCG00000016991|ENSSSCG00000002383|ENSSSCG00000001695|ENSSSCG00000007401|ENSSSCG00000007722	http://www.genome.jp/kegg-bin/show_pathway?ssc05418/ssc:397157%09red/ssc:100522469%09red/ssc:100519770%09red/ssc:100144486%09red/ssc:397528%09red/ssc:100134857%09red
Chemokine signaling pathway	KEGG PATHWAY	ssc04062	6	150	0.186192	0.45383	ENSSSCG00000017705|ENSSSCG00000017008|ENSSSCG00000023489|ENSSSCG00000012034|ENSSSCG00000008977|ENSSSCG00000007722	http://www.genome.jp/kegg-bin/show_pathway?ssc04062/ssc:396613%09red/ssc:494019%09red/ssc:100524587%09red/ssc:100512021%09red/ssc:100135681%09red/ssc:100134857%09red
Calcium signaling pathway	KEGG PATHWAY	ssc04020	6	155	0.205051	0.458859	ENSSSCG00000017873|ENSSSCG00000027550|ENSSSCG00000002315|ENSSSCG00000012769|ENSSSCG00000014428|ENSSSCG00000010311	http://www.genome.jp/kegg-bin/show_pathway?ssc04020/ssc:100627099%09red/ssc:503667%09red/ssc:397394%09red/ssc:397431%09red/ssc:100152101%09red/ssc:100520061%09red
Epstein-Barr virus infection	KEGG PATHWAY	ssc05169	6	161	0.228538	0.470742	ENSSSCG00000022689|ENSSSCG00000007797|ENSSSCG00000000884|ENSSSCG00000027575|ENSSSCG00000008977|ENSSSCG00000006095	http://www.genome.jp/kegg-bin/show_pathway?ssc05169/ssc:100513283%09red/ssc:100621090%09red/ssc:733681%09red/ssc:494019%09red/ssc:100512048%09red/ssc:100622609%09red
Ras signaling pathway	KEGG PATHWAY	ssc04014	6	191	0.355439	0.528705	ENSSSCG00000000724|ENSSSCG00000012950|ENSSSCG00000001695|ENSSSCG00000012034|ENSSSCG00000013839|ENSSSCG00000013333	http://www.genome.jp/kegg-bin/show_pathway?ssc04014/ssc:100152116%09red/ssc:397157%09red/ssc:100520715%09red/ssc:100524587%09red/ssc:397495%09red/ssc:100524424%09red
Endocytosis	KEGG PATHWAY	ssc04144	6	206	0.421286	0.569554	ENSSSCG00000012160|ENSSSCG00000024136|ENSSSCG00000017747|ENSSSCG00000023376|ENSSSCG00000000912|ENSSSCG00000008768	http://www.genome.jp/kegg-bin/show_pathway?ssc04144/ssc:100522530%09red/ssc:100153403%09red/ssc:100521564%09red/ssc:100524645%09red/ssc:100522059%09red/ssc:100626324%09red
Glycine, serine and threonine metabolism	KEGG PATHWAY	ssc00260	5	34	0.00252401	0.356265	ENSSSCG00000009871|ENSSSCG00000023142|ENSSSCG00000022975|ENSSSCG00000014108|ENSSSCG00000006717	http://www.genome.jp/kegg-bin/show_pathway?ssc00260/ssc:397371%09red/ssc:100155595%09red/ssc:396679%09red/ssc:100144529%09red/ssc:100625146%09red
Malaria	KEGG PATHWAY	ssc05144	5	45	0.00745889	0.356265	ENSSSCG00000004789|ENSSSCG00000007797|ENSSSCG00000030172|ENSSSCG00000008601|ENSSSCG00000004012	http://www.genome.jp/kegg-bin/show_pathway?ssc05144/ssc:100519770%09red/ssc:733681%09red/ssc:492313%09red/ssc:397231%09red/ssc:100153940%09red
ECM-receptor interaction	KEGG PATHWAY	ssc04512	5	64	0.0271926	0.356265	ENSSSCG00000004789|ENSSSCG00000007401|ENSSSCG00000017022|ENSSSCG00000008601|ENSSSCG00000004012	http://www.genome.jp/kegg-bin/show_pathway?ssc04512/ssc:100519770%09red/ssc:100515063%09red/ssc:492313%09red/ssc:100153940%09red/ssc:397528%09red
Protein digestion and absorption	KEGG PATHWAY	ssc04974	5	69	0.0353447	0.356265	ENSSSCG00000010256|ENSSSCG00000012606|ENSSSCG00000000808|ENSSSCG00000002315|ENSSSCG00000005222	http://www.genome.jp/kegg-bin/show_pathway?ssc04974/ssc:397245%09red/ssc:100525644%09red/ssc:397003%09red/ssc:100157199%09red/ssc:100152101%09red
Viral protein interaction with cytokine and cytokine receptor	KEGG PATHWAY	ssc04061	5	76	0.0490536	0.356265	ENSSSCG00000008158|ENSSSCG00000008977|ENSSSCG00000023489|ENSSSCG00000017705|ENSSSCG00000020906	http://www.genome.jp/kegg-bin/show_pathway?ssc04061/ssc:396613%09red/ssc:406191%09red/ssc:100135681%09red/ssc:494019%09red/ssc:397179%09red
TGF-beta signaling pathway	KEGG PATHWAY	ssc04350	5	78	0.0534716	0.364949	ENSSSCG00000004789|ENSSSCG00000004507|ENSSSCG00000002886|ENSSSCG00000016892|ENSSSCG00000009357	http://www.genome.jp/kegg-bin/show_pathway?ssc04350/ssc:100153584%09red/ssc:492313%09red/ssc:100521305%09red/ssc:445002%09red/ssc:397207%09red
Natural killer cell mediated cytotoxicity	KEGG PATHWAY	ssc04650	5	84	0.0680678	0.391385	ENSSSCG00000007797|ENSSSCG00000010271|ENSSSCG00000026042|ENSSSCG00000002918|ENSSSCG00000020906	http://www.genome.jp/kegg-bin/show_pathway?ssc04650/ssc:445523%09red/ssc:406191%09red/ssc:733681%09red/ssc:397267%09red/ssc:396595%09red
HIF-1 signaling pathway	KEGG PATHWAY	ssc04066	5	91	0.0876083	0.434361	ENSSSCG00000011133|ENSSSCG00000008261|ENSSSCG00000015958|ENSSSCG00000001695|ENSSSCG00000010311	http://www.genome.jp/kegg-bin/show_pathway?ssc04066/ssc:100516289%09red/ssc:100286871%09red/ssc:494561%09red/ssc:397394%09red/ssc:397157%09red
Carbon metabolism	KEGG PATHWAY	ssc01200	5	103	0.127074	0.447065	ENSSSCG00000009871|ENSSSCG00000010944|ENSSSCG00000022975|ENSSSCG00000008261|ENSSSCG00000006717	http://www.genome.jp/kegg-bin/show_pathway?ssc01200/ssc:396679%09red/ssc:397038%09red/ssc:494561%09red/ssc:100144529%09red/ssc:100155595%09red
AMPK signaling pathway	KEGG PATHWAY	ssc04152	5	105	0.134334	0.447065	ENSSSCG00000009742|ENSSSCG00000010944|ENSSSCG00000011133|ENSSSCG00000000577|ENSSSCG00000023915	http://www.genome.jp/kegg-bin/show_pathway?ssc04152/ssc:100516289%09red/ssc:100157080%09red/ssc:397038%09red/ssc:100151990%09red/ssc:396754%09red
Breast cancer	KEGG PATHWAY	ssc05224	5	121	0.198418	0.45383	ENSSSCG00000022689|ENSSSCG00000000724|ENSSSCG00000002383|ENSSSCG00000025689|ENSSSCG00000016628	http://www.genome.jp/kegg-bin/show_pathway?ssc05224/ssc:100152116%09red/ssc:100621090%09red/ssc:100625452%09red/ssc:100144486%09red/ssc:100516839%09red
Gastric cancer	KEGG PATHWAY	ssc05226	5	122	0.202735	0.455998	ENSSSCG00000022689|ENSSSCG00000006095|ENSSSCG00000000724|ENSSSCG00000025689|ENSSSCG00000016628	http://www.genome.jp/kegg-bin/show_pathway?ssc05226/ssc:100512048%09red/ssc:100621090%09red/ssc:100625452%09red/ssc:100152116%09red/ssc:100516839%09red
Influenza A	KEGG PATHWAY	ssc05164	5	131	0.242888	0.476709	ENSSSCG00000008977|ENSSSCG00000020906|ENSSSCG00000017705|ENSSSCG00000000884|ENSSSCG00000013784	http://www.genome.jp/kegg-bin/show_pathway?ssc05164/ssc:100513283%09red/ssc:406191%09red/ssc:396741%09red/ssc:494019%09red/ssc:396613%09red
cGMP-PKG signaling pathway	KEGG PATHWAY	ssc04022	5	136	0.266053	0.490748	ENSSSCG00000012606|ENSSSCG00000021059|ENSSSCG00000012769|ENSSSCG00000007720|ENSSSCG00000002315	http://www.genome.jp/kegg-bin/show_pathway?ssc04022/ssc:397245%09red/ssc:606743%09red/ssc:100520061%09red/ssc:100510956%09red/ssc:100152101%09red
Transcriptional misregulation in cancer	KEGG PATHWAY	ssc05202	5	142	0.294462	0.494953	ENSSSCG00000022482|ENSSSCG00000022689|ENSSSCG00000005087|ENSSSCG00000008618|ENSSSCG00000005089	http://www.genome.jp/kegg-bin/show_pathway?ssc05202/ssc:100156847%09red/ssc:100240743%09red/ssc:100621090%09red/ssc:100153985%09red/ssc:100518190%09red
Human T-cell leukemia virus 1 infection	KEGG PATHWAY	ssc05166	5	182	0.487796	0.612541	ENSSSCG00000027575|ENSSSCG00000007797|ENSSSCG00000006095|ENSSSCG00000000687|ENSSSCG00000002383	http://www.genome.jp/kegg-bin/show_pathway?ssc05166/ssc:100512048%09red/ssc:100622609%09red/ssc:733681%09red/ssc:404704%09red/ssc:100144486%09red
Herpes simplex virus 1 infection	KEGG PATHWAY	ssc05168	5	207	0.599292	0.689259	ENSSSCG00000017705|ENSSSCG00000003072|ENSSSCG00000024113|ENSSSCG00000000884|ENSSSCG00000005512	http://www.genome.jp/kegg-bin/show_pathway?ssc05168/ssc:100513283%09red/ssc:100626883%09red/ssc:396613%09red/ssc:414437%09red/ssc:100623627%09red
Sphingolipid metabolism	KEGG PATHWAY	ssc00600	4	39	0.0208251	0.356265	ENSSSCG00000007072|ENSSSCG00000009152|ENSSSCG00000027865|ENSSSCG00000025005	http://www.genome.jp/kegg-bin/show_pathway?ssc00600/ssc:100519280%09red/ssc:100518796%09red/ssc:100517222%09red/ssc:100156917%09red
Amino sugar and nucleotide sugar metabolism	KEGG PATHWAY	ssc00520	4	48	0.038534	0.356265	ENSSSCG00000022292|ENSSSCG00000008261|ENSSSCG00000008143|ENSSSCG00000022124	http://www.genome.jp/kegg-bin/show_pathway?ssc00520/ssc:100513145%09red/ssc:100518994%09red/ssc:494561%09red/ssc:397141%09red
Gastric acid secretion	KEGG PATHWAY	ssc04971	4	57	0.0627495	0.380406	ENSSSCG00000012606|ENSSSCG00000008155|ENSSSCG00000010311|ENSSSCG00000002423	http://www.genome.jp/kegg-bin/show_pathway?ssc04971/ssc:396786%09red/ssc:397245%09red/ssc:397394%09red/ssc:100155276%09red
p53 signaling pathway	KEGG PATHWAY	ssc04115	4	58	0.065838	0.383884	ENSSSCG00000004789|ENSSSCG00000022689|ENSSSCG00000006095|ENSSSCG00000000884	http://www.genome.jp/kegg-bin/show_pathway?ssc04115/ssc:100512048%09red/ssc:100513283%09red/ssc:100621090%09red/ssc:492313%09red
Aldosterone synthesis and secretion	KEGG PATHWAY	ssc04925	4	75	0.129558	0.447065	ENSSSCG00000012606|ENSSSCG00000026109|ENSSSCG00000012769|ENSSSCG00000010311	http://www.genome.jp/kegg-bin/show_pathway?ssc04925/ssc:397245%09red/ssc:396597%09red/ssc:100520061%09red/ssc:397394%09red
Rheumatoid arthritis	KEGG PATHWAY	ssc05323	4	75	0.129558	0.447065	ENSSSCG00000007797|ENSSSCG00000017705|ENSSSCG00000002383|ENSSSCG00000001695	http://www.genome.jp/kegg-bin/show_pathway?ssc05323/ssc:396613%09red/ssc:733681%09red/ssc:100144486%09red/ssc:397157%09red
Th1 and Th2 cell differentiation	KEGG PATHWAY	ssc04658	4	76	0.133907	0.447065	ENSSSCG00000016059|ENSSSCG00000000687|ENSSSCG00000017517|ENSSSCG00000002383	http://www.genome.jp/kegg-bin/show_pathway?ssc04658/ssc:397261%09red/ssc:404704%09red/ssc:100518804%09red/ssc:100144486%09red
Toll-like receptor signaling pathway	KEGG PATHWAY	ssc04620	4	80	0.15188	0.447065	ENSSSCG00000023489|ENSSSCG00000008977|ENSSSCG00000002383|ENSSSCG00000017705	http://www.genome.jp/kegg-bin/show_pathway?ssc04620/ssc:100135681%09red/ssc:494019%09red/ssc:100144486%09red/ssc:396613%09red
TNF signaling pathway	KEGG PATHWAY	ssc04668	4	91	0.205439	0.458859	ENSSSCG00000008158|ENSSSCG00000008977|ENSSSCG00000002383|ENSSSCG00000017705	http://www.genome.jp/kegg-bin/show_pathway?ssc04668/ssc:396613%09red/ssc:494019%09red/ssc:100144486%09red/ssc:397179%09red
T cell receptor signaling pathway	KEGG PATHWAY	ssc04660	4	94	0.220915	0.458859	ENSSSCG00000008217|ENSSSCG00000000687|ENSSSCG00000030172|ENSSSCG00000002383	http://www.genome.jp/kegg-bin/show_pathway?ssc04660/ssc:404704%09red/ssc:396627%09red/ssc:397231%09red/ssc:100144486%09red
Osteoclast differentiation	KEGG PATHWAY	ssc04380	4	95	0.226141	0.467088	ENSSSCG00000020707|ENSSSCG00000027575|ENSSSCG00000007722|ENSSSCG00000002383	http://www.genome.jp/kegg-bin/show_pathway?ssc04380/ssc:100622609%09red/ssc:100144486%09red/ssc:100049688%09red/ssc:100134857%09red
Thyroid hormone signaling pathway	KEGG PATHWAY	ssc04919	4	112	0.31863	0.510372	ENSSSCG00000012606|ENSSSCG00000017505|ENSSSCG00000012050|ENSSSCG00000027550	http://www.genome.jp/kegg-bin/show_pathway?ssc04919/ssc:100627099%09red/ssc:100511902%09red/ssc:100513621%09red/ssc:397245%09red
Wnt signaling pathway	KEGG PATHWAY	ssc04310	4	114	0.329787	0.512593	ENSSSCG00000016628|ENSSSCG00000016780|ENSSSCG00000025689|ENSSSCG00000010311	http://www.genome.jp/kegg-bin/show_pathway?ssc04310/ssc:100517978%09red/ssc:100625452%09red/ssc:397394%09red/ssc:100516839%09red
Autophagy - animal	KEGG PATHWAY	ssc04140	4	116	0.340965	0.518543	ENSSSCG00000009742|ENSSSCG00000005058|ENSSSCG00000022099|ENSSSCG00000004318	http://www.genome.jp/kegg-bin/show_pathway?ssc04140/ssc:100155666%09red/ssc:100151990%09red/ssc:100152247%09red/ssc:100156654%09red
Adrenergic signaling in cardiomyocytes	KEGG PATHWAY	ssc04261	4	117	0.346559	0.52062	ENSSSCG00000012606|ENSSSCG00000012769|ENSSSCG00000010311|ENSSSCG00000002315	http://www.genome.jp/kegg-bin/show_pathway?ssc04261/ssc:397245%09red/ssc:100520061%09red/ssc:397394%09red/ssc:100152101%09red
Insulin signaling pathway	KEGG PATHWAY	ssc04910	4	120	0.363346	0.531454	ENSSSCG00000010944|ENSSSCG00000008261|ENSSSCG00000000577|ENSSSCG00000023915	http://www.genome.jp/kegg-bin/show_pathway?ssc04910/ssc:100157080%09red/ssc:397038%09red/ssc:494561%09red/ssc:396754%09red
Phagosome	KEGG PATHWAY	ssc04145	4	126	0.396844	0.554479	ENSSSCG00000004789|ENSSSCG00000007722|ENSSSCG00000000912|ENSSSCG00000004012	http://www.genome.jp/kegg-bin/show_pathway?ssc04145/ssc:100134857%09red/ssc:492313%09red/ssc:100153940%09red/ssc:100153403%09red
mTOR signaling pathway	KEGG PATHWAY	ssc04150	4	133	0.435539	0.57963	ENSSSCG00000009742|ENSSSCG00000016628|ENSSSCG00000025689|ENSSSCG00000004318	http://www.genome.jp/kegg-bin/show_pathway?ssc04150/ssc:100151990%09red/ssc:100625452%09red/ssc:100156654%09red/ssc:100516839%09red
Kaposi sarcoma-associated herpesvirus infection	KEGG PATHWAY	ssc05167	4	137	0.457347	0.594716	ENSSSCG00000005058|ENSSSCG00000002383|ENSSSCG00000001695|ENSSSCG00000012050	http://www.genome.jp/kegg-bin/show_pathway?ssc05167/ssc:100155666%09red/ssc:100511902%09red/ssc:100144486%09red/ssc:397157%09red
Hepatitis B	KEGG PATHWAY	ssc05161	4	138	0.462755	0.594716	ENSSSCG00000006095|ENSSSCG00000016059|ENSSSCG00000002383|ENSSSCG00000000884	http://www.genome.jp/kegg-bin/show_pathway?ssc05161/ssc:100512048%09red/ssc:100513283%09red/ssc:397261%09red/ssc:100144486%09red
Protein processing in endoplasmic reticulum	KEGG PATHWAY	ssc04141	4	138	0.462755	0.594716	ENSSSCG00000022482|ENSSSCG00000013784|ENSSSCG00000003155|ENSSSCG00000009334	http://www.genome.jp/kegg-bin/show_pathway?ssc04141/ssc:100240743%09red/ssc:100048931%09red/ssc:396741%09red/ssc:100522679%09red
Tight junction	KEGG PATHWAY	ssc04530	4	143	0.489502	0.612541	ENSSSCG00000012034|ENSSSCG00000012591|ENSSSCG00000023376|ENSSSCG00000007288	http://www.genome.jp/kegg-bin/show_pathway?ssc04530/ssc:100157870%09red/ssc:100522059%09red/ssc:100524587%09red/ssc:100158213%09red
Regulation of actin cytoskeleton	KEGG PATHWAY	ssc04810	4	179	0.661752	0.734001	ENSSSCG00000007797|ENSSSCG00000012034|ENSSSCG00000000724|ENSSSCG00000030260	http://www.genome.jp/kegg-bin/show_pathway?ssc04810/ssc:100524587%09red/ssc:733681%09red/ssc:100152116%09red/ssc:100621523%09red
Hippo signaling pathway - multiple species	KEGG PATHWAY	ssc04392	3	18	0.0140881	0.356265	ENSSSCG00000004017|ENSSSCG00000001544|ENSSSCG00000005021	http://www.genome.jp/kegg-bin/show_pathway?ssc04392/ssc:654299%09red/ssc:100156165%09red/ssc:100514201%09red
Primary immunodeficiency	KEGG PATHWAY	ssc05340	3	30	0.0466203	0.356265	ENSSSCG00000008217|ENSSSCG00000030172|ENSSSCG00000000687	http://www.genome.jp/kegg-bin/show_pathway?ssc05340/ssc:404704%09red/ssc:396627%09red/ssc:397231%09red
Fructose and mannose metabolism	KEGG PATHWAY	ssc00051	3	31	0.0502327	0.356265	ENSSSCG00000010944|ENSSSCG00000008261|ENSSSCG00000011133	http://www.genome.jp/kegg-bin/show_pathway?ssc00051/ssc:100516289%09red/ssc:397038%09red/ssc:494561%09red
Bladder cancer	KEGG PATHWAY	ssc05219	3	32	0.0539772	0.364949	ENSSSCG00000004789|ENSSSCG00000014362|ENSSSCG00000001695	http://www.genome.jp/kegg-bin/show_pathway?ssc05219/ssc:492313%09red/ssc:397564%09red/ssc:397157%09red
Mineral absorption	KEGG PATHWAY	ssc04978	3	39	0.0836934	0.428768	ENSSSCG00000012606|ENSSSCG00000002315|ENSSSCG00000025049	http://www.genome.jp/kegg-bin/show_pathway?ssc04978/ssc:397245%09red/ssc:100144591%09red/ssc:100152101%09red
Viral myocarditis	KEGG PATHWAY	ssc05416	3	40	0.0884085	0.434361	ENSSSCG00000007797|ENSSSCG00000010271|ENSSSCG00000030172	http://www.genome.jp/kegg-bin/show_pathway?ssc05416/ssc:733681%09red/ssc:397231%09red/ssc:396595%09red
Cysteine and methionine metabolism	KEGG PATHWAY	ssc00270	3	42	0.0981633	0.447065	ENSSSCG00000009871|ENSSSCG00000014108|ENSSSCG00000006717	http://www.genome.jp/kegg-bin/show_pathway?ssc00270/ssc:397371%09red/ssc:100144529%09red/ssc:100155595%09red
Cytosolic DNA-sensing pathway	KEGG PATHWAY	ssc04623	3	48	0.129806	0.447065	ENSSSCG00000008977|ENSSSCG00000017705|ENSSSCG00000026233	http://www.genome.jp/kegg-bin/show_pathway?ssc04623/ssc:100519356%09red/ssc:396613%09red/ssc:494019%09red
Basal cell carcinoma	KEGG PATHWAY	ssc05217	3	48	0.129806	0.447065	ENSSSCG00000022689|ENSSSCG00000025689|ENSSSCG00000016628	http://www.genome.jp/kegg-bin/show_pathway?ssc05217/ssc:100621090%09red/ssc:100625452%09red/ssc:100516839%09red
Inflammatory bowel disease (IBD)	KEGG PATHWAY	ssc05321	3	52	0.152634	0.447065	ENSSSCG00000008158|ENSSSCG00000016059|ENSSSCG00000017517	http://www.genome.jp/kegg-bin/show_pathway?ssc05321/ssc:397261%09red/ssc:100518804%09red/ssc:397179%09red
Glycolysis / Gluconeogenesis	KEGG PATHWAY	ssc00010	3	55	0.170522	0.447065	ENSSSCG00000010435|ENSSSCG00000010944|ENSSSCG00000008261	http://www.genome.jp/kegg-bin/show_pathway?ssc00010/ssc:100152243%09red/ssc:397038%09red/ssc:494561%09red
Circadian entrainment	KEGG PATHWAY	ssc04713	3	62	0.214307	0.458859	ENSSSCG00000002383|ENSSSCG00000017983|ENSSSCG00000010311	http://www.genome.jp/kegg-bin/show_pathway?ssc04713/ssc:100620648%09red/ssc:397394%09red/ssc:100144486%09red
Biosynthesis of amino acids	KEGG PATHWAY	ssc01230	3	68	0.253502	0.479377	ENSSSCG00000009871|ENSSSCG00000010495|ENSSSCG00000006717	http://www.genome.jp/kegg-bin/show_pathway?ssc01230/ssc:100155595%09red/ssc:100151977%09red/ssc:100144529%09red
RNA degradation	KEGG PATHWAY	ssc03018	3	68	0.253502	0.479377	ENSSSCG00000017558|ENSSSCG00000005355|ENSSSCG00000012014	http://www.genome.jp/kegg-bin/show_pathway?ssc03018/ssc:100144440%09red/ssc:100152421%09red/ssc:100048957%09red
IL-17 signaling pathway	KEGG PATHWAY	ssc04657	3	72	0.28017	0.494953	ENSSSCG00000008977|ENSSSCG00000002383|ENSSSCG00000028427	http://www.genome.jp/kegg-bin/show_pathway?ssc04657/ssc:100154041%09red/ssc:494019%09red/ssc:100144486%09red
Small cell lung cancer	KEGG PATHWAY	ssc05222	3	73	0.28688	0.494953	ENSSSCG00000022689|ENSSSCG00000006095|ENSSSCG00000000884	http://www.genome.jp/kegg-bin/show_pathway?ssc05222/ssc:100513283%09red/ssc:100621090%09red/ssc:100512048%09red
Fc gamma R-mediated phagocytosis	KEGG PATHWAY	ssc04666	3	76	0.307078	0.502684	ENSSSCG00000007722|ENSSSCG00000017008|ENSSSCG00000024136	http://www.genome.jp/kegg-bin/show_pathway?ssc04666/ssc:100512021%09red/ssc:100626324%09red/ssc:100134857%09red
Melanogenesis	KEGG PATHWAY	ssc04916	3	77	0.313825	0.503497	ENSSSCG00000016628|ENSSSCG00000025689|ENSSSCG00000010311	http://www.genome.jp/kegg-bin/show_pathway?ssc04916/ssc:100625452%09red/ssc:397394%09red/ssc:100516839%09red
Cholinergic synapse	KEGG PATHWAY	ssc04725	3	77	0.313825	0.503497	ENSSSCG00000003975|ENSSSCG00000002383|ENSSSCG00000010311	http://www.genome.jp/kegg-bin/show_pathway?ssc04725/ssc:100526228%09red/ssc:397394%09red/ssc:100144486%09red
Serotonergic synapse	KEGG PATHWAY	ssc04726	3	78	0.320575	0.51115	ENSSSCG00000016621|ENSSSCG00000014428|ENSSSCG00000016991	http://www.genome.jp/kegg-bin/show_pathway?ssc04726/ssc:100522469%09red/ssc:397431%09red/ssc:100512382%09red
Endocrine resistance	KEGG PATHWAY	ssc01522	3	81	0.340826	0.518543	ENSSSCG00000002383|ENSSSCG00000014362|ENSSSCG00000017505	http://www.genome.jp/kegg-bin/show_pathway?ssc01522/ssc:397564%09red/ssc:100144486%09red/ssc:100513621%09red
Glucagon signaling pathway	KEGG PATHWAY	ssc04922	3	87	0.381147	0.54499	ENSSSCG00000010944|ENSSSCG00000000577|ENSSSCG00000010311	http://www.genome.jp/kegg-bin/show_pathway?ssc04922/ssc:397038%09red/ssc:100157080%09red/ssc:397394%09red
Parathyroid hormone synthesis, secretion and action	KEGG PATHWAY	ssc04928	3	89	0.394481	0.552199	ENSSSCG00000002383|ENSSSCG00000008758|ENSSSCG00000014362	http://www.genome.jp/kegg-bin/show_pathway?ssc04928/ssc:100144486%09red/ssc:397564%09red/ssc:641347%09red
Th17 cell differentiation	KEGG PATHWAY	ssc04659	3	89	0.394481	0.552199	ENSSSCG00000000687|ENSSSCG00000017517|ENSSSCG00000002383	http://www.genome.jp/kegg-bin/show_pathway?ssc04659/ssc:404704%09red/ssc:100518804%09red/ssc:100144486%09red
Sphingolipid signaling pathway	KEGG PATHWAY	ssc04071	3	94	0.427457	0.57577	ENSSSCG00000007072|ENSSSCG00000009152|ENSSSCG00000021059	http://www.genome.jp/kegg-bin/show_pathway?ssc04071/ssc:100519280%09red/ssc:100518796%09red/ssc:606743%09red
Oocyte meiosis	KEGG PATHWAY	ssc04114	3	96	0.440474	0.584633	ENSSSCG00000006068|ENSSSCG00000006095|ENSSSCG00000010311	http://www.genome.jp/kegg-bin/show_pathway?ssc04114/ssc:100153144%09red/ssc:100512048%09red/ssc:397394%09red
Signaling pathways regulating pluripotency of stem cells	KEGG PATHWAY	ssc04550	3	107	0.50978	0.628987	ENSSSCG00000016628|ENSSSCG00000009357|ENSSSCG00000025689	http://www.genome.jp/kegg-bin/show_pathway?ssc04550/ssc:100153584%09red/ssc:100625452%09red/ssc:100516839%09red
Necroptosis	KEGG PATHWAY	ssc04217	3	111	0.533854	0.645406	ENSSSCG00000016059|ENSSSCG00000010311|ENSSSCG00000020906	http://www.genome.jp/kegg-bin/show_pathway?ssc04217/ssc:406191%09red/ssc:397261%09red/ssc:397394%09red
Measles	KEGG PATHWAY	ssc05162	3	113	0.545639	0.653653	ENSSSCG00000006095|ENSSSCG00000002383|ENSSSCG00000000884	http://www.genome.jp/kegg-bin/show_pathway?ssc05162/ssc:100513283%09red/ssc:100512048%09red/ssc:100144486%09red
FoxO signaling pathway	KEGG PATHWAY	ssc04068	3	116	0.562988	0.665067	ENSSSCG00000022689|ENSSSCG00000023915|ENSSSCG00000020906	http://www.genome.jp/kegg-bin/show_pathway?ssc04068/ssc:406191%09red/ssc:100621090%09red/ssc:396754%09red
Apelin signaling pathway	KEGG PATHWAY	ssc04371	3	117	0.56868	0.66843	ENSSSCG00000001844|ENSSSCG00000002315|ENSSSCG00000017366	http://www.genome.jp/kegg-bin/show_pathway?ssc04371/ssc:100515165%09red/ssc:654411%09red/ssc:100152101%09red
Oxytocin signaling pathway	KEGG PATHWAY	ssc04921	3	124	0.607228	0.694339	ENSSSCG00000002383|ENSSSCG00000010311|ENSSSCG00000012050	http://www.genome.jp/kegg-bin/show_pathway?ssc04921/ssc:100511902%09red/ssc:397394%09red/ssc:100144486%09red
Hepatocellular carcinoma	KEGG PATHWAY	ssc05225	3	135	0.663025	0.735141	ENSSSCG00000022689|ENSSSCG00000025689|ENSSSCG00000016628	http://www.genome.jp/kegg-bin/show_pathway?ssc05225/ssc:100621090%09red/ssc:100625452%09red/ssc:100516839%09red
Tuberculosis	KEGG PATHWAY	ssc05152	3	138	0.677207	0.745507	ENSSSCG00000000884|ENSSSCG00000010311|ENSSSCG00000000912	http://www.genome.jp/kegg-bin/show_pathway?ssc05152/ssc:100513283%09red/ssc:397394%09red/ssc:100153403%09red
Axon guidance	KEGG PATHWAY	ssc04360	3	155	0.749254	0.80054	ENSSSCG00000015958|ENSSSCG00000023376|ENSSSCG00000010311	http://www.genome.jp/kegg-bin/show_pathway?ssc04360/ssc:100522059%09red/ssc:397394%09red/ssc:100286871%09red
Focal adhesion	KEGG PATHWAY	ssc04510	3	155	0.749254	0.80054	ENSSSCG00000004789|ENSSSCG00000001695|ENSSSCG00000004012	http://www.genome.jp/kegg-bin/show_pathway?ssc04510/ssc:492313%09red/ssc:100153940%09red/ssc:397157%09red
MicroRNAs in cancer	KEGG PATHWAY	ssc05206	3	217	0.909965	0.925404	ENSSSCG00000004789|ENSSSCG00000006095|ENSSSCG00000001695	http://www.genome.jp/kegg-bin/show_pathway?ssc05206/ssc:492313%09red/ssc:100512048%09red/ssc:397157%09red
Olfactory transduction	KEGG PATHWAY	ssc04740	3	557	0.999917	0.999917	ENSSSCG00000002315|ENSSSCG00000010311|ENSSSCG00000000713	http://www.genome.jp/kegg-bin/show_pathway?ssc04740/ssc:100521792%09red/ssc:397394%09red/ssc:100152101%09red
Terpenoid backbone biosynthesis	KEGG PATHWAY	ssc00900	2	21	0.108657	0.447065	ENSSSCG00000027902|ENSSSCG00000009931	http://www.genome.jp/kegg-bin/show_pathway?ssc00900/ssc:106507628%09red/ssc:100152230%09red
Butanoate metabolism	KEGG PATHWAY	ssc00650	2	23	0.124864	0.447065	ENSSSCG00000007858|ENSSSCG00000007909	http://www.genome.jp/kegg-bin/show_pathway?ssc00650/ssc:100510957%09red/ssc:397500%09red
Circadian rhythm	KEGG PATHWAY	ssc04710	2	26	0.150138	0.447065	ENSSSCG00000013270|ENSSSCG00000017983	http://www.genome.jp/kegg-bin/show_pathway?ssc04710/ssc:100517750%09red/ssc:100620648%09red
beta-Alanine metabolism	KEGG PATHWAY	ssc00410	2	28	0.167504	0.447065	ENSSSCG00000010060|ENSSSCG00000007909	http://www.genome.jp/kegg-bin/show_pathway?ssc00410/ssc:100155919%09red/ssc:397500%09red
Prion diseases	KEGG PATHWAY	ssc05020	2	29	0.176311	0.447065	ENSSSCG00000017705|ENSSSCG00000005512	http://www.genome.jp/kegg-bin/show_pathway?ssc05020/ssc:396613%09red/ssc:414437%09red
Allograft rejection	KEGG PATHWAY	ssc05330	2	29	0.176311	0.447065	ENSSSCG00000010271|ENSSSCG00000030172	http://www.genome.jp/kegg-bin/show_pathway?ssc05330/ssc:397231%09red/ssc:396595%09red
Starch and sucrose metabolism	KEGG PATHWAY	ssc00500	2	30	0.185189	0.4538	ENSSSCG00000008261|ENSSSCG00000000577	http://www.genome.jp/kegg-bin/show_pathway?ssc00500/ssc:100157080%09red/ssc:494561%09red
Carbohydrate digestion and absorption	KEGG PATHWAY	ssc04973	2	31	0.194129	0.45383	ENSSSCG00000012606|ENSSSCG00000008261	http://www.genome.jp/kegg-bin/show_pathway?ssc04973/ssc:397245%09red/ssc:494561%09red
Autoimmune thyroid disease	KEGG PATHWAY	ssc05320	2	35	0.230346	0.472491	ENSSSCG00000010271|ENSSSCG00000030172	http://www.genome.jp/kegg-bin/show_pathway?ssc05320/ssc:397231%09red/ssc:396595%09red
Endocrine and other factor-regulated calcium reabsorption	KEGG PATHWAY	ssc04961	2	38	0.257785	0.479377	ENSSSCG00000012606|ENSSSCG00000002315	http://www.genome.jp/kegg-bin/show_pathway?ssc04961/ssc:397245%09red/ssc:100152101%09red
Cholesterol metabolism	KEGG PATHWAY	ssc04979	2	40	0.276112	0.490748	ENSSSCG00000013599|ENSSSCG00000026109	http://www.genome.jp/kegg-bin/show_pathway?ssc04979/ssc:397628%09red/ssc:396597%09red
Type II diabetes mellitus	KEGG PATHWAY	ssc04930	2	40	0.276112	0.490748	ENSSSCG00000008261|ENSSSCG00000023915	http://www.genome.jp/kegg-bin/show_pathway?ssc04930/ssc:494561%09red/ssc:396754%09red
Staphylococcus aureus infection	KEGG PATHWAY	ssc05150	2	42	0.294412	0.494953	ENSSSCG00000007797|ENSSSCG00000005512	http://www.genome.jp/kegg-bin/show_pathway?ssc05150/ssc:733681%09red/ssc:414437%09red
Valine, leucine and isoleucine degradation	KEGG PATHWAY	ssc00280	2	43	0.30354	0.502684	ENSSSCG00000004510|ENSSSCG00000007909	http://www.genome.jp/kegg-bin/show_pathway?ssc00280/ssc:100312959%09red/ssc:397500%09red
Arginine and proline metabolism	KEGG PATHWAY	ssc00330	2	44	0.312647	0.502684	ENSSSCG00000023142|ENSSSCG00000010495	http://www.genome.jp/kegg-bin/show_pathway?ssc00330/ssc:100625146%09red/ssc:100151977%09red
Antigen processing and presentation	KEGG PATHWAY	ssc04612	2	45	0.321727	0.51115	ENSSSCG00000008217|ENSSSCG00000000687	http://www.genome.jp/kegg-bin/show_pathway?ssc04612/ssc:396627%09red/ssc:404704%09red
Regulation of lipolysis in adipocytes	KEGG PATHWAY	ssc04923	2	45	0.321727	0.51115	ENSSSCG00000001844|ENSSSCG00000021059	http://www.genome.jp/kegg-bin/show_pathway?ssc04923/ssc:654411%09red/ssc:606743%09red
Amphetamine addiction	KEGG PATHWAY	ssc05031	2	47	0.339795	0.518543	ENSSSCG00000002383|ENSSSCG00000010311	http://www.genome.jp/kegg-bin/show_pathway?ssc05031/ssc:397394%09red/ssc:100144486%09red
Drug metabolism - other enzymes	KEGG PATHWAY	ssc00983	2	49	0.357711	0.528705	ENSSSCG00000001073|ENSSSCG00000010060	http://www.genome.jp/kegg-bin/show_pathway?ssc00983/ssc:100155919%09red/ssc:100157630%09red
Leishmaniasis	KEGG PATHWAY	ssc05140	2	53	0.392982	0.550616	ENSSSCG00000007722|ENSSSCG00000002383	http://www.genome.jp/kegg-bin/show_pathway?ssc05140/ssc:100144486%09red/ssc:100134857%09red
Salivary secretion	KEGG PATHWAY	ssc04970	2	58	0.435787	0.57963	ENSSSCG00000012606|ENSSSCG00000012769	http://www.genome.jp/kegg-bin/show_pathway?ssc04970/ssc:397245%09red/ssc:100520061%09red
Prolactin signaling pathway	KEGG PATHWAY	ssc04917	2	60	0.452451	0.590848	ENSSSCG00000001082|ENSSSCG00000002383	http://www.genome.jp/kegg-bin/show_pathway?ssc04917/ssc:100144486%09red/ssc:396965%09red
Insulin secretion	KEGG PATHWAY	ssc04911	2	61	0.460677	0.594716	ENSSSCG00000012606|ENSSSCG00000010311	http://www.genome.jp/kegg-bin/show_pathway?ssc04911/ssc:397245%09red/ssc:397394%09red
Glioma	KEGG PATHWAY	ssc05214	2	62	0.468831	0.600721	ENSSSCG00000022689|ENSSSCG00000010311	http://www.genome.jp/kegg-bin/show_pathway?ssc05214/ssc:100621090%09red/ssc:397394%09red
Central carbon metabolism in cancer	KEGG PATHWAY	ssc05230	2	62	0.468831	0.600721	ENSSSCG00000008261|ENSSSCG00000015958	http://www.genome.jp/kegg-bin/show_pathway?ssc05230/ssc:494561%09red/ssc:100286871%09red
Pertussis	KEGG PATHWAY	ssc05133	2	62	0.468831	0.600721	ENSSSCG00000002383|ENSSSCG00000005512	http://www.genome.jp/kegg-bin/show_pathway?ssc05133/ssc:414437%09red/ssc:100144486%09red
Salmonella infection	KEGG PATHWAY	ssc05132	2	63	0.476911	0.605124	ENSSSCG00000002383|ENSSSCG00000030260	http://www.genome.jp/kegg-bin/show_pathway?ssc05132/ssc:100621523%09red/ssc:100144486%09red
Melanoma	KEGG PATHWAY	ssc05218	2	64	0.484916	0.612541	ENSSSCG00000022689|ENSSSCG00000000724	http://www.genome.jp/kegg-bin/show_pathway?ssc05218/ssc:100621090%09red/ssc:100152116%09red
PPAR signaling pathway	KEGG PATHWAY	ssc03320	2	65	0.492845	0.61544	ENSSSCG00000001844|ENSSSCG00000013599	http://www.genome.jp/kegg-bin/show_pathway?ssc03320/ssc:654411%09red/ssc:397628%09red
GABAergic synapse	KEGG PATHWAY	ssc04727	2	65	0.492845	0.61544	ENSSSCG00000000808|ENSSSCG00000007909	http://www.genome.jp/kegg-bin/show_pathway?ssc04727/ssc:100525644%09red/ssc:397500%09red
Pancreatic cancer	KEGG PATHWAY	ssc05212	2	66	0.500696	0.621958	ENSSSCG00000022689|ENSSSCG00000001695	http://www.genome.jp/kegg-bin/show_pathway?ssc05212/ssc:100621090%09red/ssc:397157%09red
Inositol phosphate metabolism	KEGG PATHWAY	ssc00562	2	68	0.516163	0.630889	ENSSSCG00000010435|ENSSSCG00000027550	http://www.genome.jp/kegg-bin/show_pathway?ssc00562/ssc:100627099%09red/ssc:100152243%09red
ErbB signaling pathway	KEGG PATHWAY	ssc04012	2	70	0.531308	0.642847	ENSSSCG00000014362|ENSSSCG00000010311	http://www.genome.jp/kegg-bin/show_pathway?ssc04012/ssc:397564%09red/ssc:397394%09red
Systemic lupus erythematosus	KEGG PATHWAY	ssc05322	2	70	0.531308	0.642847	ENSSSCG00000030172|ENSSSCG00000005512	http://www.genome.jp/kegg-bin/show_pathway?ssc05322/ssc:414437%09red/ssc:397231%09red
Cardiac muscle contraction	KEGG PATHWAY	ssc04260	2	71	0.538759	0.646641	ENSSSCG00000012606|ENSSSCG00000002315	http://www.genome.jp/kegg-bin/show_pathway?ssc04260/ssc:397245%09red/ssc:100152101%09red
Morphine addiction	KEGG PATHWAY	ssc05032	2	73	0.553415	0.658953	ENSSSCG00000006218|ENSSSCG00000021059	http://www.genome.jp/kegg-bin/show_pathway?ssc05032/ssc:100127143%09red/ssc:606743%09red
Pancreatic secretion	KEGG PATHWAY	ssc04972	2	74	0.560619	0.662651	ENSSSCG00000012606|ENSSSCG00000012769	http://www.genome.jp/kegg-bin/show_pathway?ssc04972/ssc:397245%09red/ssc:100520061%09red
Hematopoietic cell lineage	KEGG PATHWAY	ssc04640	2	74	0.560619	0.662651	ENSSSCG00000008217|ENSSSCG00000000687	http://www.genome.jp/kegg-bin/show_pathway?ssc04640/ssc:396627%09red/ssc:404704%09red
GnRH signaling pathway	KEGG PATHWAY	ssc04912	2	75	0.567739	0.66843	ENSSSCG00000014362|ENSSSCG00000010311	http://www.genome.jp/kegg-bin/show_pathway?ssc04912/ssc:397564%09red/ssc:397394%09red
Colorectal cancer	KEGG PATHWAY	ssc05210	2	76	0.574776	0.67158	ENSSSCG00000022689|ENSSSCG00000002383	http://www.genome.jp/kegg-bin/show_pathway?ssc05210/ssc:100621090%09red/ssc:100144486%09red
NF-kappa B signaling pathway	KEGG PATHWAY	ssc04064	2	78	0.588599	0.681882	ENSSSCG00000027575|ENSSSCG00000030172	http://www.genome.jp/kegg-bin/show_pathway?ssc04064/ssc:100622609%09red/ssc:397231%09red
PD-L1 expression and PD-1 checkpoint pathway in cancer	KEGG PATHWAY	ssc05235	2	81	0.608703	0.69523	ENSSSCG00000000687|ENSSSCG00000002383	http://www.genome.jp/kegg-bin/show_pathway?ssc05235/ssc:404704%09red/ssc:100144486%09red
Peroxisome	KEGG PATHWAY	ssc04146	2	81	0.608703	0.69523	ENSSSCG00000000541|ENSSSCG00000009931	http://www.genome.jp/kegg-bin/show_pathway?ssc04146/ssc:100512348%09red/ssc:100152230%09red
Glutamatergic synapse	KEGG PATHWAY	ssc04724	2	83	0.621686	0.701504	ENSSSCG00000000808|ENSSSCG00000005222	http://www.genome.jp/kegg-bin/show_pathway?ssc04724/ssc:397003%09red/ssc:100525644%09red
Inflammatory mediator regulation of TRP channels	KEGG PATHWAY	ssc04750	2	84	0.628052	0.707621	ENSSSCG00000010311|ENSSSCG00000006186	http://www.genome.jp/kegg-bin/show_pathway?ssc04750/ssc:397394%09red/ssc:100152934%09red
AGE-RAGE signaling pathway in diabetic complications	KEGG PATHWAY	ssc04933	2	86	0.640535	0.7147	ENSSSCG00000001695|ENSSSCG00000027550	http://www.genome.jp/kegg-bin/show_pathway?ssc04933/ssc:100627099%09red/ssc:397157%09red
Chagas disease (American trypanosomiasis)	KEGG PATHWAY	ssc05142	2	89	0.658638	0.730817	ENSSSCG00000017705|ENSSSCG00000002383	http://www.genome.jp/kegg-bin/show_pathway?ssc05142/ssc:396613%09red/ssc:100144486%09red
Leukocyte transendothelial migration	KEGG PATHWAY	ssc04670	2	94	0.687179	0.753283	ENSSSCG00000007797|ENSSSCG00000007722	http://www.genome.jp/kegg-bin/show_pathway?ssc04670/ssc:733681%09red/ssc:100134857%09red
Insulin resistance	KEGG PATHWAY	ssc04931	2	96	0.698036	0.760732	ENSSSCG00000000577|ENSSSCG00000023915	http://www.genome.jp/kegg-bin/show_pathway?ssc04931/ssc:100157080%09red/ssc:396754%09red
Dopaminergic synapse	KEGG PATHWAY	ssc04728	2	97	0.703346	0.765305	ENSSSCG00000002383|ENSSSCG00000010311	http://www.genome.jp/kegg-bin/show_pathway?ssc04728/ssc:397394%09red/ssc:100144486%09red
Alcoholism	KEGG PATHWAY	ssc05034	2	102	0.728745	0.785629	ENSSSCG00000017366|ENSSSCG00000013333	http://www.genome.jp/kegg-bin/show_pathway?ssc05034/ssc:100515165%09red/ssc:397495%09red
Neurotrophin signaling pathway	KEGG PATHWAY	ssc04722	2	103	0.733598	0.788309	ENSSSCG00000010311|ENSSSCG00000013333	http://www.genome.jp/kegg-bin/show_pathway?ssc04722/ssc:397495%09red/ssc:397394%09red
Cell cycle	KEGG PATHWAY	ssc04110	2	107	0.752279	0.800612	ENSSSCG00000022689|ENSSSCG00000006095	http://www.genome.jp/kegg-bin/show_pathway?ssc04110/ssc:100621090%09red/ssc:100512048%09red
Relaxin signaling pathway	KEGG PATHWAY	ssc04926	2	109	0.76119	0.806964	ENSSSCG00000002383|ENSSSCG00000001695	http://www.genome.jp/kegg-bin/show_pathway?ssc04926/ssc:100144486%09red/ssc:397157%09red
Lysosome	KEGG PATHWAY	ssc04142	2	110	0.765541	0.809572	ENSSSCG00000012970|ENSSSCG00000027865	http://www.genome.jp/kegg-bin/show_pathway?ssc04142/ssc:100525853%09red/ssc:100156917%09red
Estrogen signaling pathway	KEGG PATHWAY	ssc04915	2	111	0.769823	0.812501	ENSSSCG00000002383|ENSSSCG00000014362	http://www.genome.jp/kegg-bin/show_pathway?ssc04915/ssc:397564%09red/ssc:100144486%09red
Parkinson disease	KEGG PATHWAY	ssc05012	2	119	0.801688	0.836234	ENSSSCG00000011393|ENSSSCG00000000884	http://www.genome.jp/kegg-bin/show_pathway?ssc05012/ssc:100512631%09red/ssc:100513283%09red
Hepatitis C	KEGG PATHWAY	ssc05160	2	123	0.816108	0.847882	ENSSSCG00000008977|ENSSSCG00000000884	http://www.genome.jp/kegg-bin/show_pathway?ssc05160/ssc:100513283%09red/ssc:494019%09red
Cellular senescence	KEGG PATHWAY	ssc04218	2	124	0.819564	0.850496	ENSSSCG00000022689|ENSSSCG00000006095	http://www.genome.jp/kegg-bin/show_pathway?ssc04218/ssc:100621090%09red/ssc:100512048%09red
RNA transport	KEGG PATHWAY	ssc03013	2	129	0.835984	0.864244	ENSSSCG00000024479|ENSSSCG00000010679	http://www.genome.jp/kegg-bin/show_pathway?ssc03013/ssc:100524839%09red/ssc:100156570%09red
Jak-STAT signaling pathway	KEGG PATHWAY	ssc04630	2	135	0.853901	0.879127	ENSSSCG00000001082|ENSSSCG00000016059	http://www.genome.jp/kegg-bin/show_pathway?ssc04630/ssc:397261%09red/ssc:396965%09red
Viral carcinogenesis	KEGG PATHWAY	ssc05203	2	146	0.882185	0.900821	ENSSSCG00000006095|ENSSSCG00000017366	http://www.genome.jp/kegg-bin/show_pathway?ssc05203/ssc:100515165%09red/ssc:100512048%09red
Human immunodeficiency virus 1 infection	KEGG PATHWAY	ssc05170	2	162	0.914396	0.92928	ENSSSCG00000000687|ENSSSCG00000002383	http://www.genome.jp/kegg-bin/show_pathway?ssc05170/ssc:404704%09red/ssc:100144486%09red
Huntington disease	KEGG PATHWAY	ssc05016	2	167	0.922636	0.935117	ENSSSCG00000000884|ENSSSCG00000013333	http://www.genome.jp/kegg-bin/show_pathway?ssc05016/ssc:397495%09red/ssc:100513283%09red
Human cytomegalovirus infection	KEGG PATHWAY	ssc05163	2	173	0.93154	0.942547	ENSSSCG00000017705|ENSSSCG00000001695	http://www.genome.jp/kegg-bin/show_pathway?ssc05163/ssc:396613%09red/ssc:397157%09red
Neomycin, kanamycin and gentamicin biosynthesis	KEGG PATHWAY	ssc00524	1	5	0.138674	0.447065	ENSSSCG00000008261	http://www.genome.jp/kegg-bin/show_pathway?ssc00524/ssc:494561%09red
Glycosphingolipid biosynthesis - globo and isoglobo series	KEGG PATHWAY	ssc00603	1	13	0.294198	0.494953	ENSSSCG00000021774	http://www.genome.jp/kegg-bin/show_pathway?ssc00603/ssc:397634%09red
Pantothenate and CoA biosynthesis	KEGG PATHWAY	ssc00770	1	16	0.345003	0.518543	ENSSSCG00000010060	http://www.genome.jp/kegg-bin/show_pathway?ssc00770/ssc:100155919%09red
Maturity onset diabetes of the young	KEGG PATHWAY	ssc04950	1	17	0.361114	0.528705	ENSSSCG00000003092	http://www.genome.jp/kegg-bin/show_pathway?ssc04950/ssc:100512416%09red
Vitamin digestion and absorption	KEGG PATHWAY	ssc04977	1	18	0.37683	0.540881	ENSSSCG00000006290	http://www.genome.jp/kegg-bin/show_pathway?ssc04977/ssc:100155620%09red
Fatty acid elongation	KEGG PATHWAY	ssc00062	1	18	0.37683	0.540881	ENSSSCG00000004510	http://www.genome.jp/kegg-bin/show_pathway?ssc00062/ssc:100312959%09red
Proximal tubule bicarbonate reclamation	KEGG PATHWAY	ssc04964	1	19	0.392161	0.550494	ENSSSCG00000012606	http://www.genome.jp/kegg-bin/show_pathway?ssc04964/ssc:397245%09red
Mannose type O-glycan biosynthesis	KEGG PATHWAY	ssc00515	1	20	0.407115	0.559433	ENSSSCG00000026246	http://www.genome.jp/kegg-bin/show_pathway?ssc00515/ssc:100526195%09red
One carbon pool by folate	KEGG PATHWAY	ssc00670	1	20	0.407115	0.559433	ENSSSCG00000022975	http://www.genome.jp/kegg-bin/show_pathway?ssc00670/ssc:396679%09red
Glycosphingolipid biosynthesis - lacto and neolacto series	KEGG PATHWAY	ssc00601	1	21	0.421702	0.569554	ENSSSCG00000021774	http://www.genome.jp/kegg-bin/show_pathway?ssc00601/ssc:397634%09red
Asthma	KEGG PATHWAY	ssc05310	1	21	0.421702	0.569554	ENSSSCG00000030172	http://www.genome.jp/kegg-bin/show_pathway?ssc05310/ssc:397231%09red
Glyoxylate and dicarboxylate metabolism	KEGG PATHWAY	ssc00630	1	25	0.476558	0.605124	ENSSSCG00000022975	http://www.genome.jp/kegg-bin/show_pathway?ssc00630/ssc:396679%09red
Galactose metabolism	KEGG PATHWAY	ssc00052	1	26	0.489441	0.612541	ENSSSCG00000008261	http://www.genome.jp/kegg-bin/show_pathway?ssc00052/ssc:494561%09red
Graft-versus-host disease	KEGG PATHWAY	ssc05332	1	26	0.489441	0.612541	ENSSSCG00000010271	http://www.genome.jp/kegg-bin/show_pathway?ssc05332/ssc:396595%09red
Pentose phosphate pathway	KEGG PATHWAY	ssc00030	1	26	0.489441	0.612541	ENSSSCG00000010944	http://www.genome.jp/kegg-bin/show_pathway?ssc00030/ssc:397038%09red
Apoptosis - multiple species	KEGG PATHWAY	ssc04215	1	27	0.502008	0.621958	ENSSSCG00000000884	http://www.genome.jp/kegg-bin/show_pathway?ssc04215/ssc:100513283%09red
Base excision repair	KEGG PATHWAY	ssc03410	1	27	0.502008	0.621958	ENSSSCG00000012348	http://www.genome.jp/kegg-bin/show_pathway?ssc03410/ssc:100519003%09red
Propanoate metabolism	KEGG PATHWAY	ssc00640	1	28	0.514266	0.629341	ENSSSCG00000007909	http://www.genome.jp/kegg-bin/show_pathway?ssc00640/ssc:397500%09red
RNA polymerase	KEGG PATHWAY	ssc03020	1	29	0.526223	0.638499	ENSSSCG00000026233	http://www.genome.jp/kegg-bin/show_pathway?ssc03020/ssc:100519356%09red
Thyroid cancer	KEGG PATHWAY	ssc05216	1	29	0.526223	0.638499	ENSSSCG00000022689	http://www.genome.jp/kegg-bin/show_pathway?ssc05216/ssc:100621090%09red
Cocaine addiction	KEGG PATHWAY	ssc05030	1	33	0.571188	0.66843	ENSSSCG00000013333	http://www.genome.jp/kegg-bin/show_pathway?ssc05030/ssc:397495%09red
Aldosterone-regulated sodium reabsorption	KEGG PATHWAY	ssc04960	1	33	0.571188	0.66843	ENSSSCG00000012606	http://www.genome.jp/kegg-bin/show_pathway?ssc04960/ssc:397245%09red
SNARE interactions in vesicular transport	KEGG PATHWAY	ssc04130	1	33	0.571188	0.66843	ENSSSCG00000004125	http://www.genome.jp/kegg-bin/show_pathway?ssc04130/ssc:100152253%09red
Type I diabetes mellitus	KEGG PATHWAY	ssc04940	1	33	0.571188	0.66843	ENSSSCG00000010271	http://www.genome.jp/kegg-bin/show_pathway?ssc04940/ssc:396595%09red
Basal transcription factors	KEGG PATHWAY	ssc03022	1	34	0.581748	0.675774	ENSSSCG00000007720	http://www.genome.jp/kegg-bin/show_pathway?ssc03022/ssc:100510956%09red
Ovarian steroidogenesis	KEGG PATHWAY	ssc04913	1	36	0.602095	0.689259	ENSSSCG00000026109	http://www.genome.jp/kegg-bin/show_pathway?ssc04913/ssc:396597%09red
Homologous recombination	KEGG PATHWAY	ssc03440	1	36	0.602095	0.689259	ENSSSCG00000021384	http://www.genome.jp/kegg-bin/show_pathway?ssc03440/ssc:100525359%09red
Intestinal immune network for IgA production	KEGG PATHWAY	ssc04672	1	36	0.602095	0.689259	ENSSSCG00000030172	http://www.genome.jp/kegg-bin/show_pathway?ssc04672/ssc:397231%09red
Pyrimidine metabolism	KEGG PATHWAY	ssc00240	1	37	0.611896	0.696752	ENSSSCG00000010060	http://www.genome.jp/kegg-bin/show_pathway?ssc00240/ssc:100155919%09red
Alanine, aspartate and glutamate metabolism	KEGG PATHWAY	ssc00250	1	37	0.611896	0.696752	ENSSSCG00000007909	http://www.genome.jp/kegg-bin/show_pathway?ssc00250/ssc:397500%09red
Fatty acid degradation	KEGG PATHWAY	ssc00071	1	38	0.621455	0.701504	ENSSSCG00000004510	http://www.genome.jp/kegg-bin/show_pathway?ssc00071/ssc:100312959%09red
Fanconi anemia pathway	KEGG PATHWAY	ssc03460	1	42	0.657403	0.729987	ENSSSCG00000021384	http://www.genome.jp/kegg-bin/show_pathway?ssc03460/ssc:100525359%09red
Notch signaling pathway	KEGG PATHWAY	ssc04330	1	42	0.657403	0.729987	ENSSSCG00000025689	http://www.genome.jp/kegg-bin/show_pathway?ssc04330/ssc:100625452%09red
Amyotrophic lateral sclerosis (ALS)	KEGG PATHWAY	ssc05014	1	45	0.68211	0.748	ENSSSCG00000000884	http://www.genome.jp/kegg-bin/show_pathway?ssc05014/ssc:100513283%09red
Legionellosis	KEGG PATHWAY	ssc05134	1	45	0.68211	0.748	ENSSSCG00000000884	http://www.genome.jp/kegg-bin/show_pathway?ssc05134/ssc:100513283%09red
Retinol metabolism	KEGG PATHWAY	ssc00830	1	46	0.689945	0.754658	ENSSSCG00000024919	http://www.genome.jp/kegg-bin/show_pathway?ssc00830/ssc:100511633%09red
Drug metabolism - cytochrome P450	KEGG PATHWAY	ssc00982	1	46	0.689945	0.754658	ENSSSCG00000015268	http://www.genome.jp/kegg-bin/show_pathway?ssc00982/ssc:397132%09red
Cortisol synthesis and secretion	KEGG PATHWAY	ssc04927	1	47	0.697587	0.760519	ENSSSCG00000026109	http://www.genome.jp/kegg-bin/show_pathway?ssc04927/ssc:396597%09red
N-Glycan biosynthesis	KEGG PATHWAY	ssc00510	1	48	0.705041	0.765305	ENSSSCG00000001819	http://www.genome.jp/kegg-bin/show_pathway?ssc00510/ssc:100154397%09red
VEGF signaling pathway	KEGG PATHWAY	ssc04370	1	48	0.705041	0.765305	ENSSSCG00000001695	http://www.genome.jp/kegg-bin/show_pathway?ssc04370/ssc:397157%09red
Renin secretion	KEGG PATHWAY	ssc04924	1	49	0.712311	0.770685	ENSSSCG00000021059	http://www.genome.jp/kegg-bin/show_pathway?ssc04924/ssc:606743%09red
Fatty acid metabolism	KEGG PATHWAY	ssc01212	1	49	0.712311	0.770685	ENSSSCG00000004510	http://www.genome.jp/kegg-bin/show_pathway?ssc01212/ssc:100312959%09red
ABC transporters	KEGG PATHWAY	ssc02010	1	52	0.733068	0.788305	ENSSSCG00000006890	http://www.genome.jp/kegg-bin/show_pathway?ssc02010/ssc:100155583%09red
RIG-I-like receptor signaling pathway	KEGG PATHWAY	ssc04622	1	52	0.733068	0.788305	ENSSSCG00000008977	http://www.genome.jp/kegg-bin/show_pathway?ssc04622/ssc:494019%09red
Endometrial cancer	KEGG PATHWAY	ssc05213	1	52	0.733068	0.788305	ENSSSCG00000022689	http://www.genome.jp/kegg-bin/show_pathway?ssc05213/ssc:100621090%09red
Non-small cell lung cancer	KEGG PATHWAY	ssc05223	1	54	0.74607	0.797707	ENSSSCG00000022689	http://www.genome.jp/kegg-bin/show_pathway?ssc05223/ssc:100621090%09red
Long-term potentiation	KEGG PATHWAY	ssc04720	1	55	0.752332	0.800612	ENSSSCG00000010311	http://www.genome.jp/kegg-bin/show_pathway?ssc04720/ssc:397394%09red
Thyroid hormone synthesis	KEGG PATHWAY	ssc04918	1	56	0.75844	0.804617	ENSSSCG00000012606	http://www.genome.jp/kegg-bin/show_pathway?ssc04918/ssc:397245%09red
Arrhythmogenic right ventricular cardiomyopathy (ARVC)	KEGG PATHWAY	ssc05412	1	57	0.764397	0.808648	ENSSSCG00000002315	http://www.genome.jp/kegg-bin/show_pathway?ssc05412/ssc:100152101%09red
Mitophagy - animal	KEGG PATHWAY	ssc04137	1	58	0.770208	0.812501	ENSSSCG00000009742	http://www.genome.jp/kegg-bin/show_pathway?ssc04137/ssc:100151990%09red
Renal cell carcinoma	KEGG PATHWAY	ssc05211	1	59	0.775877	0.816013	ENSSSCG00000001695	http://www.genome.jp/kegg-bin/show_pathway?ssc05211/ssc:397157%09red
Bile secretion	KEGG PATHWAY	ssc04976	1	59	0.775877	0.816013	ENSSSCG00000012606	http://www.genome.jp/kegg-bin/show_pathway?ssc04976/ssc:397245%09red
Adherens junction	KEGG PATHWAY	ssc04520	1	59	0.775877	0.816013	ENSSSCG00000023709	http://www.genome.jp/kegg-bin/show_pathway?ssc04520/ssc:100524973%09red
Chronic myeloid leukemia	KEGG PATHWAY	ssc05220	1	60	0.781405	0.819983	ENSSSCG00000022689	http://www.genome.jp/kegg-bin/show_pathway?ssc05220/ssc:100621090%09red
Adipocytokine signaling pathway	KEGG PATHWAY	ssc04920	1	62	0.792058	0.828262	ENSSSCG00000023915	http://www.genome.jp/kegg-bin/show_pathway?ssc04920/ssc:396754%09red
Platinum drug resistance	KEGG PATHWAY	ssc01524	1	63	0.797189	0.831885	ENSSSCG00000000884	http://www.genome.jp/kegg-bin/show_pathway?ssc01524/ssc:100513283%09red
Synaptic vesicle cycle	KEGG PATHWAY	ssc04721	1	64	0.802193	0.836234	ENSSSCG00000005222	http://www.genome.jp/kegg-bin/show_pathway?ssc04721/ssc:397003%09red
B cell receptor signaling pathway	KEGG PATHWAY	ssc04662	1	65	0.807074	0.840153	ENSSSCG00000002383	http://www.genome.jp/kegg-bin/show_pathway?ssc04662/ssc:100144486%09red
EGFR tyrosine kinase inhibitor resistance	KEGG PATHWAY	ssc01521	1	68	0.821009	0.850523	ENSSSCG00000001695	http://www.genome.jp/kegg-bin/show_pathway?ssc01521/ssc:397157%09red
Dilated cardiomyopathy (DCM)	KEGG PATHWAY	ssc05414	1	71	0.833939	0.862725	ENSSSCG00000002315	http://www.genome.jp/kegg-bin/show_pathway?ssc05414/ssc:100152101%09red
Complement and coagulation cascades	KEGG PATHWAY	ssc04610	1	73	0.842038	0.868705	ENSSSCG00000005512	http://www.genome.jp/kegg-bin/show_pathway?ssc04610/ssc:414437%09red
Hypertrophic cardiomyopathy (HCM)	KEGG PATHWAY	ssc05410	1	73	0.842038	0.868705	ENSSSCG00000002315	http://www.genome.jp/kegg-bin/show_pathway?ssc05410/ssc:100152101%09red
Ribosome biogenesis in eukaryotes	KEGG PATHWAY	ssc03008	1	73	0.842038	0.868705	ENSSSCG00000014068	http://www.genome.jp/kegg-bin/show_pathway?ssc03008/ssc:100515474%09red
Longevity regulating pathway	KEGG PATHWAY	ssc04211	1	77	0.857072	0.880578	ENSSSCG00000009742	http://www.genome.jp/kegg-bin/show_pathway?ssc04211/ssc:100151990%09red
Prostate cancer	KEGG PATHWAY	ssc05215	1	82	0.873874	0.893551	ENSSSCG00000006095	http://www.genome.jp/kegg-bin/show_pathway?ssc05215/ssc:100512048%09red
Toxoplasmosis	KEGG PATHWAY	ssc05145	1	82	0.873874	0.893551	ENSSSCG00000030172	http://www.genome.jp/kegg-bin/show_pathway?ssc05145/ssc:397231%09red
C-type lectin receptor signaling pathway	KEGG PATHWAY	ssc04625	1	88	0.891456	0.908121	ENSSSCG00000027575	http://www.genome.jp/kegg-bin/show_pathway?ssc04625/ssc:100622609%09red
Phosphatidylinositol signaling system	KEGG PATHWAY	ssc04070	1	89	0.894138	0.910545	ENSSSCG00000027550	http://www.genome.jp/kegg-bin/show_pathway?ssc04070/ssc:100627099%09red
Choline metabolism in cancer	KEGG PATHWAY	ssc05231	1	92	0.901797	0.917408	ENSSSCG00000002383	http://www.genome.jp/kegg-bin/show_pathway?ssc05231/ssc:100144486%09red
Platelet activation	KEGG PATHWAY	ssc04611	1	104	0.927287	0.939195	ENSSSCG00000017873	http://www.genome.jp/kegg-bin/show_pathway?ssc04611/ssc:503667%09red
Purine metabolism	KEGG PATHWAY	ssc00230	1	107	0.932552	0.943253	ENSSSCG00000006218	http://www.genome.jp/kegg-bin/show_pathway?ssc00230/ssc:100127143%09red
Yersinia infection	KEGG PATHWAY	ssc05135	1	110	0.937437	0.946916	ENSSSCG00000002383	http://www.genome.jp/kegg-bin/show_pathway?ssc05135/ssc:100144486%09red
Ubiquitin mediated proteolysis	KEGG PATHWAY	ssc04120	1	114	0.943406	0.949878	ENSSSCG00000011393	http://www.genome.jp/kegg-bin/show_pathway?ssc04120/ssc:100512631%09red
NOD-like receptor signaling pathway	KEGG PATHWAY	ssc04621	1	116	0.946174	0.950933	ENSSSCG00000017705	http://www.genome.jp/kegg-bin/show_pathway?ssc04621/ssc:396613%09red
Non-alcoholic fatty liver disease (NAFLD)	KEGG PATHWAY	ssc04932	1	133	0.964863	0.967769	ENSSSCG00000022482	http://www.genome.jp/kegg-bin/show_pathway?ssc04932/ssc:100240743%09red
Alzheimer disease	KEGG PATHWAY	ssc05010	1	146	0.97465	0.976605	ENSSSCG00000000884	http://www.genome.jp/kegg-bin/show_pathway?ssc05010/ssc:100513283%09red
Thermogenesis	KEGG PATHWAY	ssc04714	1	198	0.993152	0.993484	ENSSSCG00000001844	http://www.genome.jp/kegg-bin/show_pathway?ssc04714/ssc:654411%09red
